# Supplementary material for: Stress Adaptation Responses of a Listeria monocytogenes 1/2a Strain via Proteome Profiling
Source: Foods. 2023 May 27;12(11):2166. doi: 10.3390/foods12112166 (PMC10252599; doi:10.3390/foods12112166)
Supplement: Supplementary file 1 [file foods-12-02166-s001.zip]

Archive with 1 entries (1 files):
- foods-2366471-supplementary.xlsx
