# Supplementary material for: Stress Adaptation Responses of a Listeria monocytogenes 1/2a Strain via Proteome Profiling
Source: Foods. 2023 May 27;12(11):2166. doi: 10.3390/foods12112166 (PMC10252599; doi:10.3390/foods12112166)
Supplement: Supplementary file 1 [file foods-12-02166-s001.zip › foods-2366471-supplementary.xlsx]

## Sheet: MS MS results
									Total Unique Peptide Count	Total Unique Peptide Count	Total Unique Peptide Count	Total Unique Peptide Count
FDO_220419_AX (1)									1_268M_C1	2_268M_C2	3_268M_C3	4_268M_C4
#	Visible?	Starred?	Identified Proteins (1215)	Accession Number	Alternate ID	Molecular Weight	Protein Grouping Ambiguity	Taxonomy	1_268M_C1	2_268M_C2	3_268M_C3	4_268M_C4
1	true	Empty	Glyceraldehyde-3-phosphate dehydrogenase OS=Listeria monocytogenes serovar 1/2a (strain ATCC BAA-679 / EGD-e) OX=169963 GN=gap PE=3 SV=1	Q8Y4I1_LISMO		36 kDa		unknown	27	36	20	19
2	true	Empty	Enolase OS=Listeria monocytogenes serovar 1/2a (strain ATCC BAA-679 / EGD-e) OX=169963 GN=eno PE=1 SV=1	ENO_LISMO		46 kDa		unknown	30	36	31	30
3	true	Empty	Aldehyde-alcohol dehydrogenase OS=Listeria monocytogenes serovar 1/2a (strain ATCC BAA-679 / EGD-e) OX=169963 GN=lmo1634 PE=3 SV=1	Q8Y6Q0_LISMO		95 kDa		unknown	54	42	62	48
4	true	Empty	60 kDa chaperonin OS=Listeria monocytogenes serovar 1/2a (strain ATCC BAA-679 / EGD-e) OX=169963 GN=groL PE=3 SV=1	CH60_LISMO		57 kDa		unknown	32	53	28	25
5	true	Empty	Elongation factor Tu OS=Listeria monocytogenes serovar 1/2a (strain ATCC BAA-679 / EGD-e) OX=169963 GN=tuf PE=1 SV=1	EFTU_LISMO		43 kDa		unknown	30	32	31	31
6	true	Empty	DNA-directed RNA polymerase subunit beta' OS=Listeria monocytogenes serovar 1/2a (strain ATCC BAA-679 / EGD-e) OX=169963 GN=rpoC PE=3 SV=1	RPOC_LISMO		135 kDa		unknown	88	80	92	94
7	true	Empty	Dihydrolipoamide acetyltransferase component of pyruvate dehydrogenase complex OS=Listeria monocytogenes serovar 1/2a (strain ATCC BAA-679 / EGD-e) OX=169963 GN=pdhC PE=3 SV=1	Q8Y863_LISMO		58 kDa		unknown	23	26	26	37
8	true	Empty	Pyruvate kinase OS=Listeria monocytogenes serovar 1/2a (strain ATCC BAA-679 / EGD-e) OX=169963 GN=pykA PE=3 SV=1	Q8Y6W1_LISMO		63 kDa		unknown	36	43	40	33
9	true	Empty	Elongation factor G OS=Listeria monocytogenes serovar 1/2a (strain ATCC BAA-679 / EGD-e) OX=169963 GN=fusA PE=3 SV=1	EFG_LISMO		77 kDa		unknown	34	40	37	28
10	true	Empty	DNA-directed RNA polymerase subunit beta OS=Listeria monocytogenes serovar 1/2a (strain ATCC BAA-679 / EGD-e) OX=169963 GN=rpoB PE=3 SV=1	RPOB_LISMO		133 kDa		unknown	61	68	71	70
11	true	Empty	Chaperone protein DnaK OS=Listeria monocytogenes serovar 1/2a (strain ATCC BAA-679 / EGD-e) OX=169963 GN=dnaK PE=3 SV=1	DNAK_LISMO		66 kDa	true	unknown	38	48	32	30
12	true	Empty	Phosphoglycerate kinase OS=Listeria monocytogenes serovar 1/2a (strain ATCC BAA-679 / EGD-e) OX=169963 GN=pgk PE=3 SV=1	PGK_LISMO		42 kDa		unknown	26	38	23	22
13	true	Empty	Formate acetyltransferase OS=Listeria monocytogenes serovar 1/2a (strain ATCC BAA-679 / EGD-e) OX=169963 GN=pflA PE=3 SV=1	Q8Y5Y6_LISMO		86 kDa		unknown	30	37	46	33
14	true	Empty	Dihydrolipoyl dehydrogenase OS=Listeria monocytogenes serovar 1/2a (strain ATCC BAA-679 / EGD-e) OX=169963 GN=PdhD PE=3 SV=1	Q8Y862_LISMO		49 kDa		unknown	23	28	28	33
15	true	Empty	ATP-dependent RNA helicase CshA OS=Listeria monocytogenes serovar 1/2a (strain ATCC BAA-679 / EGD-e) OX=169963 GN=cshA PE=2 SV=1	CSHA_LISMO		57 kDa		unknown	34	34	40	37
16	true	Empty	30S ribosomal protein S3 OS=Listeria monocytogenes serovar 1/2a (strain ATCC BAA-679 / EGD-e) OX=169963 GN=rpsC PE=3 SV=1	RS3_LISMO		25 kDa		unknown	27	25	27	22
17	true	Empty	Inosine-5'-monophosphate dehydrogenase OS=Listeria monocytogenes serovar 1/2a (strain ATCC BAA-679 / EGD-e) OX=169963 GN=guaB PE=1 SV=1	Q926Y9_LISMO		53 kDa		unknown	28	45	36	34
18	true	Empty	Translation initiation factor IF-2 OS=Listeria monocytogenes serovar 1/2a (strain ATCC BAA-679 / EGD-e) OX=169963 GN=infB PE=3 SV=1	IF2_LISMO		85 kDa		unknown	39	40	45	42
19	true	Empty	30S ribosomal protein S2 OS=Listeria monocytogenes serovar 1/2a (strain ATCC BAA-679 / EGD-e) OX=169963 GN=rpsB PE=3 SV=1	RS2_LISMO		28 kDa		unknown	17	17	20	15
20	true	Empty	Glutamate decarboxylase beta OS=Listeria monocytogenes serovar 1/2a (strain ATCC BAA-679 / EGD-e) OX=169963 GN=gadB PE=3 SV=2	DCEB_LISMO		54 kDa	true	unknown	26	0	0	0
21	true	Empty	Protein translocase subunit SecA 1 OS=Listeria monocytogenes serovar 1/2a (strain ATCC BAA-679 / EGD-e) OX=169963 GN=secA1 PE=3 SV=2	SECA1_LISMO		95 kDa	true	unknown	39	41	42	42
22	true	Empty	Pyruvate carboxylase OS=Listeria monocytogenes serovar 1/2a (strain ATCC BAA-679 / EGD-e) OX=169963 GN=pycA PE=4 SV=1	Q8Y846_LISMO		128 kDa	true	unknown	51	56	58	59
23	true	Empty	Pyruvate dehydrogenase E1 component subunit alpha OS=Listeria monocytogenes serovar 1/2a (strain ATCC BAA-679 / EGD-e) OX=169963 GN=pdhA PE=4 SV=1	Q8Y865_LISMO		41 kDa		unknown	21	25	22	25
24	true	Empty	Chaperone protein ClpB OS=Listeria monocytogenes serovar 1/2a (strain ATCC BAA-679 / EGD-e) OX=169963 GN=clpB PE=1 SV=1	CLPB_LISMO		98 kDa	true	unknown	32	59	37	34
25	true	Empty	FbaA protein OS=Listeria monocytogenes serovar 1/2a (strain ATCC BAA-679 / EGD-e) OX=169963 GN=fbaA PE=4 SV=1	Q8Y498_LISMO		30 kDa		unknown	20	23	22	18
26	true	Empty	Elongation factor Ts OS=Listeria monocytogenes serovar 1/2a (strain ATCC BAA-679 / EGD-e) OX=169963 GN=tsf PE=3 SV=1	EFTS_LISMO		33 kDa		unknown	31	28	24	9
27	true	Empty	Alanine--tRNA ligase OS=Listeria monocytogenes serovar 1/2a (strain ATCC BAA-679 / EGD-e) OX=169963 GN=alaS PE=3 SV=1	SYA_LISMO		98 kDa		unknown	40	45	38	40
28	true	Empty	Polyribonucleotide nucleotidyltransferase OS=Listeria monocytogenes serovar 1/2a (strain ATCC BAA-679 / EGD-e) OX=169963 GN=pnp PE=3 SV=1	PNP_LISMO		80 kDa		unknown	31	36	40	39
29	true	Empty	6-phosphogluconate dehydrogenase, decarboxylating OS=Listeria monocytogenes serovar 1/2a (strain ATCC BAA-679 / EGD-e) OX=169963 GN=lmo1376 PE=3 SV=1	Q8Y7B0_LISMO		52 kDa		unknown	28	34	28	24
30	true	Empty	Endopeptidase Clp ATP-binding chain C OS=Listeria monocytogenes serovar 1/2a (strain ATCC BAA-679 / EGD-e) OX=169963 GN=clpC PE=3 SV=1	Q8YAB6_LISMO		91 kDa	true	unknown	44	43	46	51
31	true	Empty	Lmo2638 protein OS=Listeria monocytogenes serovar 1/2a (strain ATCC BAA-679 / EGD-e) OX=169963 GN=lmo2638 PE=4 SV=1	Q8Y435_LISMO		70 kDa		unknown	27	32	37	32
32	true	Empty	Glycerol-3-phosphate dehydrogenase OS=Listeria monocytogenes serovar 1/2a (strain ATCC BAA-679 / EGD-e) OX=169963 GN=glpD PE=3 SV=1	Q8Y7I4_LISMO		63 kDa		unknown	21	30	7	40
33	true	Empty	50S ribosomal protein L2 OS=Listeria monocytogenes serovar 1/2a (strain ATCC BAA-679 / EGD-e) OX=169963 GN=rplB PE=3 SV=1	RL2_LISMO		31 kDa		unknown	17	14	20	13
34	true	Empty	Phosphoenolpyruvate-protein phosphotransferase OS=Listeria monocytogenes serovar 1/2a (strain ATCC BAA-679 / EGD-e) OX=169963 GN=ptsI PE=3 SV=2	PT1_LISMO		63 kDa		unknown	27	36	27	17
35	true	Empty	Ribonucleoside-diphosphate reductase OS=Listeria monocytogenes serovar 1/2a (strain ATCC BAA-679 / EGD-e) OX=169963 GN=lmo2155 PE=3 SV=1	Q8Y5B2_LISMO		87 kDa		unknown	19	52	39	39
36	true	Empty	Trigger factor OS=Listeria monocytogenes serovar 1/2a (strain ATCC BAA-679 / EGD-e) OX=169963 GN=tig PE=3 SV=1	TIG_LISMO		48 kDa		unknown	21	25	19	15
37	true	Empty	50S ribosomal protein L3 OS=Listeria monocytogenes serovar 1/2a (strain ATCC BAA-679 / EGD-e) OX=169963 GN=rplC PE=3 SV=1	RL3_LISMO		23 kDa		unknown	17	15	19	12
38	true	Empty	ATP synthase subunit alpha 2 OS=Listeria monocytogenes serovar 1/2a (strain ATCC BAA-679 / EGD-e) OX=169963 GN=atpA2 PE=3 SV=1	ATPA2_LISMO		55 kDa		unknown	17	22	20	19
39	true	Empty	DNA gyrase subunit A OS=Listeria monocytogenes serovar 1/2a (strain ATCC BAA-679 / EGD-e) OX=169963 GN=gyrA PE=3 SV=1	Q8YAV6_LISMO		95 kDa		unknown	35	35	35	37
40	true	Empty	50S ribosomal protein L4 OS=Listeria monocytogenes serovar 1/2a (strain ATCC BAA-679 / EGD-e) OX=169963 GN=rplD PE=3 SV=1	RL4_LISMO		23 kDa		unknown	15	11	12	9
41	true	Empty	Formate acetyltransferase OS=Listeria monocytogenes serovar 1/2a (strain ATCC BAA-679 / EGD-e) OX=169963 GN=pflB PE=3 SV=1	Q8Y786_LISMO		84 kDa		unknown	35	40	53	25
42	true	Empty	Isoleucine--tRNA ligase OS=Listeria monocytogenes serovar 1/2a (strain ATCC BAA-679 / EGD-e) OX=169963 GN=ileS PE=3 SV=1	SYI_LISMO		104 kDa		unknown	36	41	46	42
43	true	Empty	ATP-dependent 6-phosphofructokinase OS=Listeria monocytogenes serovar 1/2a (strain ATCC BAA-679 / EGD-e) OX=169963 GN=pfkA PE=3 SV=1	PFKA_LISMO		34 kDa		unknown	17	21	17	15
44	true	Empty	Lmo0898 protein OS=Listeria monocytogenes serovar 1/2a (strain ATCC BAA-679 / EGD-e) OX=169963 GN=lmo0898 PE=4 SV=1	Q8Y8K3_LISMO		82 kDa		unknown	15	39	30	37
45	true	Empty	50S ribosomal protein L19 OS=Listeria monocytogenes serovar 1/2a (strain ATCC BAA-679 / EGD-e) OX=169963 GN=rplS PE=3 SV=1	RL19_LISMO		13 kDa		unknown	19	16	15	15
46	true	Empty	Lmo2414 protein OS=Listeria monocytogenes serovar 1/2a (strain ATCC BAA-679 / EGD-e) OX=169963 GN=lmo2414 PE=3 SV=1	Q8Y4M3_LISMO		48 kDa		unknown	22	29	24	22
47	true	Empty	Catalase OS=Listeria monocytogenes serovar 1/2a (strain ATCC BAA-679 / EGD-e) OX=169963 GN=kat PE=3 SV=1	CATA_LISMO		56 kDa		unknown	19	26	23	21
48	true	Empty	2,3-bisphosphoglycerate-independent phosphoglycerate mutase OS=Listeria monocytogenes serovar 1/2a (strain ATCC BAA-679 / EGD-e) OX=169963 GN=gpmI PE=3 SV=1	GPMI_LISMO		56 kDa		unknown	24	28	25	16
49	true	Empty	30S ribosomal protein S8 OS=Listeria monocytogenes serovar 1/2a (strain ATCC BAA-679 / EGD-e) OX=169963 GN=rpsH PE=3 SV=1	RS8_LISMO		15 kDa		unknown	14	10	11	9
50	true	Empty	50S ribosomal protein L6 OS=Listeria monocytogenes serovar 1/2a (strain ATCC BAA-679 / EGD-e) OX=169963 GN=rplF PE=3 SV=1	RL6_LISMO		19 kDa		unknown	19	17	19	16
51	true	Empty	ATP synthase subunit beta 2 OS=Listeria monocytogenes serovar 1/2a (strain ATCC BAA-679 / EGD-e) OX=169963 GN=atpD2 PE=3 SV=1	ATPB2_LISMO		52 kDa		unknown	24	30	27	11
52	true	Empty	PdhB protein OS=Listeria monocytogenes serovar 1/2a (strain ATCC BAA-679 / EGD-e) OX=169963 GN=PdhB PE=4 SV=1	Q8Y864_LISMO		35 kDa		unknown	14	15	17	12
53	true	Empty	30S ribosomal protein S4 OS=Listeria monocytogenes serovar 1/2a (strain ATCC BAA-679 / EGD-e) OX=169963 GN=rpsD PE=3 SV=1	RS4_LISMO		23 kDa		unknown	19	20	19	17
54	true	Empty	Cell shape-determining protein MreB OS=Listeria monocytogenes serovar 1/2a (strain ATCC BAA-679 / EGD-e) OX=169963 GN=mreB PE=3 SV=1	Q8Y6Y3_LISMO		36 kDa		unknown	17	24	25	28
55	true	Empty	50S ribosomal subunit assembly factor BipA OS=Listeria monocytogenes serovar 1/2a (strain ATCC BAA-679 / EGD-e) OX=169963 GN=bipA PE=3 SV=1	Q8Y851_LISMO		69 kDa		unknown	20	22	34	28
56	true	Empty	30S ribosomal protein S5 OS=Listeria monocytogenes serovar 1/2a (strain ATCC BAA-679 / EGD-e) OX=169963 GN=rpsE PE=3 SV=1	RS5_LISMO		17 kDa		unknown	16	9	13	6
57	true	Empty	50S ribosomal protein L5 OS=Listeria monocytogenes serovar 1/2a (strain ATCC BAA-679 / EGD-e) OX=169963 GN=rplE PE=3 SV=1	RL5_LISMO		20 kDa		unknown	17	15	16	13
58	true	Empty	Lysine--tRNA ligase OS=Listeria monocytogenes serovar 1/2a (strain ATCC BAA-679 / EGD-e) OX=169963 GN=lysS PE=3 SV=1	SYK_LISMO		57 kDa		unknown	20	30	26	31
59	true	Empty	ATP-dependent zinc metalloprotease FtsH OS=Listeria monocytogenes serovar 1/2a (strain ATCC BAA-679 / EGD-e) OX=169963 GN=ftsH PE=3 SV=1	Q8YAC6_LISMO		76 kDa		unknown	20	24	29	31
60	true	Empty	Transketolase OS=Listeria monocytogenes serovar 1/2a (strain ATCC BAA-679 / EGD-e) OX=169963 GN=tkt PE=3 SV=1	Q8Y7H4_LISMO		72 kDa	true	unknown	19	31	29	23
61	true	Empty	Adenylosuccinate synthetase OS=Listeria monocytogenes serovar 1/2a (strain ATCC BAA-679 / EGD-e) OX=169963 GN=purA PE=3 SV=1	PURA_LISMO		48 kDa		unknown	21	25	23	24
62	true	Empty	Lmo1620 protein OS=Listeria monocytogenes serovar 1/2a (strain ATCC BAA-679 / EGD-e) OX=169963 GN=lmo1620 PE=4 SV=1	Q8Y6R4_LISMO		52 kDa		unknown	26	32	28	26
63	true	Empty	Ribonuclease J OS=Listeria monocytogenes serovar 1/2a (strain ATCC BAA-679 / EGD-e) OX=169963 GN=rnj PE=3 SV=1	Q8Y767_LISMO		62 kDa	true	unknown	18	28	27	26
64	true	Empty	AlsS protein OS=Listeria monocytogenes serovar 1/2a (strain ATCC BAA-679 / EGD-e) OX=169963 GN=alsS PE=3 SV=1	Q8Y5Q0_LISMO		62 kDa		unknown	26	36	33	23
65	true	Empty	AnsB protein OS=Listeria monocytogenes serovar 1/2a (strain ATCC BAA-679 / EGD-e) OX=169963 GN=ansB PE=3 SV=1	Q8Y6M1_LISMO		72 kDa		unknown	17	29	24	35
66	true	Empty	Aldehyde dehydrogenase OS=Listeria monocytogenes serovar 1/2a (strain ATCC BAA-679 / EGD-e) OX=169963 GN=lmo0913 PE=3 SV=1	Q8Y8I9_LISMO		53 kDa		unknown	20	8	0	25
67	true	Empty	Phenylalanine--tRNA ligase beta subunit OS=Listeria monocytogenes serovar 1/2a (strain ATCC BAA-679 / EGD-e) OX=169963 GN=pheT PE=3 SV=1	SYFB_LISMO		88 kDa		unknown	29	32	32	33
68	true	Empty	Valine--tRNA ligase OS=Listeria monocytogenes serovar 1/2a (strain ATCC BAA-679 / EGD-e) OX=169963 GN=valS PE=3 SV=1	SYV_LISMO		102 kDa		unknown	38	41	39	22
69	true	Empty	EIIAB-Man OS=Listeria monocytogenes serovar 1/2a (strain ATCC BAA-679 / EGD-e) OX=169963 GN=lmo0096 PE=4 SV=1	Q8YAM2_LISMO		35 kDa		unknown	16	17	16	6
70	true	Empty	Lmo1578 protein OS=Listeria monocytogenes serovar 1/2a (strain ATCC BAA-679 / EGD-e) OX=169963 GN=lmo1578 PE=4 SV=1	Q8Y6V3_LISMO		40 kDa		unknown	17	28	18	22
71	true	Empty	Cysteine synthase OS=Listeria monocytogenes serovar 1/2a (strain ATCC BAA-679 / EGD-e) OX=169963 GN=cysK PE=3 SV=1	Q8YAC3_LISMO		32 kDa		unknown	16	26	21	8
72	true	Empty	Glutamine--fructose-6-phosphate aminotransferase [isomerizing] OS=Listeria monocytogenes serovar 1/2a (strain ATCC BAA-679 / EGD-e) OX=169963 GN=glmS PE=3 SV=3	GLMS_LISMO		66 kDa		unknown	23	22	25	22
73	true	Empty	Asparagine--tRNA ligase OS=Listeria monocytogenes serovar 1/2a (strain ATCC BAA-679 / EGD-e) OX=169963 GN=asnS PE=3 SV=1	SYN_LISMO		49 kDa		unknown	15	19	15	13
74	true	Empty	Acetate kinase 1 OS=Listeria monocytogenes serovar 1/2a (strain ATCC BAA-679 / EGD-e) OX=169963 GN=ackA1 PE=3 SV=1	ACKA1_LISMO		44 kDa		unknown	20	24	23	24
75	true	Empty	Lmo2411 protein OS=Listeria monocytogenes serovar 1/2a (strain ATCC BAA-679 / EGD-e) OX=169963 GN=lmo2411 PE=3 SV=1	Q928M6_LISMO		53 kDa		unknown	11	26	16	19
76	true	Empty	L-lactate dehydrogenase 1 OS=Listeria monocytogenes serovar 1/2a (strain ATCC BAA-679 / EGD-e) OX=169963 GN=ldh1 PE=3 SV=2	LDH1_LISMO		34 kDa		unknown	12	15	16	5
77	true	Empty	Hup protein OS=Listeria monocytogenes serovar 1/2a (strain ATCC BAA-679 / EGD-e) OX=169963 GN=hup PE=3 SV=1	Q92A74_LISMO		10 kDa		unknown	16	11	11	10
78	true	Empty	Lmo2475 protein OS=Listeria monocytogenes serovar 1/2a (strain ATCC BAA-679 / EGD-e) OX=169963 GN=lmo2475 PE=3 SV=1	Q8Y4G8_LISMO		64 kDa		unknown	20	30	24	24
79	true	Empty	DNA polymerase I OS=Listeria monocytogenes serovar 1/2a (strain ATCC BAA-679 / EGD-e) OX=169963 GN=polA PE=3 SV=1	Q8Y6W6_LISMO		98 kDa		unknown	26	30	40	42
80	true	Empty	Tagatose 1,6-diphosphate aldolase OS=Listeria monocytogenes serovar 1/2a (strain ATCC BAA-679 / EGD-e) OX=169963 GN=lacD PE=3 SV=1	LACD_LISMO		38 kDa		unknown	24	16	15	12
81	true	Empty	Lmo1938 protein OS=Listeria monocytogenes serovar 1/2a (strain ATCC BAA-679 / EGD-e) OX=169963 GN=lmo1938 PE=4 SV=1	Q8Y5W7_LISMO		41 kDa		unknown	20	23	17	17
82	true	Empty	50S ribosomal protein L1 OS=Listeria monocytogenes serovar 1/2a (strain ATCC BAA-679 / EGD-e) OX=169963 GN=rplA PE=3 SV=1	RL1_LISMO		25 kDa		unknown	16	13	16	11
83	true	Empty	GMP synthase [glutamine-hydrolyzing] OS=Listeria monocytogenes serovar 1/2a (strain ATCC BAA-679 / EGD-e) OX=169963 GN=guaA PE=3 SV=1	GUAA_LISMO		58 kDa		unknown	22	29	26	15
84	true	Empty	Aspartyl/glutamyl-tRNA(Asn/Gln) amidotransferase subunit B OS=Listeria monocytogenes serovar 1/2a (strain ATCC BAA-679 / EGD-e) OX=169963 GN=gatB PE=3 SV=1	GATB_LISMO		53 kDa		unknown	24	33	30	25
85	true	Empty	Glucose-6-phosphate isomerase OS=Listeria monocytogenes serovar 1/2a (strain ATCC BAA-679 / EGD-e) OX=169963 GN=pgi PE=3 SV=1	G6PI_LISMO		50 kDa		unknown	17	29	17	15
86	true	Empty	Autolysin, amidase OS=Listeria monocytogenes serovar 1/2a (strain ATCC BAA-679 / EGD-e) OX=169963 GN=ami PE=3 SV=1	Q8Y496_LISMO		102 kDa		unknown	42	13	33	30
87	true	Empty	50S ribosomal protein L14 OS=Listeria monocytogenes serovar 1/2a (strain ATCC BAA-679 / EGD-e) OX=169963 GN=rplN PE=3 SV=1	RL14_LISMO		13 kDa		unknown	16	12	14	8
88	true	Empty	Glutamine synthetase OS=Listeria monocytogenes serovar 1/2a (strain ATCC BAA-679 / EGD-e) OX=169963 GN=glnA PE=3 SV=1	Q8Y7I0_LISMO		50 kDa		unknown	18	22	18	14
89	true	Empty	Methionine--tRNA ligase OS=Listeria monocytogenes serovar 1/2a (strain ATCC BAA-679 / EGD-e) OX=169963 GN=metG PE=3 SV=1	SYM_LISMO		76 kDa		unknown	11	26	27	25
90	true	Empty	Lmo2389 protein OS=Listeria monocytogenes serovar 1/2a (strain ATCC BAA-679 / EGD-e) OX=169963 GN=lmo2389 PE=4 SV=1	Q8Y4P6_LISMO		44 kDa		unknown	15	19	15	20
91	true	Empty	50S ribosomal protein L23 OS=Listeria monocytogenes serovar 1/2a (strain ATCC BAA-679 / EGD-e) OX=169963 GN=rplW PE=3 SV=1	RL23_LISMO		11 kDa		unknown	15	10	12	9
92	true	Empty	NADPH dehydrogenase OS=Listeria monocytogenes serovar 1/2a (strain ATCC BAA-679 / EGD-e) OX=169963 GN=namA PE=3 SV=1	NAMA_LISMO		37 kDa		unknown	19	28	20	23
93	true	Empty	Aconitate hydratase OS=Listeria monocytogenes serovar 1/2a (strain ATCC BAA-679 / EGD-e) OX=169963 GN=citB PE=3 SV=1	Q8Y6P3_LISMO		98 kDa		unknown	28	28	30	30
94	true	Empty	Lmo1080 protein OS=Listeria monocytogenes serovar 1/2a (strain ATCC BAA-679 / EGD-e) OX=169963 GN=lmo1080 PE=4 SV=1	Q8Y838_LISMO		71 kDa		unknown	18	25	24	19
95	true	Empty	Lmo2089 protein OS=Listeria monocytogenes serovar 1/2a (strain ATCC BAA-679 / EGD-e) OX=169963 GN=lmo2089 PE=4 SV=1	Q8Y5H3_LISMO		38 kDa		unknown	12	16	19	21
96	true	Empty	Lmo0558 protein OS=Listeria monocytogenes serovar 1/2a (strain ATCC BAA-679 / EGD-e) OX=169963 GN=lmo0558 PE=3 SV=1	Q8Y9H0_LISMO		37 kDa		unknown	19	23	21	21
97	true	Empty	DNA-directed RNA polymerase subunit alpha OS=Listeria monocytogenes serovar 1/2a (strain ATCC BAA-679 / EGD-e) OX=169963 GN=rpoA PE=3 SV=1	RPOA_LISMO		35 kDa		unknown	22	22	17	10
98	true	Empty	GbuA protein OS=Listeria monocytogenes serovar 1/2a (strain ATCC BAA-679 / EGD-e) OX=169963 GN=gbuA PE=3 SV=1	Q7AP76_LISMO		44 kDa		unknown	13	28	18	22
99	true	Empty	CTP synthase OS=Listeria monocytogenes serovar 1/2a (strain ATCC BAA-679 / EGD-e) OX=169963 GN=pyrG PE=3 SV=1	PYRG_LISMO		60 kDa		unknown	20	22	28	27
100	true	Empty	Triosephosphate isomerase 1 OS=Listeria monocytogenes serovar 1/2a (strain ATCC BAA-679 / EGD-e) OX=169963 GN=tpiA1 PE=3 SV=1	TPIS1_LISMO		27 kDa		unknown	12	15	16	11
101	true	Empty	Ribonuclease R OS=Listeria monocytogenes serovar 1/2a (strain ATCC BAA-679 / EGD-e) OX=169963 GN=rnr PE=3 SV=1	Q8Y4J0_LISMO		91 kDa		unknown	24	32	31	31
102	true	Empty	Aspartate--tRNA ligase OS=Listeria monocytogenes serovar 1/2a (strain ATCC BAA-679 / EGD-e) OX=169963 GN=aspS PE=3 SV=1	SYD_LISMO		66 kDa		unknown	21	28	31	25
103	true	Empty	30S ribosomal protein S12 OS=Listeria monocytogenes serovar 1/2a (strain ATCC BAA-679 / EGD-e) OX=169963 GN=rpsL PE=3 SV=1	RS12_LISMO		15 kDa		unknown	9	8	8	7
104	true	Empty	DNA gyrase subunit B OS=Listeria monocytogenes serovar 1/2a (strain ATCC BAA-679 / EGD-e) OX=169963 GN=gyrB PE=3 SV=1	Q8YAV7_LISMO		73 kDa		unknown	16	22	24	25
105	true	Empty	Ribonuclease J OS=Listeria monocytogenes serovar 1/2a (strain ATCC BAA-679 / EGD-e) OX=169963 GN=rnj PE=3 SV=1	Q92CZ5_LISMO		62 kDa	true	unknown	16	17	25	25
106	true	Empty	50S ribosomal protein L16 OS=Listeria monocytogenes serovar 1/2a (strain ATCC BAA-679 / EGD-e) OX=169963 GN=rplP PE=3 SV=1	RL16_LISMO		16 kDa		unknown	12	10	13	10
107	true	Empty	Endonuclease MutS2 OS=Listeria monocytogenes serovar 1/2a (strain ATCC BAA-679 / EGD-e) OX=169963 GN=mutS2 PE=3 SV=1	MUTS2_LISMO		87 kDa		unknown	9	26	27	27
108	true	Empty	Transcription-repair-coupling factor OS=Listeria monocytogenes serovar 1/2a (strain ATCC BAA-679 / EGD-e) OX=169963 GN=mfd PE=3 SV=1	Q8YAD0_LISMO		135 kDa		unknown	29	29	35	34
109	true	Empty	Protein RecA OS=Listeria monocytogenes serovar 1/2a (strain ATCC BAA-679 / EGD-e) OX=169963 GN=recA PE=3 SV=1	RECA_LISMO		38 kDa		unknown	17	17	15	11
110	true	Empty	Single-stranded DNA-binding protein 1 OS=Listeria monocytogenes serovar 1/2a (strain ATCC BAA-679 / EGD-e) OX=169963 GN=ssb1 PE=3 SV=1	SSB1_LISMO		19 kDa		unknown	11	8	8	4
111	true	Empty	Universal stress protein OS=Listeria monocytogenes serovar 1/2a (strain ATCC BAA-679 / EGD-e) OX=169963 GN=lmo1580 PE=3 SV=1	Q8Y6V1_LISMO		17 kDa		unknown	13	12	7	6
112	true	Empty	Lmo0355 protein OS=Listeria monocytogenes serovar 1/2a (strain ATCC BAA-679 / EGD-e) OX=169963 GN=lmo0355 PE=3 SV=1	Q8YA11_LISMO		54 kDa		unknown	32	34	24	0
113	true	Empty	Ribose-phosphate pyrophosphokinase 1 OS=Listeria monocytogenes serovar 1/2a (strain ATCC BAA-679 / EGD-e) OX=169963 GN=prs1 PE=3 SV=1	KPRS1_LISMO		35 kDa	true	unknown	17	19	26	20
114	true	Empty	Lmo0722 protein OS=Listeria monocytogenes serovar 1/2a (strain ATCC BAA-679 / EGD-e) OX=169963 GN=lmo0722 PE=3 SV=1	Q8Y920_LISMO		63 kDa		unknown	18	0	0	22
115	true	Empty	50S ribosomal protein L13 OS=Listeria monocytogenes serovar 1/2a (strain ATCC BAA-679 / EGD-e) OX=169963 GN=rplM PE=3 SV=1	RL13_LISMO		16 kDa		unknown	15	14	15	13
116	true	Empty	50S ribosomal protein L17 OS=Listeria monocytogenes serovar 1/2a (strain ATCC BAA-679 / EGD-e) OX=169963 GN=rplQ PE=3 SV=1	RL17_LISMO		15 kDa		unknown	8	8	9	7
117	true	Empty	Threonine--tRNA ligase OS=Listeria monocytogenes serovar 1/2a (strain ATCC BAA-679 / EGD-e) OX=169963 GN=thrS PE=3 SV=1	SYT_LISMO		73 kDa		unknown	13	23	24	26
118	true	Empty	50S ribosomal protein L10 OS=Listeria monocytogenes serovar 1/2a (strain ATCC BAA-679 / EGD-e) OX=169963 GN=rplJ PE=3 SV=1	RL10_LISMO		18 kDa		unknown	14	10	9	5
119	true	Empty	Putative septation protein SpoVG 2 OS=Listeria monocytogenes serovar 1/2a (strain ATCC BAA-679 / EGD-e) OX=169963 GN=spoVG2 PE=3 SV=1	SP5G2_LISMO		11 kDa	true	unknown	8	5	7	3
120	true	Empty	30S ribosomal protein S11 OS=Listeria monocytogenes serovar 1/2a (strain ATCC BAA-679 / EGD-e) OX=169963 GN=rpsK PE=3 SV=1	RS11_LISMO		14 kDa		unknown	8	8	8	6
121	true	Empty	DNA topoisomerase 4 subunit A OS=Listeria monocytogenes serovar 1/2a (strain ATCC BAA-679 / EGD-e) OX=169963 GN=parC PE=3 SV=1	Q8Y7J0_LISMO		92 kDa		unknown	27	26	32	28
122	true	Empty	FruA protein OS=Listeria monocytogenes serovar 1/2a (strain ATCC BAA-679 / EGD-e) OX=169963 GN=fruA PE=4 SV=1	Q8Y4U6_LISMO		66 kDa		unknown	12	16	16	14
123	true	Empty	UvrABC system protein A OS=Listeria monocytogenes serovar 1/2a (strain ATCC BAA-679 / EGD-e) OX=169963 GN=uvrA PE=3 SV=1	UVRA_LISMO		106 kDa		unknown	25	34	31	31
124	true	Empty	NifJ protein OS=Listeria monocytogenes serovar 1/2a (strain ATCC BAA-679 / EGD-e) OX=169963 GN=nifJ PE=3 SV=1	Q8Y8R6_LISMO		134 kDa		unknown	15	25	21	28
125	true	Empty	DNA mismatch repair protein MutS OS=Listeria monocytogenes serovar 1/2a (strain ATCC BAA-679 / EGD-e) OX=169963 GN=mutS PE=3 SV=1	MUTS_LISMO		98 kDa		unknown	27	36	30	32
126	true	Empty	Glutamate--tRNA ligase OS=Listeria monocytogenes serovar 1/2a (strain ATCC BAA-679 / EGD-e) OX=169963 GN=gltX PE=3 SV=1	SYE_LISMO		56 kDa		unknown	15	18	20	18
127	true	Empty	Lmo1601 protein OS=Listeria monocytogenes serovar 1/2a (strain ATCC BAA-679 / EGD-e) OX=169963 GN=lmo1601 PE=4 SV=1	Q7AP59_LISMO		18 kDa		unknown	19	19	8	6
128	true	Empty	50S ribosomal protein L7/L12 OS=Listeria monocytogenes serovar 1/2a (strain ATCC BAA-679 / EGD-e) OX=169963 GN=rplL PE=3 SV=1	RL7_LISMO		12 kDa		unknown	16	12	8	4
129	true	Empty	Lmo1217 protein OS=Listeria monocytogenes serovar 1/2a (strain ATCC BAA-679 / EGD-e) OX=169963 GN=lmo1217 PE=3 SV=1	Q8Y7Q5_LISMO		39 kDa		unknown	9	17	11	10
130	true	Empty	Transcription termination/antitermination protein NusA OS=Listeria monocytogenes serovar 1/2a (strain ATCC BAA-679 / EGD-e) OX=169963 GN=nusA PE=3 SV=1	Q8Y7F9_LISMO		42 kDa		unknown	18	20	20	18
131	true	Empty	30S ribosomal protein S17 OS=Listeria monocytogenes serovar 1/2a (strain ATCC BAA-679 / EGD-e) OX=169963 GN=rpsQ PE=3 SV=1	RS17_LISMO		10 kDa		unknown	9	8	10	7
132	true	Empty	Catabolite control protein A OS=Listeria monocytogenes serovar 1/2a (strain ATCC BAA-679 / EGD-e) OX=169963 GN=ccpA PE=4 SV=1	Q8Y6T3_LISMO		37 kDa		unknown	18	22	19	13
133	true	Empty	50S ribosomal protein L15 OS=Listeria monocytogenes serovar 1/2a (strain ATCC BAA-679 / EGD-e) OX=169963 GN=rplO PE=3 SV=1	RL15_LISMO		16 kDa		unknown	19	16	15	14
134	true	Empty	50S ribosomal protein L22 OS=Listeria monocytogenes serovar 1/2a (strain ATCC BAA-679 / EGD-e) OX=169963 GN=rplV PE=3 SV=1	RL22_LISMO		13 kDa		unknown	14	8	9	6
135	true	Empty	ATP-dependent DNA helicase OS=Listeria monocytogenes serovar 1/2a (strain ATCC BAA-679 / EGD-e) OX=169963 GN=pcrA PE=3 SV=1	Q8Y6C9_LISMO		83 kDa		unknown	10	24	22	29
136	true	Empty	Lmo1711 protein OS=Listeria monocytogenes serovar 1/2a (strain ATCC BAA-679 / EGD-e) OX=169963 GN=lmo1711 PE=3 SV=1	Q92AU6_LISMO		45 kDa		unknown	12	14	15	13
137	true	Empty	50S ribosomal protein L21 OS=Listeria monocytogenes serovar 1/2a (strain ATCC BAA-679 / EGD-e) OX=169963 GN=rplU PE=3 SV=1	RL21_LISMO		11 kDa		unknown	11	8	9	8
138	true	Empty	Lmo0481 protein OS=Listeria monocytogenes serovar 1/2a (strain ATCC BAA-679 / EGD-e) OX=169963 GN=lmo0481 PE=4 SV=1	Q8Y9P3_LISMO		64 kDa		unknown	5	0	20	13
139	true	Empty	30S ribosomal protein S9 OS=Listeria monocytogenes serovar 1/2a (strain ATCC BAA-679 / EGD-e) OX=169963 GN=rpsI PE=3 SV=1	RS9_LISMO		14 kDa		unknown	9	8	9	7
140	true	Empty	Dihydrolipoyl dehydrogenase OS=Listeria monocytogenes serovar 1/2a (strain ATCC BAA-679 / EGD-e) OX=169963 GN=lmo1371 PE=3 SV=1	Q8Y7B5_LISMO		51 kDa		unknown	14	20	16	19
141	true	Empty	Lmo2192 protein OS=Listeria monocytogenes serovar 1/2a (strain ATCC BAA-679 / EGD-e) OX=169963 GN=lmo2192 PE=3 SV=1	Q8Y581_LISMO		37 kDa		unknown	8	11	14	15
142	true	Empty	3-deoxy-D-arabino-heptulosonate 7-phosphate synthase OS=Listeria monocytogenes serovar 1/2a (strain ATCC BAA-679 / EGD-e) OX=169963 GN=aroA PE=1 SV=1	Q8Y6T2_LISMO		40 kDa		unknown	11	21	17	17
143	true	Empty	DNA protection during starvation protein OS=Listeria monocytogenes serovar 1/2a (strain ATCC BAA-679 / EGD-e) OX=169963 GN=dps PE=1 SV=1	DPS_LISMO		18 kDa		unknown	11	12	12	6
144	true	Empty	ATP-dependent protease ATPase subunit HslU OS=Listeria monocytogenes serovar 1/2a (strain ATCC BAA-679 / EGD-e) OX=169963 GN=hslU PE=3 SV=1	HSLU_LISMO		53 kDa		unknown	16	15	15	18
145	true	Empty	Signal recognition particle protein OS=Listeria monocytogenes serovar 1/2a (strain ATCC BAA-679 / EGD-e) OX=169963 GN=ffh PE=3 SV=1	Q8Y695_LISMO		50 kDa		unknown	16	22	19	19
146	true	Empty	30S ribosomal protein S13 OS=Listeria monocytogenes serovar 1/2a (strain ATCC BAA-679 / EGD-e) OX=169963 GN=rpsM PE=3 SV=1	RS13_LISMO		14 kDa		unknown	18	13	17	13
147	true	Empty	Branched-chain-amino-acid aminotransferase OS=Listeria monocytogenes serovar 1/2a (strain ATCC BAA-679 / EGD-e) OX=169963 GN=lmo0978 PE=3 SV=1	Q8Y8D0_LISMO		37 kDa		unknown	6	17	13	12
148	true	Empty	Glucose-6-phosphate 1-dehydrogenase OS=Listeria monocytogenes serovar 1/2a (strain ATCC BAA-679 / EGD-e) OX=169963 GN=zwf PE=3 SV=1	Q8Y5S7_LISMO		56 kDa		unknown	20	20	13	3
149	true	Empty	Ribonuclease Y OS=Listeria monocytogenes serovar 1/2a (strain ATCC BAA-679 / EGD-e) OX=169963 GN=rny PE=3 SV=1	RNY_LISMO		58 kDa		unknown	11	17	25	20
150	true	Empty	Lmo2415 protein OS=Listeria monocytogenes serovar 1/2a (strain ATCC BAA-679 / EGD-e) OX=169963 GN=lmo2415 PE=3 SV=1	Q8Y4M2_LISMO		29 kDa		unknown	10	14	11	7
151	true	Empty	Lmo1257 protein OS=Listeria monocytogenes serovar 1/2a (strain ATCC BAA-679 / EGD-e) OX=169963 GN=lmo1257 PE=4 SV=1	Q92CE7_LISMO		18 kDa		unknown	10	13	11	8
152	true	Empty	Lipoate--protein ligase OS=Listeria monocytogenes serovar 1/2a (strain ATCC BAA-679 / EGD-e) OX=169963 GN=lmo0931 PE=4 SV=1	Q8Y8H3_LISMO		38 kDa		unknown	12	27	16	7
153	true	Empty	50S ribosomal protein L11 OS=Listeria monocytogenes serovar 1/2a (strain ATCC BAA-679 / EGD-e) OX=169963 GN=rplK PE=3 SV=1	RL11_LISMO		15 kDa		unknown	5	4	6	4
154	true	Empty	Arginine--tRNA ligase OS=Listeria monocytogenes serovar 1/2a (strain ATCC BAA-679 / EGD-e) OX=169963 GN=argS PE=3 SV=1	SYR_LISMO		63 kDa		unknown	13	28	20	18
155	true	Empty	Isocitrate dehydrogenase [NADP] OS=Listeria monocytogenes serovar 1/2a (strain ATCC BAA-679 / EGD-e) OX=169963 GN=citC PE=4 SV=1	Q8Y6W5_LISMO		46 kDa		unknown	12	22	19	20
156	true	Empty	50S ribosomal protein L25 OS=Listeria monocytogenes serovar 1/2a (strain ATCC BAA-679 / EGD-e) OX=169963 GN=rplY PE=3 SV=1	RL25_LISMO		23 kDa		unknown	12	11	10	6
157	true	Empty	Lmo2193 protein OS=Listeria monocytogenes serovar 1/2a (strain ATCC BAA-679 / EGD-e) OX=169963 GN=lmo2193 PE=3 SV=1	Q7AP53_LISMO		40 kDa		unknown	13	15	15	16
158	true	Empty	Coenzyme A biosynthesis bifunctional protein CoaBC OS=Listeria monocytogenes serovar 1/2a (strain ATCC BAA-679 / EGD-e) OX=169963 GN=coaBC PE=3 SV=1	Q8Y674_LISMO		43 kDa		unknown	11	21	10	14
159	true	Empty	Pta protein OS=Listeria monocytogenes serovar 1/2a (strain ATCC BAA-679 / EGD-e) OX=169963 GN=pta PE=3 SV=1	Q8Y5G0_LISMO		34 kDa		unknown	14	16	11	7
160	true	Empty	Lmo1611 protein OS=Listeria monocytogenes serovar 1/2a (strain ATCC BAA-679 / EGD-e) OX=169963 GN=lmo1611 PE=3 SV=1	Q8Y6S2_LISMO		39 kDa		unknown	11	20	10	8
161	true	Empty	Lmo2196 protein OS=Listeria monocytogenes serovar 1/2a (strain ATCC BAA-679 / EGD-e) OX=169963 GN=lmo2196 PE=3 SV=1	Q7AP52_LISMO		63 kDa		unknown	26	19	25	6
162	true	Empty	Cell division protein FtsA OS=Listeria monocytogenes serovar 1/2a (strain ATCC BAA-679 / EGD-e) OX=169963 GN=ftsA PE=3 SV=1	Q8Y5M4_LISMO		46 kDa		unknown	14	19	14	16
163	true	Empty	DNA topoisomerase 1 OS=Listeria monocytogenes serovar 1/2a (strain ATCC BAA-679 / EGD-e) OX=169963 GN=topA PE=3 SV=1	Q8Y7K2_LISMO		79 kDa		unknown	9	15	21	22
164	true	Empty	Cell division protein FtsZ OS=Listeria monocytogenes serovar 1/2a (strain ATCC BAA-679 / EGD-e) OX=169963 GN=ftsZ PE=3 SV=1	Q8Y5M5_LISMO		41 kDa		unknown	14	17	12	11
165	true	Empty	Lmo1077 protein OS=Listeria monocytogenes serovar 1/2a (strain ATCC BAA-679 / EGD-e) OX=169963 GN=lmo1077 PE=3 SV=1	Q8Y841_LISMO		66 kDa		unknown	18	20	26	23
166	true	Empty	Enoyl-[acyl-carrier-protein] reductase [NADH] OS=Listeria monocytogenes serovar 1/2a (strain ATCC BAA-679 / EGD-e) OX=169963 GN=lmo0970 PE=3 SV=1	Q8Y8D5_LISMO		28 kDa		unknown	14	15	15	7
167	true	Empty	Chromosome partition protein Smc OS=Listeria monocytogenes serovar 1/2a (strain ATCC BAA-679 / EGD-e) OX=169963 GN=smc PE=3 SV=1	Q8Y692_LISMO		134 kDa		unknown	27	25	36	23
168	true	Empty	UPF0365 protein lmo0392 OS=Listeria monocytogenes serovar 1/2a (strain ATCC BAA-679 / EGD-e) OX=169963 GN=lmo0392 PE=3 SV=1	Y392_LISMO		34 kDa		unknown	8	18	21	16
169	true	Empty	Adenylosuccinate lyase OS=Listeria monocytogenes serovar 1/2a (strain ATCC BAA-679 / EGD-e) OX=169963 GN=purB PE=3 SV=1	Q8Y6B8_LISMO		49 kDa		unknown	11	23	15	17
170	true	Empty	Ribitol-5-phosphate cytidylyltransferase OS=Listeria monocytogenes serovar 1/2a (strain ATCC BAA-679 / EGD-e) OX=169963 GN=tarI PE=3 SV=1	TARI_LISMO		27 kDa		unknown	14	17	16	13
171	true	Empty	Manganese transport system ATP-binding protein MntB OS=Listeria monocytogenes serovar 1/2a (strain ATCC BAA-679 / EGD-e) OX=169963 GN=mntB PE=3 SV=1	MNTB_LISMO		26 kDa		unknown	12	17	12	13
172	true	Empty	30S ribosomal protein S19 OS=Listeria monocytogenes serovar 1/2a (strain ATCC BAA-679 / EGD-e) OX=169963 GN=rpsS PE=3 SV=1	RS19_LISMO		10 kDa		unknown	12	6	10	9
173	true	Empty	Peptidase T OS=Listeria monocytogenes serovar 1/2a (strain ATCC BAA-679 / EGD-e) OX=169963 GN=pepT PE=3 SV=1	PEPT_LISMO		46 kDa		unknown	12	24	6	3
174	true	Empty	DEAD-box ATP-dependent RNA helicase CshB OS=Listeria monocytogenes serovar 1/2a (strain ATCC BAA-679 / EGD-e) OX=169963 GN=cshB PE=2 SV=1	CSHB_LISMO		50 kDa		unknown	12	11	23	19
175	true	Empty	Biotin carboxylase OS=Listeria monocytogenes serovar 1/2a (strain ATCC BAA-679 / EGD-e) OX=169963 GN=lmo1357 PE=4 SV=1	Q8Y7C7_LISMO		50 kDa	true	unknown	13	16	16	18
176	true	Empty	GTPase Der OS=Listeria monocytogenes serovar 1/2a (strain ATCC BAA-679 / EGD-e) OX=169963 GN=der PE=3 SV=1	DER_LISMO		49 kDa		unknown	15	21	19	16
177	true	Empty	Alanine dehydrogenase OS=Listeria monocytogenes serovar 1/2a (strain ATCC BAA-679 / EGD-e) OX=169963 GN=lmo1579 PE=3 SV=1	Q8Y6V2_LISMO		40 kDa		unknown	16	20	9	5
178	true	Empty	Beta sliding clamp OS=Listeria monocytogenes serovar 1/2a (strain ATCC BAA-679 / EGD-e) OX=169963 GN=dnaN PE=3 SV=1	Q8YAW1_LISMO		42 kDa		unknown	12	13	11	4
179	true	Empty	RNA polymerase sigma factor SigA OS=Listeria monocytogenes serovar 1/2a (strain ATCC BAA-679 / EGD-e) OX=169963 GN=sigA PE=3 SV=1	SIGA_LISMO		42 kDa		unknown	11	11	13	5
180	true	Empty	Partition protein ParB homolg OS=Listeria monocytogenes serovar 1/2a (strain ATCC BAA-679 / EGD-e) OX=169963 GN=parB PE=3 SV=1	Q8Y3P4_LISMO		32 kDa		unknown	13	13	13	11
181	true	Empty	Proline--tRNA ligase OS=Listeria monocytogenes serovar 1/2a (strain ATCC BAA-679 / EGD-e) OX=169963 GN=proS PE=3 SV=1	SYP_LISMO		63 kDa		unknown	13	21	21	16
182	true	Empty	Phosphoglucosamine mutase OS=Listeria monocytogenes serovar 1/2a (strain ATCC BAA-679 / EGD-e) OX=169963 GN=glmM PE=3 SV=1	GLMM_LISMO		48 kDa		unknown	11	14	14	11
183	true	Empty	tRNA uridine 5-carboxymethylaminomethyl modification enzyme MnmG OS=Listeria monocytogenes serovar 1/2a (strain ATCC BAA-679 / EGD-e) OX=169963 GN=mnmG PE=3 SV=1	MNMG_LISMO		70 kDa		unknown	6	25	15	23
184	true	Empty	DD-transpeptidase OS=Listeria monocytogenes serovar 1/2a (strain ATCC BAA-679 / EGD-e) OX=169963 GN=pbpA PE=4 SV=1	Q8Y610_LISMO		91 kDa		unknown	23	13	25	27
185	true	Empty	Thioredoxin reductase OS=Listeria monocytogenes serovar 1/2a (strain ATCC BAA-679 / EGD-e) OX=169963 GN=trxB PE=3 SV=1	TRXB_LISMO		34 kDa		unknown	10	14	14	11
186	true	Empty	Bifunctional protein GlmU OS=Listeria monocytogenes serovar 1/2a (strain ATCC BAA-679 / EGD-e) OX=169963 GN=glmU PE=3 SV=1	GLMU_LISMO		50 kDa		unknown	11	16	18	22
187	true	Empty	Lmo0098 protein OS=Listeria monocytogenes serovar 1/2a (strain ATCC BAA-679 / EGD-e) OX=169963 GN=lmo0098 PE=4 SV=1	Q8YAM0_LISMO		33 kDa		unknown	10	8	13	10
188	true	Empty	Glutamyl-tRNA(Gln) amidotransferase subunit A OS=Listeria monocytogenes serovar 1/2a (strain ATCC BAA-679 / EGD-e) OX=169963 GN=gatA PE=3 SV=1	GATA_LISMO		52 kDa		unknown	13	25	19	14
189	true	Empty	NAD kinase 2 OS=Listeria monocytogenes serovar 1/2a (strain ATCC BAA-679 / EGD-e) OX=169963 GN=nadK2 PE=3 SV=1	NADK2_LISMO		31 kDa		unknown	9	13	10	4
190	true	Empty	Formate--tetrahydrofolate ligase OS=Listeria monocytogenes serovar 1/2a (strain ATCC BAA-679 / EGD-e) OX=169963 GN=fhs PE=3 SV=2	FTHS_LISMO		60 kDa		unknown	13	8	0	0
191	true	Empty	3-oxoacyl-[acyl-carrier-protein] synthase 2 OS=Listeria monocytogenes serovar 1/2a (strain ATCC BAA-679 / EGD-e) OX=169963 GN=lmo2201 PE=1 SV=1	Q8Y574_LISMO		44 kDa		unknown	10	20	15	17
192	true	Empty	Methionine aminopeptidase OS=Listeria monocytogenes serovar 1/2a (strain ATCC BAA-679 / EGD-e) OX=169963 GN=map PE=3 SV=1	Q8Y6H5_LISMO		28 kDa		unknown	9	11	6	3
193	true	Empty	3-oxoacyl-[acyl-carrier-protein] synthase 3 OS=Listeria monocytogenes serovar 1/2a (strain ATCC BAA-679 / EGD-e) OX=169963 GN=fabH PE=3 SV=1	FABH_LISMO		34 kDa		unknown	12	12	15	11
194	true	Empty	Multifunctional fusion protein OS=Listeria monocytogenes serovar 1/2a (strain ATCC BAA-679 / EGD-e) OX=169963 GN=secD PE=3 SV=1	Q8Y703_LISMO		83 kDa		unknown	11	13	22	16
195	true	Empty	UvrABC system protein B OS=Listeria monocytogenes serovar 1/2a (strain ATCC BAA-679 / EGD-e) OX=169963 GN=uvrB PE=3 SV=1	UVRB_LISMO		76 kDa		unknown	8	31	11	21
196	true	Empty	Lmo2720 protein OS=Listeria monocytogenes serovar 1/2a (strain ATCC BAA-679 / EGD-e) OX=169963 GN=lmo2720 PE=4 SV=1	Q8Y3W1_LISMO		59 kDa		unknown	11	11	23	16
197	true	Empty	Ribosome hibernation promoting factor OS=Listeria monocytogenes serovar 1/2a (strain ATCC BAA-679 / EGD-e) OX=169963 GN=hpf PE=1 SV=1	Q927Y2_LISMO		22 kDa		unknown	9	7	4	3
198	true	Empty	Lmo0553 protein OS=Listeria monocytogenes serovar 1/2a (strain ATCC BAA-679 / EGD-e) OX=169963 GN=lmo0553 PE=4 SV=1	Q8Y9H5_LISMO		24 kDa		unknown	9	15	13	10
199	true	Empty	Protein translocase subunit SecA 2 OS=Listeria monocytogenes serovar 1/2a (strain ATCC BAA-679 / EGD-e) OX=169963 GN=secA2 PE=1 SV=1	SECA2_LISMO		89 kDa	true	unknown	2	15	22	29
200	true	Empty	Phosphate acyltransferase OS=Listeria monocytogenes serovar 1/2a (strain ATCC BAA-679 / EGD-e) OX=169963 GN=plsX PE=3 SV=1	PLSX_LISMO		36 kDa		unknown	11	14	14	10
201	true	Empty	Glutathione biosynthesis bifunctional protein GshAB OS=Listeria monocytogenes serovar 1/2a (strain ATCC BAA-679 / EGD-e) OX=169963 GN=gshAB PE=1 SV=2	GSHAB_LISMO		88 kDa		unknown	15	13	14	10
202	true	Empty	Lmo1389 protein OS=Listeria monocytogenes serovar 1/2a (strain ATCC BAA-679 / EGD-e) OX=169963 GN=lmo1389 PE=4 SV=1	Q8Y7A1_LISMO		57 kDa		unknown	17	17	22	16
203	true	Empty	Lmo2637 protein OS=Listeria monocytogenes serovar 1/2a (strain ATCC BAA-679 / EGD-e) OX=169963 GN=lmo2637 PE=4 SV=1	Q8Y436_LISMO		33 kDa		unknown	12	16	17	0
204	true	Empty	Lmo0982 protein OS=Listeria monocytogenes serovar 1/2a (strain ATCC BAA-679 / EGD-e) OX=169963 GN=lmo0982 PE=3 SV=1	Q8Y8C6_LISMO		39 kDa		unknown	12	16	12	11
205	true	Empty	Glycine--tRNA ligase beta subunit OS=Listeria monocytogenes serovar 1/2a (strain ATCC BAA-679 / EGD-e) OX=169963 GN=glyS PE=3 SV=1	SYGB_LISMO		79 kDa		unknown	7	18	25	14
206	true	Empty	Probable endopeptidase p60 OS=Listeria monocytogenes serovar 1/2a (strain ATCC BAA-679 / EGD-e) OX=169963 GN=iap PE=1 SV=2	P60_LISMO		51 kDa		unknown	13	10	22	15
207	true	Empty	ATP-dependent Clp protease ATP-binding subunit ClpX OS=Listeria monocytogenes serovar 1/2a (strain ATCC BAA-679 / EGD-e) OX=169963 GN=clpX PE=1 SV=1	CLPX_LISMO		46 kDa		unknown	13	16	15	13
208	true	Empty	GTPase Obg OS=Listeria monocytogenes serovar 1/2a (strain ATCC BAA-679 / EGD-e) OX=169963 GN=obg PE=3 SV=1	OBG_LISMO		47 kDa		unknown	12	14	15	9
209	true	Empty	Dihydrolipoamide acetyltransferase component of pyruvate dehydrogenase complex OS=Listeria monocytogenes serovar 1/2a (strain ATCC BAA-679 / EGD-e) OX=169963 GN=lmo1374 PE=3 SV=1	Q8Y7B2_LISMO		45 kDa		unknown	8	13	11	15
210	true	Empty	Lmo0785 protein OS=Listeria monocytogenes serovar 1/2a (strain ATCC BAA-679 / EGD-e) OX=169963 GN=lmo0785 PE=4 SV=1	Q8Y8V7_LISMO		106 kDa		unknown	14	19	25	21
211	true	Empty	Leucine--tRNA ligase OS=Listeria monocytogenes serovar 1/2a (strain ATCC BAA-679 / EGD-e) OX=169963 GN=leuS PE=3 SV=1	SYL_LISMO		92 kDa		unknown	18	17	16	6
212	true	Empty	Tyrosine--tRNA ligase OS=Listeria monocytogenes serovar 1/2a (strain ATCC BAA-679 / EGD-e) OX=169963 GN=tyrS PE=3 SV=1	SYY_LISMO		48 kDa		unknown	16	19	16	11
213	true	Empty	Peptidoglycan hydrolase OS=Listeria monocytogenes serovar 1/2a (strain ATCC BAA-679 / EGD-e) OX=169963 GN=lmo2691 PE=4 SV=1	Q8Y3Y8_LISMO		64 kDa		unknown	17	8	17	10
214	true	Empty	Lmo2792 protein OS=Listeria monocytogenes serovar 1/2a (strain ATCC BAA-679 / EGD-e) OX=169963 GN=lmo2792 PE=4 SV=1	Q8Y3P3_LISMO		29 kDa		unknown	10	12	12	9
215	true	Empty	DNA topoisomerase 4 subunit B OS=Listeria monocytogenes serovar 1/2a (strain ATCC BAA-679 / EGD-e) OX=169963 GN=parE PE=3 SV=1	Q8Y7J1_LISMO		73 kDa		unknown	11	15	27	15
216	true	Empty	Cluster of Uracil phosphoribosyltransferase OS=Listeria monocytogenes serovar 1/2a (strain ATCC BAA-679 / EGD-e) OX=169963 GN=upp PE=3 SV=1 (UPP_LISMO)	UPP_LISMO		23 kDa	true	unknown	10	11	11	7
216.1	true	Empty	Uracil phosphoribosyltransferase OS=Listeria monocytogenes serovar 1/2a (strain ATCC BAA-679 / EGD-e) OX=169963 GN=upp PE=3 SV=1	UPP_LISMO		23 kDa	true	unknown	10	11	11	7
217	true	Empty	10 kDa chaperonin OS=Listeria monocytogenes serovar 1/2a (strain ATCC BAA-679 / EGD-e) OX=169963 GN=groS PE=3 SV=2	CH10_LISMO		10 kDa		unknown	10	6	2	2
218	true	Empty	Serine--tRNA ligase OS=Listeria monocytogenes serovar 1/2a (strain ATCC BAA-679 / EGD-e) OX=169963 GN=serS PE=3 SV=1	SYS_LISMO		49 kDa		unknown	8	17	11	10
219	true	Empty	Pyridoxal 5'-phosphate synthase subunit PdxS OS=Listeria monocytogenes serovar 1/2a (strain ATCC BAA-679 / EGD-e) OX=169963 GN=pdxS PE=3 SV=1	PDXS_LISMO		32 kDa		unknown	10	10	12	5
220	true	Empty	ATP synthase gamma chain OS=Listeria monocytogenes serovar 1/2a (strain ATCC BAA-679 / EGD-e) OX=169963 GN=atpG PE=3 SV=1	ATPG_LISMO		32 kDa		unknown	10	8	12	4
221	true	Empty	Carbamoyl-phosphate synthase large chain OS=Listeria monocytogenes serovar 1/2a (strain ATCC BAA-679 / EGD-e) OX=169963 GN=carB PE=3 SV=1	CARB_LISMO		118 kDa		unknown	7	13	35	40
222	true	Empty	Lmo1814 protein OS=Listeria monocytogenes serovar 1/2a (strain ATCC BAA-679 / EGD-e) OX=169963 GN=lmo1814 PE=4 SV=1	Q8Y683_LISMO		59 kDa		unknown	13	13	17	16
223	true	Empty	Cell shape-determining protein MreB OS=Listeria monocytogenes serovar 1/2a (strain ATCC BAA-679 / EGD-e) OX=169963 GN=mbl PE=3 SV=1	Q8Y4C5_LISMO		36 kDa		unknown	8	17	13	13
224	true	Empty	SepA protein OS=Listeria monocytogenes serovar 1/2a (strain ATCC BAA-679 / EGD-e) OX=169963 GN=sepA PE=4 SV=1	Q8Y5B0_LISMO		71 kDa		unknown	20	0	2	17
225	true	Empty	UDP-N-acetylmuramoylalanine--D-glutamate ligase OS=Listeria monocytogenes serovar 1/2a (strain ATCC BAA-679 / EGD-e) OX=169963 GN=murD PE=3 SV=1	MURD_LISMO		50 kDa		unknown	12	21	14	11
226	true	Empty	Lmo1606 protein OS=Listeria monocytogenes serovar 1/2a (strain ATCC BAA-679 / EGD-e) OX=169963 GN=lmo1606 PE=3 SV=1	Q8Y6S7_LISMO		88 kDa	true	unknown	17	7	17	15
227	true	Empty	30S ribosomal protein S10 OS=Listeria monocytogenes serovar 1/2a (strain ATCC BAA-679 / EGD-e) OX=169963 GN=rpsJ PE=3 SV=1	RS10_LISMO		12 kDa	true	unknown	9	5	8	4
228	true	Empty	Coproporphyrin III ferrochelatase OS=Listeria monocytogenes serovar 1/2a (strain ATCC BAA-679 / EGD-e) OX=169963 GN=cpfC PE=1 SV=1	CPFC_LISMO		35 kDa		unknown	4	9	11	9
229	true	Empty	30S ribosomal protein S7 OS=Listeria monocytogenes serovar 1/2a (strain ATCC BAA-679 / EGD-e) OX=169963 GN=rpsG PE=3 SV=1	RS7_LISMO		18 kDa		unknown	6	5	7	6
230	true	Empty	Lmo1354 protein OS=Listeria monocytogenes serovar 1/2a (strain ATCC BAA-679 / EGD-e) OX=169963 GN=lmo1354 PE=3 SV=1	Q8Y7C9_LISMO		39 kDa		unknown	19	15	14	7
231	true	Empty	Lmo2487 protein OS=Listeria monocytogenes serovar 1/2a (strain ATCC BAA-679 / EGD-e) OX=169963 GN=lmo2487 PE=4 SV=1	Q8Y4F7_LISMO		47 kDa		unknown	13	18	15	14
232	true	Empty	(p)ppGpp synthase OS=Listeria monocytogenes serovar 1/2a (strain ATCC BAA-679 / EGD-e) OX=169963 GN=relA PE=3 SV=1	Q8Y706_LISMO		85 kDa		unknown	3	12	17	16
233	true	Empty	dTDP-glucose 4,6-dehydratase OS=Listeria monocytogenes serovar 1/2a (strain ATCC BAA-679 / EGD-e) OX=169963 GN=lmo1083 PE=3 SV=1	Q8Y835_LISMO		37 kDa		unknown	11	12	15	4
234	true	Empty	Cell shape-determining protein MreB OS=Listeria monocytogenes serovar 1/2a (strain ATCC BAA-679 / EGD-e) OX=169963 GN=mreB PE=3 SV=1	Q8Y6H3_LISMO		35 kDa		unknown	0	9	12	14
235	true	Empty	Translation initiation factor IF-3 OS=Listeria monocytogenes serovar 1/2a (strain ATCC BAA-679 / EGD-e) OX=169963 GN=infC PE=3 SV=1	IF3_LISMO		20 kDa		unknown	8	7	9	9
236	true	Empty	Probable manganese-dependent inorganic pyrophosphatase OS=Listeria monocytogenes serovar 1/2a (strain ATCC BAA-679 / EGD-e) OX=169963 GN=ppaC PE=3 SV=1	PPAC_LISMO		34 kDa		unknown	10	15	9	5
237	true	Empty	Aspartate-semialdehyde dehydrogenase OS=Listeria monocytogenes serovar 1/2a (strain ATCC BAA-679 / EGD-e) OX=169963 GN=asd PE=3 SV=1	Q8Y764_LISMO		38 kDa		unknown	11	16	10	7
238	true	Empty	Lmo0823 protein OS=Listeria monocytogenes serovar 1/2a (strain ATCC BAA-679 / EGD-e) OX=169963 GN=lmo0823 PE=4 SV=1	Q8Y8S1_LISMO		31 kDa		unknown	5	11	13	9
239	true	Empty	Lmo1887 protein OS=Listeria monocytogenes serovar 1/2a (strain ATCC BAA-679 / EGD-e) OX=169963 GN=lmo1887 PE=4 SV=1	Q8Y615_LISMO		43 kDa		unknown	7	12	10	11
240	true	Empty	Lmo1721 protein OS=Listeria monocytogenes serovar 1/2a (strain ATCC BAA-679 / EGD-e) OX=169963 GN=lmo1721 PE=4 SV=1	Q8Y6G6_LISMO		101 kDa		unknown	12	13	22	24
241	true	Empty	Isochorismate synthase OS=Listeria monocytogenes serovar 1/2a (strain ATCC BAA-679 / EGD-e) OX=169963 GN=menF PE=3 SV=1	Q8Y6K8_LISMO		52 kDa		unknown	8	17	11	8
242	true	Empty	ThiD protein OS=Listeria monocytogenes serovar 1/2a (strain ATCC BAA-679 / EGD-e) OX=169963 GN=thiD PE=3 SV=1	Q8Y971_LISMO		29 kDa		unknown	8	15	12	5
243	true	Empty	Glycerol kinase OS=Listeria monocytogenes serovar 1/2a (strain ATCC BAA-679 / EGD-e) OX=169963 GN=glpK PE=3 SV=1	GLPK_LISMO		55 kDa		unknown	13	14	9	7
244	true	Empty	Lmo1373 protein OS=Listeria monocytogenes serovar 1/2a (strain ATCC BAA-679 / EGD-e) OX=169963 GN=lmo1373 PE=4 SV=1	Q8Y7B3_LISMO		36 kDa		unknown	5	13	16	10
245	true	Empty	50S ribosomal protein L18 OS=Listeria monocytogenes serovar 1/2a (strain ATCC BAA-679 / EGD-e) OX=169963 GN=rplR PE=3 SV=1	RL18_LISMO		13 kDa		unknown	14	9	9	5
246	true	Empty	30S ribosomal protein S15 OS=Listeria monocytogenes serovar 1/2a (strain ATCC BAA-679 / EGD-e) OX=169963 GN=rpsO PE=3 SV=1	RS15_LISMO		11 kDa		unknown	5	3	5	5
247	true	Empty	Histidine--tRNA ligase OS=Listeria monocytogenes serovar 1/2a (strain ATCC BAA-679 / EGD-e) OX=169963 GN=hisS PE=3 SV=1	SYH_LISMO		48 kDa		unknown	11	14	15	10
248	true	Empty	DNA mismatch repair protein MutL OS=Listeria monocytogenes serovar 1/2a (strain ATCC BAA-679 / EGD-e) OX=169963 GN=mutL PE=3 SV=1	MUTL_LISMO		68 kDa		unknown	6	16	10	22
249	true	Empty	Aspartokinase OS=Listeria monocytogenes serovar 1/2a (strain ATCC BAA-679 / EGD-e) OX=169963 GN=lmo1436 PE=3 SV=1	Q8Y765_LISMO		43 kDa		unknown	6	17	8	10
250	true	Empty	Lmo0613 protein OS=Listeria monocytogenes serovar 1/2a (strain ATCC BAA-679 / EGD-e) OX=169963 GN=lmo0613 PE=4 SV=1	Q8Y9B9_LISMO		34 kDa		unknown	5	10	3	4
251	true	Empty	Glutamate dehydrogenase OS=Listeria monocytogenes serovar 1/2a (strain ATCC BAA-679 / EGD-e) OX=169963 GN=lmo0560 PE=3 SV=1	Q8Y9G8_LISMO		49 kDa		unknown	8	13	10	14
252	true	Empty	Lmo0356 protein OS=Listeria monocytogenes serovar 1/2a (strain ATCC BAA-679 / EGD-e) OX=169963 GN=lmo0356 PE=4 SV=1	Q8YA10_LISMO		39 kDa		unknown	7	9	7	11
253	true	Empty	UDP-N-acetylmuramate--L-alanine ligase OS=Listeria monocytogenes serovar 1/2a (strain ATCC BAA-679 / EGD-e) OX=169963 GN=murC PE=3 SV=1	MURC_LISMO		50 kDa		unknown	10	10	15	11
254	true	Empty	Lmo0773 protein OS=Listeria monocytogenes serovar 1/2a (strain ATCC BAA-679 / EGD-e) OX=169963 GN=lmo0773 PE=4 SV=1	Q8Y8W9_LISMO		35 kDa		unknown	8	10	14	7
255	true	Empty	Phosphopentomutase OS=Listeria monocytogenes serovar 1/2a (strain ATCC BAA-679 / EGD-e) OX=169963 GN=deoB PE=3 SV=1	DEOB_LISMO		44 kDa		unknown	5	9	11	8
256	true	Empty	UDP-N-acetylglucosamine 1-carboxyvinyltransferase 2 OS=Listeria monocytogenes serovar 1/2a (strain ATCC BAA-679 / EGD-e) OX=169963 GN=murA2 PE=3 SV=1	MURA2_LISMO		45 kDa		unknown	9	11	8	13
257	true	Empty	Lmo0132 protein OS=Listeria monocytogenes serovar 1/2a (strain ATCC BAA-679 / EGD-e) OX=169963 GN=lmo0132 PE=3 SV=1	Q8YAJ3_LISMO		55 kDa		unknown	7	12	23	20
258	true	Empty	S-adenosylmethionine:tRNA ribosyltransferase-isomerase OS=Listeria monocytogenes serovar 1/2a (strain ATCC BAA-679 / EGD-e) OX=169963 GN=queA PE=3 SV=1	QUEA_LISMO		38 kDa		unknown	5	11	7	7
259	true	Empty	Lmo1493 protein OS=Listeria monocytogenes serovar 1/2a (strain ATCC BAA-679 / EGD-e) OX=169963 GN=lmo1493 PE=3 SV=1	Q8Y730_LISMO		69 kDa		unknown	8	16	16	10
260	true	Empty	GTP-sensing transcriptional pleiotropic repressor CodY OS=Listeria monocytogenes serovar 1/2a (strain ATCC BAA-679 / EGD-e) OX=169963 GN=codY PE=3 SV=1	CODY_LISMO		29 kDa		unknown	12	13	12	2
261	true	Empty	UDP-N-acetylmuramoyl-L-alanyl-D-glutamate--2,6-diaminopimelate ligase OS=Listeria monocytogenes serovar 1/2a (strain ATCC BAA-679 / EGD-e) OX=169963 GN=murE PE=3 SV=1	MURE_LISMO		54 kDa		unknown	7	18	14	16
262	true	Empty	CD4+ T-cell-stimulating antigen OS=Listeria monocytogenes serovar 1/2a (strain ATCC BAA-679 / EGD-e) OX=169963 GN=tcsA PE=3 SV=2	TCSA_LISMO		38 kDa		unknown	18	18	16	4
263	true	Empty	Uncharacterized protein Lmo1967 OS=Listeria monocytogenes serovar 1/2a (strain ATCC BAA-679 / EGD-e) OX=169963 GN=lmo1967 PE=3 SV=1	Y1967_LISMO		45 kDa		unknown	11	19	16	18
264	true	Empty	Lmo1858 protein OS=Listeria monocytogenes serovar 1/2a (strain ATCC BAA-679 / EGD-e) OX=169963 GN=lmo1858 PE=4 SV=1	Q8Y642_LISMO		34 kDa		unknown	10	16	8	5
265	true	Empty	Lmo1431 protein OS=Listeria monocytogenes serovar 1/2a (strain ATCC BAA-679 / EGD-e) OX=169963 GN=lmo1431 PE=4 SV=1	Q8Y770_LISMO		60 kDa		unknown	8	8	20	18
266	true	Empty	Lmo0354 protein OS=Listeria monocytogenes serovar 1/2a (strain ATCC BAA-679 / EGD-e) OX=169963 GN=lmo0354 PE=4 SV=1	Q8YA12_LISMO		58 kDa		unknown	10	9	19	9
267	true	Empty	Polyribonucleotide nucleotidyltransferase domain present OS=Listeria monocytogenes serovar 1/2a (strain ATCC BAA-679 / EGD-e) OX=169963 GN=lmo0218 PE=4 SV=1	Q8YAC8_LISMO		16 kDa		unknown	12	4	8	2
268	true	Empty	2,3-bisphosphoglycerate-dependent phosphoglycerate mutase OS=Listeria monocytogenes serovar 1/2a (strain ATCC BAA-679 / EGD-e) OX=169963 GN=gpmA PE=3 SV=1	GPMA_LISMO		26 kDa		unknown	9	11	5	0
269	true	Empty	Lmo2114 protein OS=Listeria monocytogenes serovar 1/2a (strain ATCC BAA-679 / EGD-e) OX=169963 GN=lmo2114 PE=4 SV=1	Q8Y5F0_LISMO		28 kDa		unknown	11	8	7	3
270	true	Empty	Cluster of Lmo2188 protein OS=Listeria monocytogenes serovar 1/2a (strain ATCC BAA-679 / EGD-e) OX=169963 GN=lmo2188 PE=3 SV=1 (Q8Y583_LISMO)	Q8Y583_LISMO		69 kDa	true	unknown	10	12	8	4
270.1	true	Empty	Lmo2188 protein OS=Listeria monocytogenes serovar 1/2a (strain ATCC BAA-679 / EGD-e) OX=169963 GN=lmo2188 PE=3 SV=1	Q8Y583_LISMO		69 kDa	true	unknown	10	12	8	4
271	true	Empty	Transmembrane protein OS=Listeria monocytogenes serovar 1/2a (strain ATCC BAA-679 / EGD-e) OX=169963 GN=lmo2360 PE=4 SV=1	Q8Y4S2_LISMO		97 kDa		unknown	22	0	32	17
272	true	Empty	UPF0145 protein lmo0208 OS=Listeria monocytogenes serovar 1/2a (strain ATCC BAA-679 / EGD-e) OX=169963 GN=lmo0208 PE=3 SV=1	Y208_LISMO		12 kDa		unknown	8	8	5	2
273	true	Empty	Ribosome-binding ATPase YchF OS=Listeria monocytogenes serovar 1/2a (strain ATCC BAA-679 / EGD-e) OX=169963 GN=ychF PE=3 SV=1	Q926X1_LISMO		41 kDa		unknown	13	15	15	12
274	true	Empty	S-adenosylmethionine synthase OS=Listeria monocytogenes serovar 1/2a (strain ATCC BAA-679 / EGD-e) OX=169963 GN=metK PE=3 SV=1	METK_LISMO		44 kDa		unknown	9	12	11	10
275	true	Empty	Lmo2460 protein OS=Listeria monocytogenes serovar 1/2a (strain ATCC BAA-679 / EGD-e) OX=169963 GN=lmo2460 PE=3 SV=1	Q8Y4I0_LISMO		38 kDa		unknown	7	10	12	8
276	true	Empty	Lmo0774 protein OS=Listeria monocytogenes serovar 1/2a (strain ATCC BAA-679 / EGD-e) OX=169963 GN=lmo0774 PE=3 SV=1	Q8Y8W8_LISMO		33 kDa		unknown	8	12	11	4
277	true	Empty	Metal-dependent carboxypeptidase OS=Listeria monocytogenes serovar 1/2a (strain ATCC BAA-679 / EGD-e) OX=169963 GN=lmo1886 PE=3 SV=1	Q8Y616_LISMO		57 kDa		unknown	7	23	13	5
278	true	Empty	dTDP-4-dehydrorhamnose 3,5-epimerase OS=Listeria monocytogenes serovar 1/2a (strain ATCC BAA-679 / EGD-e) OX=169963 GN=lmo1082 PE=3 SV=1	Q8Y836_LISMO		21 kDa		unknown	9	7	7	0
279	true	Empty	3-oxoacyl-[acyl-carrier-protein] reductase OS=Listeria monocytogenes serovar 1/2a (strain ATCC BAA-679 / EGD-e) OX=169963 GN=fabG PE=1 SV=1	Q8Y690_LISMO		26 kDa		unknown	10	11	9	3
280	true	Empty	Delta-aminolevulinic acid dehydratase OS=Listeria monocytogenes serovar 1/2a (strain ATCC BAA-679 / EGD-e) OX=169963 GN=hemB PE=3 SV=1	Q8Y6X7_LISMO		36 kDa		unknown	6	15	8	8
281	true	Empty	Glucose-1-phosphate thymidylyltransferase OS=Listeria monocytogenes serovar 1/2a (strain ATCC BAA-679 / EGD-e) OX=169963 GN=lmo1081 PE=3 SV=1	Q8Y837_LISMO		32 kDa		unknown	11	12	12	8
282	true	Empty	Coproporphyrinogen III oxidase OS=Listeria monocytogenes serovar 1/2a (strain ATCC BAA-679 / EGD-e) OX=169963 GN=lmo0884 PE=3 SV=1	Q8Y8L3_LISMO		50 kDa		unknown	2	17	6	18
283	true	Empty	DNA polymerase III PolC-type OS=Listeria monocytogenes serovar 1/2a (strain ATCC BAA-679 / EGD-e) OX=169963 GN=polC PE=3 SV=1	DPO3_LISMO		163 kDa		unknown	5	2	23	38
284	true	Empty	OpuCA protein OS=Listeria monocytogenes serovar 1/2a (strain ATCC BAA-679 / EGD-e) OX=169963 GN=opuCA PE=3 SV=1	Q7AP65_LISMO		45 kDa		unknown	11	4	6	3
285	true	Empty	ATP-dependent helicase/deoxyribonuclease subunit B OS=Listeria monocytogenes serovar 1/2a (strain ATCC BAA-679 / EGD-e) OX=169963 GN=addB PE=3 SV=1	ADDB_LISMO		133 kDa		unknown	13	19	19	30
286	true	Empty	UDP-N-acetylglucosamine--N-acetylmuramyl-(pentapeptide) pyrophosphoryl-undecaprenol N-acetylglucosamine transferase OS=Listeria monocytogenes serovar 1/2a (strain ATCC BAA-679 / EGD-e) OX=169963 GN=murG PE=3 SV=1	MURG_LISMO		39 kDa		unknown	12	16	14	14
287	true	Empty	Nucleotide-binding protein lmo2474 OS=Listeria monocytogenes serovar 1/2a (strain ATCC BAA-679 / EGD-e) OX=169963 GN=lmo2474 PE=3 SV=1	Y2474_LISMO		34 kDa		unknown	2	12	7	7
288	true	Empty	50S ribosomal protein L9 OS=Listeria monocytogenes serovar 1/2a (strain ATCC BAA-679 / EGD-e) OX=169963 GN=rplI PE=3 SV=1	RL9_LISMO		16 kDa		unknown	10	8	8	4
289	true	Empty	Calcium-transporting ATPase lmo0841 OS=Listeria monocytogenes serovar 1/2a (strain ATCC BAA-679 / EGD-e) OX=169963 GN=lmo0841 PE=1 SV=1	LMCA1_LISMO		96 kDa		unknown	9	13	17	21
290	true	Empty	Lmo1076 protein OS=Listeria monocytogenes serovar 1/2a (strain ATCC BAA-679 / EGD-e) OX=169963 GN=lmo1076 PE=1 SV=1	Q8Y842_LISMO		64 kDa		unknown	26	0	11	7
291	true	Empty	Superoxide dismutase [Mn] OS=Listeria monocytogenes serovar 1/2a (strain ATCC BAA-679 / EGD-e) OX=169963 GN=sodA PE=3 SV=1	SODM_LISMO		23 kDa		unknown	7	10	3	4
292	true	Empty	Glycerol-3-phosphate dehydrogenase [NAD(P)+] OS=Listeria monocytogenes serovar 1/2a (strain ATCC BAA-679 / EGD-e) OX=169963 GN=gpsA PE=3 SV=1	GPDA_LISMO		36 kDa		unknown	6	16	11	5
293	true	Empty	Lmo1467 protein OS=Listeria monocytogenes serovar 1/2a (strain ATCC BAA-679 / EGD-e) OX=169963 GN=lmo1467 PE=4 SV=1	Q7AP63_LISMO		36 kDa		unknown	5	6	5	3
294	true	Empty	Chorismate synthase OS=Listeria monocytogenes serovar 1/2a (strain ATCC BAA-679 / EGD-e) OX=169963 GN=aroC PE=3 SV=1	AROC_LISMO		42 kDa		unknown	10	21	8	12
295	true	Empty	Lmo0554 protein OS=Listeria monocytogenes serovar 1/2a (strain ATCC BAA-679 / EGD-e) OX=169963 GN=lmo0554 PE=4 SV=1	Q8Y9H4_LISMO		43 kDa		unknown	13	2	8	3
296	true	Empty	Redox-sensing transcriptional repressor Rex OS=Listeria monocytogenes serovar 1/2a (strain ATCC BAA-679 / EGD-e) OX=169963 GN=rex PE=3 SV=1	REX_LISMO		24 kDa		unknown	11	11	14	2
297	true	Empty	16S rRNA m5C967 methyltransferase OS=Listeria monocytogenes serovar 1/2a (strain ATCC BAA-679 / EGD-e) OX=169963 GN=lmo1822 PE=3 SV=1	Q8Y677_LISMO		50 kDa		unknown	4	8	16	23
298	true	Empty	Lmo2515 protein OS=Listeria monocytogenes serovar 1/2a (strain ATCC BAA-679 / EGD-e) OX=169963 GN=lmo2515 PE=4 SV=1	Q927X8_LISMO		26 kDa		unknown	8	10	10	8
299	true	Empty	Ribulose-5-phosphate reductase OS=Listeria monocytogenes serovar 1/2a (strain ATCC BAA-679 / EGD-e) OX=169963 GN=tarJ PE=3 SV=1	Q8Y831_LISMO		38 kDa		unknown	4	9	6	6
300	true	Empty	Chromosomal replication initiator protein DnaA OS=Listeria monocytogenes serovar 1/2a (strain ATCC BAA-679 / EGD-e) OX=169963 GN=dnaA PE=3 SV=1	DNAA_LISMO		51 kDa		unknown	9	15	21	12
301	true	Empty	tRNA-specific 2-thiouridylase MnmA OS=Listeria monocytogenes serovar 1/2a (strain ATCC BAA-679 / EGD-e) OX=169963 GN=mnmA PE=3 SV=1	MNMA_LISMO		42 kDa		unknown	5	14	6	7
302	true	Empty	Pseudouridine synthase OS=Listeria monocytogenes serovar 1/2a (strain ATCC BAA-679 / EGD-e) OX=169963 GN=lmo1949 PE=3 SV=1	Q8Y5V6_LISMO		28 kDa		unknown	13	13	14	8
303	true	Empty	Lmo0443 protein OS=Listeria monocytogenes serovar 1/2a (strain ATCC BAA-679 / EGD-e) OX=169963 GN=lmo0443 PE=3 SV=1	Q8Y9T0_LISMO		34 kDa		unknown	4	11	7	9
304	true	Empty	Coproheme decarboxylase OS=Listeria monocytogenes serovar 1/2a (strain ATCC BAA-679 / EGD-e) OX=169963 GN=chdC PE=1 SV=1	CHDC_LISMO		29 kDa		unknown	4	9	5	3
305	true	Empty	Non-specific serine/threonine protein kinase OS=Listeria monocytogenes serovar 1/2a (strain ATCC BAA-679 / EGD-e) OX=169963 GN=lmo1820 PE=4 SV=1	Q8Y679_LISMO		72 kDa		unknown	6	15	14	22
306	true	Empty	Lmo0956 protein OS=Listeria monocytogenes serovar 1/2a (strain ATCC BAA-679 / EGD-e) OX=169963 GN=lmo0956 PE=3 SV=1	Q8Y8E8_LISMO		41 kDa		unknown	10	14	7	10
307	true	Empty	50S ribosomal protein L20 OS=Listeria monocytogenes serovar 1/2a (strain ATCC BAA-679 / EGD-e) OX=169963 GN=rplT PE=3 SV=1	RL20_LISMO		14 kDa		unknown	6	6	7	6
308	true	Empty	DNA ligase OS=Listeria monocytogenes serovar 1/2a (strain ATCC BAA-679 / EGD-e) OX=169963 GN=ligA PE=3 SV=1	DNLJ_LISMO		75 kDa		unknown	3	19	13	15
309	true	Empty	1,4-dihydroxy-2-naphthoyl-CoA synthase OS=Listeria monocytogenes serovar 1/2a (strain ATCC BAA-679 / EGD-e) OX=169963 GN=menB PE=3 SV=1	Q8Y6L1_LISMO		30 kDa		unknown	9	12	8	2
310	true	Empty	Aspartokinase OS=Listeria monocytogenes serovar 1/2a (strain ATCC BAA-679 / EGD-e) OX=169963 GN=lmo1235 PE=3 SV=1	Q8Y7N9_LISMO		44 kDa		unknown	13	12	6	12
311	true	Empty	Lmo0278 protein OS=Listeria monocytogenes serovar 1/2a (strain ATCC BAA-679 / EGD-e) OX=169963 GN=lmo0278 PE=4 SV=1	Q8YA81_LISMO		41 kDa		unknown	4	11	17	12
312	true	Empty	Lmo0271 protein OS=Listeria monocytogenes serovar 1/2a (strain ATCC BAA-679 / EGD-e) OX=169963 GN=lmo0271 PE=3 SV=1	Q8YA88_LISMO		55 kDa		unknown	6	8	10	3
313	true	Empty	GTPase Era OS=Listeria monocytogenes serovar 1/2a (strain ATCC BAA-679 / EGD-e) OX=169963 GN=era PE=3 SV=1	ERA_LISMO		35 kDa		unknown	8	9	12	5
314	true	Empty	2-oxoisovalerate dehydrogenase subunit alpha OS=Listeria monocytogenes serovar 1/2a (strain ATCC BAA-679 / EGD-e) OX=169963 GN=lmo1372 PE=3 SV=1	Q8Y7B4_LISMO		36 kDa		unknown	12	11	7	4
315	true	Empty	50S ribosomal protein L28 OS=Listeria monocytogenes serovar 1/2a (strain ATCC BAA-679 / EGD-e) OX=169963 GN=rpmB PE=3 SV=1	RL28_LISMO		7 kDa		unknown	2	2	2	0
316	true	Empty	2,3,4,5-tetrahydropyridine-2,6-dicarboxylate N-acetyltransferase OS=Listeria monocytogenes serovar 1/2a (strain ATCC BAA-679 / EGD-e) OX=169963 GN=dapH PE=3 SV=1	DAPH_LISMO		25 kDa		unknown	8	11	8	4
317	true	Empty	Putative septation protein SpoVG 1 OS=Listeria monocytogenes serovar 1/2a (strain ATCC BAA-679 / EGD-e) OX=169963 GN=spoVG1 PE=3 SV=1	SP5G1_LISMO		11 kDa	true	unknown	7	3	5	2
318	true	Empty	Serine hydroxymethyltransferase OS=Listeria monocytogenes serovar 1/2a (strain ATCC BAA-679 / EGD-e) OX=169963 GN=glyA PE=3 SV=1	GLYA_LISMO		45 kDa		unknown	8	14	7	8
319	true	Empty	Elongation factor 4 OS=Listeria monocytogenes serovar 1/2a (strain ATCC BAA-679 / EGD-e) OX=169963 GN=lepA PE=3 SV=1	LEPA_LISMO		68 kDa		unknown	4	6	13	18
320	true	Empty	UDP-N-acetylglucosamine 1-carboxyvinyltransferase 1 OS=Listeria monocytogenes serovar 1/2a (strain ATCC BAA-679 / EGD-e) OX=169963 GN=murA1 PE=1 SV=1	MURA1_LISMO		46 kDa		unknown	7	6	11	14
321	true	Empty	Lmo2256 protein OS=Listeria monocytogenes serovar 1/2a (strain ATCC BAA-679 / EGD-e) OX=169963 GN=lmo2256 PE=3 SV=1	Q929B9_LISMO		19 kDa		unknown	6	10	3	5
322	true	Empty	ATP-dependent helicase/nuclease subunit A OS=Listeria monocytogenes serovar 1/2a (strain ATCC BAA-679 / EGD-e) OX=169963 GN=addA PE=3 SV=1	ADDA_LISMO		143 kDa		unknown	8	14	22	22
323	true	Empty	Lmo1576 protein OS=Listeria monocytogenes serovar 1/2a (strain ATCC BAA-679 / EGD-e) OX=169963 GN=lmo1576 PE=4 SV=1	Q8Y6V5_LISMO		49 kDa		unknown	6	11	14	10
324	true	Empty	ATP-dependent protease OS=Listeria monocytogenes serovar 1/2a (strain ATCC BAA-679 / EGD-e) OX=169963 GN=clpE PE=3 SV=1	Q8Y8B1_LISMO		80 kDa	true	unknown	2	16	25	10
325	true	Empty	ResD protein OS=Listeria monocytogenes serovar 1/2a (strain ATCC BAA-679 / EGD-e) OX=169963 GN=resD PE=4 SV=1	Q8Y5V7_LISMO		27 kDa	true	unknown	10	12	12	3
326	true	Empty	Chaperone protein DnaJ OS=Listeria monocytogenes serovar 1/2a (strain ATCC BAA-679 / EGD-e) OX=169963 GN=dnaJ PE=3 SV=1	DNAJ_LISMO		41 kDa		unknown	7	16	8	13
327	true	Empty	Cell division inhibitor MinD OS=Listeria monocytogenes serovar 1/2a (strain ATCC BAA-679 / EGD-e) OX=169963 GN=minD PE=3 SV=1	Q8Y6Y7_LISMO		29 kDa		unknown	6	10	12	7
328	true	Empty	Ribonucleoside-diphosphate reductase subunit beta OS=Listeria monocytogenes serovar 1/2a (strain ATCC BAA-679 / EGD-e) OX=169963 GN=lmo2154 PE=3 SV=1	Q8Y5B3_LISMO		40 kDa	true	unknown	4	13	5	3
329	true	Empty	Methylenetetrahydrofolate--tRNA-(uracil-5-)-methyltransferase TrmFO OS=Listeria monocytogenes serovar 1/2a (strain ATCC BAA-679 / EGD-e) OX=169963 GN=trmFO PE=3 SV=1	TRMFO_LISMO		48 kDa		unknown	6	12	9	9
330	true	Empty	Mannose-6-phosphate isomerase OS=Listeria monocytogenes serovar 1/2a (strain ATCC BAA-679 / EGD-e) OX=169963 GN=lmo2110 PE=3 SV=1	Q8Y5F4_LISMO		35 kDa		unknown	7	11	8	4
331	true	Empty	Aminotransferase OS=Listeria monocytogenes serovar 1/2a (strain ATCC BAA-679 / EGD-e) OX=169963 GN=aspB PE=3 SV=1	Q8Y606_LISMO		43 kDa		unknown	7	16	10	8
332	true	Empty	Rqc2 homolog RqcH OS=Listeria monocytogenes serovar 1/2a (strain ATCC BAA-679 / EGD-e) OX=169963 GN=rqcH PE=3 SV=1	Q8Y670_LISMO		65 kDa		unknown	14	11	9	11
333	true	Empty	Lmo1636 protein OS=Listeria monocytogenes serovar 1/2a (strain ATCC BAA-679 / EGD-e) OX=169963 GN=lmo1636 PE=4 SV=1	Q8Y6P8_LISMO		34 kDa		unknown	9	8	8	3
334	true	Empty	Lmo1231 protein OS=Listeria monocytogenes serovar 1/2a (strain ATCC BAA-679 / EGD-e) OX=169963 GN=lmo1231 PE=4 SV=1	Q8Y7P2_LISMO		64 kDa		unknown	3	18	8	9
335	true	Empty	Cell division ATP-binding protein FtsE OS=Listeria monocytogenes serovar 1/2a (strain ATCC BAA-679 / EGD-e) OX=169963 GN=ftsE PE=3 SV=1	Q8Y4E0_LISMO		26 kDa		unknown	6	6	6	0
336	true	Empty	Lmo0261 protein OS=Listeria monocytogenes serovar 1/2a (strain ATCC BAA-679 / EGD-e) OX=169963 GN=lmo0261 PE=3 SV=1	Q8YA94_LISMO		56 kDa		unknown	3	10	2	5
337	true	Empty	Phenylalanine--tRNA ligase alpha subunit OS=Listeria monocytogenes serovar 1/2a (strain ATCC BAA-679 / EGD-e) OX=169963 GN=pheS PE=3 SV=1	SYFA_LISMO		39 kDa		unknown	8	14	10	5
338	true	Empty	Bifunctional purine biosynthesis protein PurH OS=Listeria monocytogenes serovar 1/2a (strain ATCC BAA-679 / EGD-e) OX=169963 GN=purH PE=3 SV=1	PUR9_LISMO		55 kDa		unknown	4	11	5	6
339	true	Empty	Lmo0667 protein OS=Listeria monocytogenes serovar 1/2a (strain ATCC BAA-679 / EGD-e) OX=169963 GN=lmo0667 PE=4 SV=1	Q8Y966_LISMO		36 kDa		unknown	4	4	4	7
340	true	Empty	Lmo0454 protein OS=Listeria monocytogenes serovar 1/2a (strain ATCC BAA-679 / EGD-e) OX=169963 GN=lmo0454 PE=4 SV=1	Q8Y9R9_LISMO		35 kDa	true	unknown	3	12	10	8
341	true	Empty	Single-stranded-DNA-specific exonuclease RecJ OS=Listeria monocytogenes serovar 1/2a (strain ATCC BAA-679 / EGD-e) OX=169963 GN=lmo1525 PE=3 SV=1	Q8Y705_LISMO		88 kDa		unknown	3	3	24	11
342	true	Empty	Lmo1226 protein OS=Listeria monocytogenes serovar 1/2a (strain ATCC BAA-679 / EGD-e) OX=169963 GN=lmo1226 PE=4 SV=1	Q8Y7P7_LISMO		115 kDa		unknown	16	3	28	18
343	true	Empty	Lmo0287 protein OS=Listeria monocytogenes serovar 1/2a (strain ATCC BAA-679 / EGD-e) OX=169963 GN=lmo0287 PE=4 SV=1	Q8YA72_LISMO		27 kDa	true	unknown	5	9	11	3
344	true	Empty	Probable tRNA sulfurtransferase OS=Listeria monocytogenes serovar 1/2a (strain ATCC BAA-679 / EGD-e) OX=169963 GN=thiI PE=3 SV=1	THII_LISMO		45 kDa		unknown	7	6	6	7
345	true	Empty	Lmo0521 protein OS=Listeria monocytogenes serovar 1/2a (strain ATCC BAA-679 / EGD-e) OX=169963 GN=lmo0521 PE=3 SV=1	Q8Y9K6_LISMO		49 kDa	true	unknown	3	17	13	12
346	true	Empty	Lmo1645 protein OS=Listeria monocytogenes serovar 1/2a (strain ATCC BAA-679 / EGD-e) OX=169963 GN=lmo1645 PE=4 SV=1	Q8Y6N9_LISMO		117 kDa		unknown	4	17	28	23
347	true	Empty	Bifunctional riboflavin kinase/FMN adenylyltransferase OS=Listeria monocytogenes serovar 1/2a (strain ATCC BAA-679 / EGD-e) OX=169963 GN=ribCF PE=1 SV=1	RIBCF_LISMO		36 kDa		unknown	4	7	9	5
348	true	Empty	L-lactate dehydrogenase 2 OS=Listeria monocytogenes serovar 1/2a (strain ATCC BAA-679 / EGD-e) OX=169963 GN=ldh2 PE=3 SV=1	LDH2_LISMO		34 kDa		unknown	4	11	4	5
349	true	Empty	Lmo2700 protein OS=Listeria monocytogenes serovar 1/2a (strain ATCC BAA-679 / EGD-e) OX=169963 GN=lmo2700 PE=4 SV=1	Q8Y3X9_LISMO		33 kDa		unknown	13	16	10	0
350	true	Empty	Lmo1392 protein OS=Listeria monocytogenes serovar 1/2a (strain ATCC BAA-679 / EGD-e) OX=169963 GN=lmo1392 PE=4 SV=1	Q8Y798_LISMO		49 kDa		unknown	7	12	10	9
351	true	Empty	Lmo0689 protein OS=Listeria monocytogenes serovar 1/2a (strain ATCC BAA-679 / EGD-e) OX=169963 GN=lmo0689 PE=4 SV=1	Q8Y948_LISMO		34 kDa		unknown	5	0	15	0
352	true	Empty	Lmo1603 protein OS=Listeria monocytogenes serovar 1/2a (strain ATCC BAA-679 / EGD-e) OX=169963 GN=lmo1603 PE=3 SV=1	Q8Y6T0_LISMO		41 kDa		unknown	11	14	11	2
353	true	Empty	Beta-glucosidase OS=Listeria monocytogenes serovar 1/2a (strain ATCC BAA-679 / EGD-e) OX=169963 GN=lmo0018 PE=3 SV=1	Q8YAU5_LISMO		55 kDa	true	unknown	0	21	0	7
354	true	Empty	Phosphoribosylformylglycinamidine synthase subunit PurL OS=Listeria monocytogenes serovar 1/2a (strain ATCC BAA-679 / EGD-e) OX=169963 GN=purL PE=3 SV=1	PURL_LISMO		80 kDa		unknown	0	12	6	21
355	true	Empty	NH(3)-dependent NAD(+) synthetase OS=Listeria monocytogenes serovar 1/2a (strain ATCC BAA-679 / EGD-e) OX=169963 GN=nadE PE=3 SV=1	NADE_LISMO		31 kDa		unknown	5	11	4	0
356	true	Empty	30S ribosomal protein S18 OS=Listeria monocytogenes serovar 1/2a (strain ATCC BAA-679 / EGD-e) OX=169963 GN=rpsR PE=3 SV=1	RS18_LISMO		9 kDa	true	unknown	4	3	5	4
357	true	Empty	Cluster of Lmo0927 protein OS=Listeria monocytogenes serovar 1/2a (strain ATCC BAA-679 / EGD-e) OX=169963 GN=lmo0927 PE=1 SV=1 (Q8Y8H6_LISMO)	Q8Y8H6_LISMO		75 kDa	true	unknown	6	10	13	4
357.1	true	Empty	Lmo0927 protein OS=Listeria monocytogenes serovar 1/2a (strain ATCC BAA-679 / EGD-e) OX=169963 GN=lmo0927 PE=1 SV=1	Q8Y8H6_LISMO		75 kDa	true	unknown	6	10	13	4
358	true	Empty	3-phosphoshikimate 1-carboxyvinyltransferase OS=Listeria monocytogenes serovar 1/2a (strain ATCC BAA-679 / EGD-e) OX=169963 GN=aroA PE=3 SV=1	AROA_LISMO		46 kDa		unknown	9	18	10	3
359	true	Empty	Glutamate-1-semialdehyde 2,1-aminomutase 1 OS=Listeria monocytogenes serovar 1/2a (strain ATCC BAA-679 / EGD-e) OX=169963 GN=hemL1 PE=3 SV=1	GSA1_LISMO		47 kDa		unknown	8	18	17	13
360	true	Empty	ATP-dependent Clp protease proteolytic subunit OS=Listeria monocytogenes serovar 1/2a (strain ATCC BAA-679 / EGD-e) OX=169963 GN=clpP PE=1 SV=1	Q8Y7Y1_LISMO		21 kDa		unknown	9	11	6	0
361	true	Empty	Nicotinate phosphoribosyltransferase OS=Listeria monocytogenes serovar 1/2a (strain ATCC BAA-679 / EGD-e) OX=169963 GN=lmo1092 PE=3 SV=1	Q8Y826_LISMO		56 kDa		unknown	9	10	12	7
362	true	Empty	Putative ribose-phosphate pyrophosphokinase 2 OS=Listeria monocytogenes serovar 1/2a (strain ATCC BAA-679 / EGD-e) OX=169963 GN=prs2 PE=3 SV=1	KPRS2_LISMO		34 kDa	true	unknown	8	10	15	8
363	true	Empty	dTDP-4-dehydrorhamnose reductase OS=Listeria monocytogenes serovar 1/2a (strain ATCC BAA-679 / EGD-e) OX=169963 GN=lmo1084 PE=3 SV=1	Q8Y834_LISMO		31 kDa		unknown	2	9	10	2
364	true	Empty	Lmo1830 protein OS=Listeria monocytogenes serovar 1/2a (strain ATCC BAA-679 / EGD-e) OX=169963 GN=lmo1830 PE=4 SV=1	Q8Y669_LISMO		21 kDa		unknown	11	0	0	0
365	true	Empty	Cluster of Bifunctional protein FolD OS=Listeria monocytogenes serovar 1/2a (strain ATCC BAA-679 / EGD-e) OX=169963 GN=folD PE=3 SV=1 (FOLD_LISMO)	FOLD_LISMO		31 kDa	true	unknown	5	13	10	3
365.1	true	Empty	Bifunctional protein FolD OS=Listeria monocytogenes serovar 1/2a (strain ATCC BAA-679 / EGD-e) OX=169963 GN=folD PE=3 SV=1	FOLD_LISMO		31 kDa	true	unknown	5	13	10	3
366	true	Empty	Lmo0788 protein OS=Listeria monocytogenes serovar 1/2a (strain ATCC BAA-679 / EGD-e) OX=169963 GN=lmo0788 PE=3 SV=1	Q8Y8V4_LISMO		163 kDa		unknown	4	3	35	0
367	true	Empty	Peptide chain release factor 3 OS=Listeria monocytogenes serovar 1/2a (strain ATCC BAA-679 / EGD-e) OX=169963 GN=prfC PE=3 SV=1	RF3_LISMO		59 kDa		unknown	7	7	15	11
368	true	Empty	D-alanine--D-alanyl carrier protein ligase OS=Listeria monocytogenes serovar 1/2a (strain ATCC BAA-679 / EGD-e) OX=169963 GN=dltA PE=3 SV=1	DLTA_LISMO		58 kDa		unknown	0	10	13	8
369	true	Empty	4-hydroxy-tetrahydrodipicolinate synthase OS=Listeria monocytogenes serovar 1/2a (strain ATCC BAA-679 / EGD-e) OX=169963 GN=dapA PE=3 SV=1	DAPA_LISMO		31 kDa		unknown	6	9	7	5
370	true	Empty	1-deoxy-D-xylulose 5-phosphate reductoisomerase OS=Listeria monocytogenes serovar 1/2a (strain ATCC BAA-679 / EGD-e) OX=169963 GN=dxr PE=3 SV=1	DXR_LISMO		42 kDa		unknown	5	10	14	8
371	true	Empty	Aminopeptidase C OS=Listeria monocytogenes serovar 1/2a (strain ATCC BAA-679 / EGD-e) OX=169963 GN=pepC PE=3 SV=1	PEPC_LISMO		51 kDa		unknown	4	4	12	8
372	true	Empty	Signal recognition particle receptor FtsY OS=Listeria monocytogenes serovar 1/2a (strain ATCC BAA-679 / EGD-e) OX=169963 GN=ftsY PE=3 SV=1	Q8Y693_LISMO		36 kDa		unknown	5	9	8	7
373	true	Empty	Lmo0279 protein OS=Listeria monocytogenes serovar 1/2a (strain ATCC BAA-679 / EGD-e) OX=169963 GN=lmo0279 PE=4 SV=1	Q8YA80_LISMO		81 kDa		unknown	12	0	6	0
374	true	Empty	Lmo0129 protein OS=Listeria monocytogenes serovar 1/2a (strain ATCC BAA-679 / EGD-e) OX=169963 GN=lmo0129 PE=4 SV=1	Q8YAJ6_LISMO		26 kDa		unknown	12	14	8	10
375	true	Empty	Transcriptional regulator CtsR OS=Listeria monocytogenes serovar 1/2a (strain ATCC BAA-679 / EGD-e) OX=169963 GN=lmo0229 PE=3 SV=1	Q7AP89_LISMO		17 kDa		unknown	6	11	10	7
376	true	Empty	DNA topoisomerase 3 OS=Listeria monocytogenes serovar 1/2a (strain ATCC BAA-679 / EGD-e) OX=169963 GN=topB PE=3 SV=1	Q8Y3S5_LISMO		82 kDa		unknown	5	3	16	10
377	true	Empty	N5-carboxyaminoimidazole ribonucleotide synthase OS=Listeria monocytogenes serovar 1/2a (strain ATCC BAA-679 / EGD-e) OX=169963 GN=purK PE=3 SV=1	Q8Y6B7_LISMO		41 kDa		unknown	3	9	3	7
378	true	Empty	Lmo0796 protein OS=Listeria monocytogenes serovar 1/2a (strain ATCC BAA-679 / EGD-e) OX=169963 GN=lmo0796 PE=3 SV=1	Q8Y8U6_LISMO		19 kDa		unknown	12	0	0	0
379	true	Empty	Methionine import ATP-binding protein MetN 2 OS=Listeria monocytogenes serovar 1/2a (strain ATCC BAA-679 / EGD-e) OX=169963 GN=metN2 PE=3 SV=1	METN2_LISMO		38 kDa		unknown	0	7	4	8
380	true	Empty	Malonyl CoA-acyl carrier protein transacylase OS=Listeria monocytogenes serovar 1/2a (strain ATCC BAA-679 / EGD-e) OX=169963 GN=fabD PE=3 SV=1	Q8Y689_LISMO		33 kDa		unknown	6	14	12	5
381	true	Empty	Lmo1283 protein OS=Listeria monocytogenes serovar 1/2a (strain ATCC BAA-679 / EGD-e) OX=169963 GN=lmo1283 PE=4 SV=1	Q8Y7J4_LISMO		33 kDa		unknown	4	12	7	3
382	true	Empty	Bifunctional protein TilS/HprT OS=Listeria monocytogenes serovar 1/2a (strain ATCC BAA-679 / EGD-e) OX=169963 GN=tilS/hprT PE=3 SV=1	TILS_LISMO		74 kDa		unknown	7	7	7	12
383	true	Empty	Lmo0723 protein OS=Listeria monocytogenes serovar 1/2a (strain ATCC BAA-679 / EGD-e) OX=169963 GN=lmo0723 PE=4 SV=1	Q8Y919_LISMO		66 kDa		unknown	4	0	24	0
384	true	Empty	Lmo0241 protein OS=Listeria monocytogenes serovar 1/2a (strain ATCC BAA-679 / EGD-e) OX=169963 GN=lmo0241 PE=4 SV=1	Q92F34_LISMO		28 kDa		unknown	8	9	10	6
385	true	Empty	Deoxyguanosinetriphosphate triphosphohydrolase-like protein OS=Listeria monocytogenes serovar 1/2a (strain ATCC BAA-679 / EGD-e) OX=169963 GN=lmo2657 PE=3 SV=1	DGTL2_LISMO		53 kDa		unknown	0	14	9	8
386	true	Empty	Cluster of Glutamate-1-semialdehyde 2,1-aminomutase 2 OS=Listeria monocytogenes serovar 1/2a (strain ATCC BAA-679 / EGD-e) OX=169963 GN=hemL2 PE=3 SV=1 (GSA2_LISMO)	GSA2_LISMO		46 kDa	true	unknown	5	12	6	11
386.1	true	Empty	Glutamate-1-semialdehyde 2,1-aminomutase 2 OS=Listeria monocytogenes serovar 1/2a (strain ATCC BAA-679 / EGD-e) OX=169963 GN=hemL2 PE=3 SV=1	GSA2_LISMO		46 kDa	true	unknown	5	12	6	11
387	true	Empty	DNA translocase FtsK OS=Listeria monocytogenes serovar 1/2a (strain ATCC BAA-679 / EGD-e) OX=169963 GN=ftsK PE=3 SV=1	FTSK_LISMO		84 kDa	true	unknown	5	10	15	9
388	true	Empty	Uridylate kinase OS=Listeria monocytogenes serovar 1/2a (strain ATCC BAA-679 / EGD-e) OX=169963 GN=pyrH PE=3 SV=1	PYRH_LISMO		26 kDa		unknown	7	7	9	4
389	true	Empty	RNA polymerase sigma factor OS=Listeria monocytogenes serovar 1/2a (strain ATCC BAA-679 / EGD-e) OX=169963 GN=sigB PE=3 SV=1	Q7AP79_LISMO		30 kDa		unknown	10	3	12	0
390	true	Empty	Lmo1726 protein OS=Listeria monocytogenes serovar 1/2a (strain ATCC BAA-679 / EGD-e) OX=169963 GN=lmo1726 PE=4 SV=1	Q8Y6G1_LISMO		37 kDa		unknown	11	9	5	0
391	true	Empty	Type I site-specific deoxyribonuclease OS=Listeria monocytogenes serovar 1/2a (strain ATCC BAA-679 / EGD-e) OX=169963 GN=lmo1717 PE=3 SV=1	Q8Y6G9_LISMO		41 kDa		unknown	0	15	28	0
392	true	Empty	Glucokinase OS=Listeria monocytogenes serovar 1/2a (strain ATCC BAA-679 / EGD-e) OX=169963 GN=lmo1339 PE=3 SV=1	Q8Y7E4_LISMO		34 kDa		unknown	4	10	11	8
393	true	Empty	30S ribosomal protein S16 OS=Listeria monocytogenes serovar 1/2a (strain ATCC BAA-679 / EGD-e) OX=169963 GN=rpsP PE=3 SV=1	RS16_LISMO		10 kDa		unknown	4	2	4	2
394	true	Empty	UPF0342 protein lmo2223 OS=Listeria monocytogenes serovar 1/2a (strain ATCC BAA-679 / EGD-e) OX=169963 GN=lmo2223 PE=3 SV=1	Y2223_LISMO		14 kDa		unknown	10	5	0	0
395	true	Empty	ATP-dependent Clp protease proteolytic subunit OS=Listeria monocytogenes serovar 1/2a (strain ATCC BAA-679 / EGD-e) OX=169963 GN=clpP PE=1 SV=1	CLPP_LISMO		22 kDa		unknown	3	7	4	0
396	true	Empty	Pyruvate formate-lyase-activating enzyme OS=Listeria monocytogenes serovar 1/2a (strain ATCC BAA-679 / EGD-e) OX=169963 GN=pflA PE=3 SV=1	PFLA_LISMO		28 kDa		unknown	4	5	13	0
397	true	Empty	Lmo2462 protein OS=Listeria monocytogenes serovar 1/2a (strain ATCC BAA-679 / EGD-e) OX=169963 GN=lmo2462 PE=1 SV=1	Q8Y4H9_LISMO		35 kDa		unknown	6	11	9	7
398	true	Empty	Lmo0663 protein OS=Listeria monocytogenes serovar 1/2a (strain ATCC BAA-679 / EGD-e) OX=169963 GN=lmo0663 PE=4 SV=1	Q8Y970_LISMO		32 kDa		unknown	4	6	9	4
399	true	Empty	Lmo0536 protein OS=Listeria monocytogenes serovar 1/2a (strain ATCC BAA-679 / EGD-e) OX=169963 GN=lmo0536 PE=3 SV=1	Q92EC0_LISMO		49 kDa	true	unknown	0	14	2	15
400	true	Empty	3'-5' exoribonuclease YhaM OS=Listeria monocytogenes serovar 1/2a (strain ATCC BAA-679 / EGD-e) OX=169963 GN=yhaM PE=3 SV=1	YHAM_LISMO		35 kDa	true	unknown	2	5	6	5
401	true	Empty	Lmo1688 protein OS=Listeria monocytogenes serovar 1/2a (strain ATCC BAA-679 / EGD-e) OX=169963 GN=lmo1688 PE=4 SV=1	Q8Y6J6_LISMO		27 kDa		unknown	8	10	9	9
402	true	Empty	Lmo2371 protein OS=Listeria monocytogenes serovar 1/2a (strain ATCC BAA-679 / EGD-e) OX=169963 GN=lmo2371 PE=4 SV=1	Q8Y4R3_LISMO		40 kDa		unknown	2	6	14	7
403	true	Empty	Cluster of 2-succinyl-5-enolpyruvyl-6-hydroxy-3-cyclohexene-1-carboxylate synthase OS=Listeria monocytogenes serovar 1/2a (strain ATCC BAA-679 / EGD-e) OX=169963 GN=menD PE=3 SV=1 (MEND_LISMO)	MEND_LISMO		65 kDa	true	unknown	7	13	10	12
403.1	true	Empty	2-succinyl-5-enolpyruvyl-6-hydroxy-3-cyclohexene-1-carboxylate synthase OS=Listeria monocytogenes serovar 1/2a (strain ATCC BAA-679 / EGD-e) OX=169963 GN=menD PE=3 SV=1	MEND_LISMO		65 kDa	true	unknown	7	13	10	12
404	true	Empty	Glutamate/gamma-aminobutyrate antiporter OS=Listeria monocytogenes serovar 1/2a (strain ATCC BAA-679 / EGD-e) OX=169963 GN=lmo2362 PE=3 SV=1	Q8Y4S1_LISMO		55 kDa		unknown	6	0	0	0
405	true	Empty	30S ribosomal protein S6 OS=Listeria monocytogenes serovar 1/2a (strain ATCC BAA-679 / EGD-e) OX=169963 GN=rpsF PE=3 SV=1	RS6_LISMO		12 kDa		unknown	9	3	2	0
406	true	Empty	Cluster of HPr kinase/phosphorylase OS=Listeria monocytogenes serovar 1/2a (strain ATCC BAA-679 / EGD-e) OX=169963 GN=hprK PE=3 SV=1 (HPRK_LISMO)	HPRK_LISMO		35 kDa	true	unknown	3	6	11	6
406.1	true	Empty	HPr kinase/phosphorylase OS=Listeria monocytogenes serovar 1/2a (strain ATCC BAA-679 / EGD-e) OX=169963 GN=hprK PE=3 SV=1	HPRK_LISMO		35 kDa	true	unknown	3	6	11	6
407	true	Empty	Gamma-glutamyl phosphate reductase OS=Listeria monocytogenes serovar 1/2a (strain ATCC BAA-679 / EGD-e) OX=169963 GN=proA PE=3 SV=1	PROA_LISMO		46 kDa		unknown	5	14	7	12
408	true	Empty	Lmo2695 protein OS=Listeria monocytogenes serovar 1/2a (strain ATCC BAA-679 / EGD-e) OX=169963 GN=lmo2695 PE=4 SV=1	Q8Y3Y4_LISMO		35 kDa		unknown	8	0	0	0
409	true	Empty	4-hydroxy-tetrahydrodipicolinate reductase OS=Listeria monocytogenes serovar 1/2a (strain ATCC BAA-679 / EGD-e) OX=169963 GN=dapB PE=3 SV=1	DAPB_LISMO		29 kDa		unknown	5	7	6	2
410	true	Empty	Lmo0688 protein OS=Listeria monocytogenes serovar 1/2a (strain ATCC BAA-679 / EGD-e) OX=169963 GN=lmo0688 PE=4 SV=1	Q8Y949_LISMO		74 kDa		unknown	3	0	24	0
411	true	Empty	Lmo2372 protein OS=Listeria monocytogenes serovar 1/2a (strain ATCC BAA-679 / EGD-e) OX=169963 GN=lmo2372 PE=4 SV=1	Q8Y4R2_LISMO		25 kDa		unknown	11	12	6	0
412	true	Empty	Lmo1401 protein OS=Listeria monocytogenes serovar 1/2a (strain ATCC BAA-679 / EGD-e) OX=169963 GN=lmo1401 PE=4 SV=1	Q8Y791_LISMO		30 kDa		unknown	8	13	7	4
413	true	Empty	Lmo0292 protein OS=Listeria monocytogenes serovar 1/2a (strain ATCC BAA-679 / EGD-e) OX=169963 GN=lmo0292 PE=4 SV=1	Q8YA67_LISMO		53 kDa		unknown	11	10	12	2
414	true	Empty	Energy-coupling factor transporter ATP-binding protein EcfA1 OS=Listeria monocytogenes serovar 1/2a (strain ATCC BAA-679 / EGD-e) OX=169963 GN=ecfA1 PE=3 SV=1	ECFA1_LISMO		31 kDa		unknown	5	9	6	0
415	true	Empty	CydC protein OS=Listeria monocytogenes serovar 1/2a (strain ATCC BAA-679 / EGD-e) OX=169963 GN=cydC PE=4 SV=1	Q8Y3W3_LISMO		64 kDa		unknown	5	7	10	13
416	true	Empty	Cysteine desulfurase OS=Listeria monocytogenes serovar 1/2a (strain ATCC BAA-679 / EGD-e) OX=169963 GN=lmo1513 PE=3 SV=1	Q8Y713_LISMO		42 kDa		unknown	2	6	3	5
417	true	Empty	Lmo1828 protein OS=Listeria monocytogenes serovar 1/2a (strain ATCC BAA-679 / EGD-e) OX=169963 GN=lmo1828 PE=4 SV=1	Q8Y671_LISMO		34 kDa		unknown	2	10	7	5
418	true	Empty	3-methyl-2-oxobutanoate hydroxymethyltransferase OS=Listeria monocytogenes serovar 1/2a (strain ATCC BAA-679 / EGD-e) OX=169963 GN=panB PE=3 SV=1	PANB_LISMO		30 kDa		unknown	3	7	9	0
419	true	Empty	Protein translocase subunit SecY OS=Listeria monocytogenes serovar 1/2a (strain ATCC BAA-679 / EGD-e) OX=169963 GN=secY PE=3 SV=1	Q8Y448_LISMO		47 kDa		unknown	2	3	7	6
420	true	Empty	Lmo0783 protein OS=Listeria monocytogenes serovar 1/2a (strain ATCC BAA-679 / EGD-e) OX=169963 GN=lmo0783 PE=4 SV=1	Q8Y8V9_LISMO		18 kDa		unknown	8	0	0	0
421	true	Empty	Ribosomal RNA small subunit methyltransferase A OS=Listeria monocytogenes serovar 1/2a (strain ATCC BAA-679 / EGD-e) OX=169963 GN=rsmA PE=3 SV=1	RSMA_LISMO		33 kDa		unknown	3	8	13	3
422	true	Empty	33 kDa chaperonin OS=Listeria monocytogenes serovar 1/2a (strain ATCC BAA-679 / EGD-e) OX=169963 GN=hslO PE=3 SV=1	HSLO_LISMO		32 kDa		unknown	3	8	12	8
423	true	Empty	Protein DltD OS=Listeria monocytogenes serovar 1/2a (strain ATCC BAA-679 / EGD-e) OX=169963 GN=dltD PE=3 SV=1	Q7AP78_LISMO		48 kDa		unknown	3	0	9	23
424	true	Empty	50S ribosomal protein L24 OS=Listeria monocytogenes serovar 1/2a (strain ATCC BAA-679 / EGD-e) OX=169963 GN=rplX PE=3 SV=1	RL24_LISMO		11 kDa		unknown	3	2	4	4
425	true	Empty	50S ribosomal protein L30 OS=Listeria monocytogenes serovar 1/2a (strain ATCC BAA-679 / EGD-e) OX=169963 GN=rpmD PE=3 SV=1	RL30_LISMO		6 kDa		unknown	9	0	6	2
426	true	Empty	Lmo1684 protein OS=Listeria monocytogenes serovar 1/2a (strain ATCC BAA-679 / EGD-e) OX=169963 GN=lmo1684 PE=3 SV=1	Q8Y6K0_LISMO		35 kDa		unknown	0	8	5	0
427	true	Empty	Lmo1644 protein OS=Listeria monocytogenes serovar 1/2a (strain ATCC BAA-679 / EGD-e) OX=169963 GN=lmo1644 PE=4 SV=1	Q8Y6P0_LISMO		124 kDa		unknown	3	5	13	14
428	true	Empty	RsbR protein OS=Listeria monocytogenes serovar 1/2a (strain ATCC BAA-679 / EGD-e) OX=169963 GN=RsbR PE=1 SV=1	Q8Y8K9_LISMO		32 kDa		unknown	2	7	7	2
429	true	Empty	Glycine--tRNA ligase alpha subunit OS=Listeria monocytogenes serovar 1/2a (strain ATCC BAA-679 / EGD-e) OX=169963 GN=glyQ PE=3 SV=1	SYGA_LISMO		34 kDa		unknown	4	7	9	4
430	true	Empty	Purine nucleoside phosphorylase DeoD-type OS=Listeria monocytogenes serovar 1/2a (strain ATCC BAA-679 / EGD-e) OX=169963 GN=deoD PE=3 SV=1	DEOD_LISMO		25 kDa		unknown	14	8	3	0
431	true	Empty	Lmo1079 protein OS=Listeria monocytogenes serovar 1/2a (strain ATCC BAA-679 / EGD-e) OX=169963 GN=lmo1079 PE=4 SV=1	Q8Y839_LISMO		109 kDa		unknown	5	9	13	9
432	true	Empty	Cysteine--tRNA ligase OS=Listeria monocytogenes serovar 1/2a (strain ATCC BAA-679 / EGD-e) OX=169963 GN=cysS PE=3 SV=1	SYC_LISMO		54 kDa		unknown	5	14	9	3
433	true	Empty	Probable glutamate decarboxylase gamma OS=Listeria monocytogenes serovar 1/2a (strain ATCC BAA-679 / EGD-e) OX=169963 GN=lmo2434 PE=3 SV=1	DCEC_LISMO		54 kDa	true	unknown	8	0	0	0
434	true	Empty	Lmo1415 protein OS=Listeria monocytogenes serovar 1/2a (strain ATCC BAA-679 / EGD-e) OX=169963 GN=lmo1415 PE=3 SV=1	Q8Y781_LISMO		43 kDa		unknown	7	7	4	6
435	true	Empty	Lmo1261 protein OS=Listeria monocytogenes serovar 1/2a (strain ATCC BAA-679 / EGD-e) OX=169963 GN=lmo1261 PE=4 SV=1	Q8Y7L6_LISMO		42 kDa		unknown	7	0	7	4
436	true	Empty	Lmo0907 protein OS=Listeria monocytogenes serovar 1/2a (strain ATCC BAA-679 / EGD-e) OX=169963 GN=lmo0907 PE=4 SV=1	Q8Y8J4_LISMO		25 kDa		unknown	10	8	4	4
438	true	Empty	Pyrroline-5-carboxylate reductase OS=Listeria monocytogenes serovar 1/2a (strain ATCC BAA-679 / EGD-e) OX=169963 GN=proC PE=3 SV=1	Q8Y9X2_LISMO		28 kDa		unknown	5	9	6	6
439	true	Empty	PheT protein OS=Listeria monocytogenes serovar 1/2a (strain ATCC BAA-679 / EGD-e) OX=169963 GN=pheT PE=4 SV=1	Q8Y6S6_LISMO		22 kDa		unknown	7	8	7	0
440	true	Empty	Anti-sigma-B factor antagonist OS=Listeria monocytogenes serovar 1/2a (strain ATCC BAA-679 / EGD-e) OX=169963 GN=rsbV PE=3 SV=1	RSBV_LISMO		13 kDa		unknown	6	5	5	0
441	true	Empty	DNA polymerase III subunit gamma/tau OS=Listeria monocytogenes serovar 1/2a (strain ATCC BAA-679 / EGD-e) OX=169963 GN=dnaX PE=3 SV=1	Q8Y3X5_LISMO		63 kDa		unknown	4	2	11	15
442	true	Empty	Transcription termination factor Rho OS=Listeria monocytogenes serovar 1/2a (strain ATCC BAA-679 / EGD-e) OX=169963 GN=rho PE=3 SV=1	Q8Y4A3_LISMO		48 kDa		unknown	6	6	7	10
443	true	Empty	GTPase HflX OS=Listeria monocytogenes serovar 1/2a (strain ATCC BAA-679 / EGD-e) OX=169963 GN=hflX PE=3 SV=1	Q8Y8Y0_LISMO		48 kDa		unknown	3	9	6	9
444	true	Empty	ATP synthase epsilon chain OS=Listeria monocytogenes serovar 1/2a (strain ATCC BAA-679 / EGD-e) OX=169963 GN=atpC PE=3 SV=1	ATPE_LISMO		15 kDa		unknown	9	4	5	0
445	true	Empty	Lmo2853 protein OS=Listeria monocytogenes serovar 1/2a (strain ATCC BAA-679 / EGD-e) OX=169963 GN=lmo2853 PE=4 SV=1	Q8Y3I3_LISMO		23 kDa		unknown	6	12	13	6
446	true	Empty	Lmo2518 protein OS=Listeria monocytogenes serovar 1/2a (strain ATCC BAA-679 / EGD-e) OX=169963 GN=lmo2518 PE=3 SV=1	Q8Y4D2_LISMO		39 kDa		unknown	11	2	12	11
447	true	Empty	Purine nucleoside phosphorylase OS=Listeria monocytogenes serovar 1/2a (strain ATCC BAA-679 / EGD-e) OX=169963 GN=pnp PE=3 SV=1	Q8Y5V2_LISMO		29 kDa		unknown	5	6	7	3
448	true	Empty	Lmo1737 protein OS=Listeria monocytogenes serovar 1/2a (strain ATCC BAA-679 / EGD-e) OX=169963 GN=lmo1737 PE=3 SV=1	Q8Y6F0_LISMO		40 kDa		unknown	4	4	7	7
449	true	Empty	Lmo1433 protein OS=Listeria monocytogenes serovar 1/2a (strain ATCC BAA-679 / EGD-e) OX=169963 GN=lmo1433 PE=3 SV=1	Q8Y768_LISMO		48 kDa		unknown	5	0	0	2
450	true	Empty	Lmo1393 protein OS=Listeria monocytogenes serovar 1/2a (strain ATCC BAA-679 / EGD-e) OX=169963 GN=lmo1393 PE=4 SV=1	Q8Y797_LISMO		49 kDa		unknown	7	6	2	0
451	true	Empty	Lmo1744 protein OS=Listeria monocytogenes serovar 1/2a (strain ATCC BAA-679 / EGD-e) OX=169963 GN=lmo1744 PE=4 SV=1	Q8Y6E3_LISMO		33 kDa		unknown	5	15	9	2
452	true	Empty	Lmo1489 protein OS=Listeria monocytogenes serovar 1/2a (strain ATCC BAA-679 / EGD-e) OX=169963 GN=lmo1489 PE=4 SV=1	Q8Y734_LISMO		11 kDa		unknown	5	5	6	4
453	true	Empty	Lmo1423 protein OS=Listeria monocytogenes serovar 1/2a (strain ATCC BAA-679 / EGD-e) OX=169963 GN=lmo1423 PE=4 SV=1	Q8Y774_LISMO		32 kDa		unknown	3	6	3	0
454	true	Empty	Lmo0135 protein OS=Listeria monocytogenes serovar 1/2a (strain ATCC BAA-679 / EGD-e) OX=169963 GN=lmo0135 PE=1 SV=1	Q8YAJ0_LISMO		58 kDa		unknown	14	14	10	0
455	true	Empty	UPF0173 metal-dependent hydrolase lmo1577 OS=Listeria monocytogenes serovar 1/2a (strain ATCC BAA-679 / EGD-e) OX=169963 GN=lmo1577 PE=3 SV=1	Y1577_LISMO		25 kDa		unknown	5	9	6	3
456	true	Empty	Acetyl-coenzyme A carboxylase carboxyl transferase subunit beta OS=Listeria monocytogenes serovar 1/2a (strain ATCC BAA-679 / EGD-e) OX=169963 GN=accD PE=3 SV=1	ACCD_LISMO		32 kDa		unknown	2	9	4	3
457	true	Empty	CydD protein OS=Listeria monocytogenes serovar 1/2a (strain ATCC BAA-679 / EGD-e) OX=169963 GN=cydD PE=4 SV=1	Q8Y3W4_LISMO		65 kDa		unknown	6	4	12	12
458	true	Empty	Lmo2577 protein OS=Listeria monocytogenes serovar 1/2a (strain ATCC BAA-679 / EGD-e) OX=169963 GN=lmo2577 PE=4 SV=1	Q8Y478_LISMO		30 kDa		unknown	4	7	5	4
459	true	Empty	Lmo2537 protein OS=Listeria monocytogenes serovar 1/2a (strain ATCC BAA-679 / EGD-e) OX=169963 GN=lmo2537 PE=1 SV=1	Q8Y4B4_LISMO		42 kDa		unknown	3	14	4	2
460	true	Empty	Lmo1946 protein OS=Listeria monocytogenes serovar 1/2a (strain ATCC BAA-679 / EGD-e) OX=169963 GN=lmo1946 PE=3 SV=1	Q8Y5V9_LISMO		19 kDa	true	unknown	7	6	6	6
461	true	Empty	Lmo1351 protein OS=Listeria monocytogenes serovar 1/2a (strain ATCC BAA-679 / EGD-e) OX=169963 GN=lmo1351 PE=4 SV=1	Q8Y7D2_LISMO		15 kDa		unknown	0	4	5	4
462	true	Empty	Lmo0961 protein OS=Listeria monocytogenes serovar 1/2a (strain ATCC BAA-679 / EGD-e) OX=169963 GN=lmo0961 PE=4 SV=1	Q8Y8E3_LISMO		46 kDa		unknown	4	10	5	0
463	true	Empty	Cyclic-di-AMP phosphodiesterase OS=Listeria monocytogenes serovar 1/2a (strain ATCC BAA-679 / EGD-e) OX=169963 GN=lmo0052 PE=3 SV=1	Q8YAR3_LISMO		75 kDa		unknown	2	9	11	11
464	true	Empty	30S ribosomal protein S14 type Z OS=Listeria monocytogenes serovar 1/2a (strain ATCC BAA-679 / EGD-e) OX=169963 GN=rpsZ PE=3 SV=1	RS14Z_LISMO		7 kDa		unknown	3	3	3	2
465	true	Empty	Phosphoribosylamine--glycine ligase OS=Listeria monocytogenes serovar 1/2a (strain ATCC BAA-679 / EGD-e) OX=169963 GN=purD PE=3 SV=1	PUR2_LISMO		45 kDa		unknown	0	17	0	8
466	true	Empty	Lmo1722 protein OS=Listeria monocytogenes serovar 1/2a (strain ATCC BAA-679 / EGD-e) OX=169963 GN=lmo1722 PE=4 SV=1	Q8Y6G5_LISMO		50 kDa		unknown	5	2	10	11
467	true	Empty	Lmo2248 protein OS=Listeria monocytogenes serovar 1/2a (strain ATCC BAA-679 / EGD-e) OX=169963 GN=lmo2248 PE=3 SV=1	Q929C7_LISMO		24 kDa		unknown	4	7	10	0
468	true	Empty	Holo-[acyl-carrier-protein] synthase OS=Listeria monocytogenes serovar 1/2a (strain ATCC BAA-679 / EGD-e) OX=169963 GN=acpS PE=3 SV=1	ACPS_LISMO		13 kDa		unknown	4	5	4	2
469	true	Empty	N-acetyldiaminopimelate deacetylase OS=Listeria monocytogenes serovar 1/2a (strain ATCC BAA-679 / EGD-e) OX=169963 GN=lmo1012 PE=3 SV=1	DAPEL_LISMO		42 kDa		unknown	3	11	6	9
470	true	Empty	Homoserine dehydrogenase OS=Listeria monocytogenes serovar 1/2a (strain ATCC BAA-679 / EGD-e) OX=169963 GN=hom PE=3 SV=1	Q8Y4A4_LISMO		46 kDa		unknown	4	10	7	6
471	true	Empty	Lmo2370 protein OS=Listeria monocytogenes serovar 1/2a (strain ATCC BAA-679 / EGD-e) OX=169963 GN=lmo2370 PE=4 SV=1	Q8Y4R4_LISMO		44 kDa		unknown	4	8	8	3
472	true	Empty	Lmo2337 protein OS=Listeria monocytogenes serovar 1/2a (strain ATCC BAA-679 / EGD-e) OX=169963 GN=lmo2337 PE=4 SV=1	Q8Y4U4_LISMO		28 kDa		unknown	5	7	9	2
473	true	Empty	Lmo2166 protein OS=Listeria monocytogenes serovar 1/2a (strain ATCC BAA-679 / EGD-e) OX=169963 GN=lmo2166 PE=4 SV=1	Q8Y5A3_LISMO		26 kDa		unknown	3	8	6	3
474	true	Empty	Lmo0906 protein OS=Listeria monocytogenes serovar 1/2a (strain ATCC BAA-679 / EGD-e) OX=169963 GN=lmo0906 PE=3 SV=1	Q8Y8J5_LISMO		49 kDa		unknown	9	4	0	2
475	true	Empty	D-alanine--D-alanine ligase OS=Listeria monocytogenes serovar 1/2a (strain ATCC BAA-679 / EGD-e) OX=169963 GN=ddl PE=3 SV=1	DDL_LISMO		41 kDa		unknown	6	8	6	4
476	true	Empty	3-hydroxyacyl-[acyl-carrier-protein] dehydratase FabZ OS=Listeria monocytogenes serovar 1/2a (strain ATCC BAA-679 / EGD-e) OX=169963 GN=fabZ PE=3 SV=1	FABZ_LISMO		16 kDa		unknown	6	7	6	5
477	true	Empty	Pseudouridine-5'-phosphate glycosidase OS=Listeria monocytogenes serovar 1/2a (strain ATCC BAA-679 / EGD-e) OX=169963 GN=psuG PE=3 SV=1	Q8Y4U2_LISMO		33 kDa		unknown	8	11	11	0
478	true	Empty	Tryptophan--tRNA ligase OS=Listeria monocytogenes serovar 1/2a (strain ATCC BAA-679 / EGD-e) OX=169963 GN=trpS PE=3 SV=1	SYW_LISMO		37 kDa		unknown	2	6	3	2
479	true	Empty	Teichoic acids export ATP-binding protein TagH OS=Listeria monocytogenes serovar 1/2a (strain ATCC BAA-679 / EGD-e) OX=169963 GN=tagH PE=3 SV=1	TAGH_LISMO		37 kDa		unknown	2	4	7	7
480	true	Empty	DegV domain-containing protein lmo1863 OS=Listeria monocytogenes serovar 1/2a (strain ATCC BAA-679 / EGD-e) OX=169963 GN=lmo1863 PE=3 SV=1	Y1863_LISMO		31 kDa		unknown	5	5	9	2
481	true	Empty	Lmo1935 protein OS=Listeria monocytogenes serovar 1/2a (strain ATCC BAA-679 / EGD-e) OX=169963 GN=lmo1935 PE=4 SV=1	Q8Y5X0_LISMO		37 kDa		unknown	3	8	11	2
482	true	Empty	DNA polymerase III subunit alpha OS=Listeria monocytogenes serovar 1/2a (strain ATCC BAA-679 / EGD-e) OX=169963 GN=dnaE PE=3 SV=1	Q8Y6V7_LISMO		125 kDa		unknown	5	9	17	4
483	true	Empty	Lmo0581 protein OS=Listeria monocytogenes serovar 1/2a (strain ATCC BAA-679 / EGD-e) OX=169963 GN=lmo0581 PE=4 SV=1	Q8Y9E8_LISMO		45 kDa		unknown	4	9	6	10
484	true	Empty	Acyl carrier protein OS=Listeria monocytogenes serovar 1/2a (strain ATCC BAA-679 / EGD-e) OX=169963 GN=acpP PE=3 SV=1	ACP_LISMO		8 kDa		unknown	2	2	0	0
485	true	Empty	Lmo2005 protein OS=Listeria monocytogenes serovar 1/2a (strain ATCC BAA-679 / EGD-e) OX=169963 GN=lmo2005 PE=4 SV=1	Q8Y5Q1_LISMO		38 kDa		unknown	0	9	8	9
486	true	Empty	Lmo1976 protein OS=Listeria monocytogenes serovar 1/2a (strain ATCC BAA-679 / EGD-e) OX=169963 GN=lmo1976 PE=3 SV=1	Q8Y5S9_LISMO		29 kDa		unknown	0	6	7	5
487	true	Empty	Transcription termination/antitermination protein NusG OS=Listeria monocytogenes serovar 1/2a (strain ATCC BAA-679 / EGD-e) OX=169963 GN=nusG PE=3 SV=1	Q8YAA6_LISMO		20 kDa		unknown	8	3	4	0
488	true	Empty	Lmo1815 protein OS=Listeria monocytogenes serovar 1/2a (strain ATCC BAA-679 / EGD-e) OX=169963 GN=lmo1815 PE=3 SV=1	Q92AJ3_LISMO		13 kDa		unknown	4	4	4	3
489	true	Empty	Lmo1008 protein OS=Listeria monocytogenes serovar 1/2a (strain ATCC BAA-679 / EGD-e) OX=169963 GN=lmo1008 PE=4 SV=1	Q92D14_LISMO		9 kDa		unknown	4	4	4	0
490	true	Empty	Ribosome maturation factor RimM OS=Listeria monocytogenes serovar 1/2a (strain ATCC BAA-679 / EGD-e) OX=169963 GN=rimM PE=3 SV=1	RIMM_LISMO		20 kDa		unknown	6	6	4	0
491	true	Empty	Peptidoglycan-N-acetylglucosamine deacetylase PgdA OS=Listeria monocytogenes serovar 1/2a (strain ATCC BAA-679 / EGD-e) OX=169963 GN=pgdA PE=1 SV=1	PGDA_LISMO		52 kDa		unknown	2	2	8	13
492	true	Empty	Lmo1438 protein OS=Listeria monocytogenes serovar 1/2a (strain ATCC BAA-679 / EGD-e) OX=169963 GN=lmo1438 PE=3 SV=1	Q8Y763_LISMO		80 kDa		unknown	6	3	12	18
493	true	Empty	UDP-N-acetylmuramoyl-tripeptide--D-alanyl-D-alanine ligase OS=Listeria monocytogenes serovar 1/2a (strain ATCC BAA-679 / EGD-e) OX=169963 GN=murF PE=3 SV=1	Q8Y8P0_LISMO		50 kDa		unknown	6	11	11	4
494	true	Empty	Peptide chain release factor 1 OS=Listeria monocytogenes serovar 1/2a (strain ATCC BAA-679 / EGD-e) OX=169963 GN=prfA PE=3 SV=1	RF1_LISMO		41 kDa		unknown	8	6	0	0
495	true	Empty	Thymidylate synthase OS=Listeria monocytogenes serovar 1/2a (strain ATCC BAA-679 / EGD-e) OX=169963 GN=thyA PE=3 SV=1	TYSY_LISMO		36 kDa		unknown	3	11	5	4
496	true	Empty	Heme-degrading monooxygenase OS=Listeria monocytogenes serovar 1/2a (strain ATCC BAA-679 / EGD-e) OX=169963 GN=lmo2213 PE=1 SV=1	HMO_LISMO		19 kDa		unknown	6	0	0	0
497	true	Empty	Lmo2119 protein OS=Listeria monocytogenes serovar 1/2a (strain ATCC BAA-679 / EGD-e) OX=169963 GN=lmo2119 PE=1 SV=1	Q8Y5E5_LISMO		49 kDa		unknown	2	7	2	2
498	true	Empty	Pyruvate, phosphate dikinase OS=Listeria monocytogenes serovar 1/2a (strain ATCC BAA-679 / EGD-e) OX=169963 GN=lmo1867 PE=3 SV=1	Q8Y633_LISMO		97 kDa		unknown	0	17	10	7
499	true	Empty	Lmo1414 protein OS=Listeria monocytogenes serovar 1/2a (strain ATCC BAA-679 / EGD-e) OX=169963 GN=lmo1414 PE=3 SV=1	Q8Y782_LISMO		41 kDa		unknown	5	6	9	7
500	true	Empty	Partition protein, ParA homolog OS=Listeria monocytogenes serovar 1/2a (strain ATCC BAA-679 / EGD-e) OX=169963 GN=parA PE=4 SV=1	Q926W7_LISMO		27 kDa		unknown	2	11	7	3
501	true	Empty	Thiol peroxidase OS=Listeria monocytogenes serovar 1/2a (strain ATCC BAA-679 / EGD-e) OX=169963 GN=tpx PE=3 SV=1	TPX_LISMO		18 kDa		unknown	4	5	5	6
502	true	Empty	Putative competence-damage inducible protein OS=Listeria monocytogenes serovar 1/2a (strain ATCC BAA-679 / EGD-e) OX=169963 GN=cinA PE=3 SV=1	CINA_LISMO		46 kDa		unknown	2	13	8	2
503	true	Empty	Energy-coupling factor transporter ATP-binding protein EcfA2 OS=Listeria monocytogenes serovar 1/2a (strain ATCC BAA-679 / EGD-e) OX=169963 GN=ecfA2 PE=3 SV=1	ECFA2_LISMO		32 kDa		unknown	0	2	6	2
504	true	Empty	Lmo0319 protein OS=Listeria monocytogenes serovar 1/2a (strain ATCC BAA-679 / EGD-e) OX=169963 GN=lmo0319 PE=3 SV=1	Q7AP84_LISMO		54 kDa	true	unknown	2	11	2	2
505	true	Empty	Lmo2115 protein OS=Listeria monocytogenes serovar 1/2a (strain ATCC BAA-679 / EGD-e) OX=169963 GN=lmo2115 PE=3 SV=1	Q8Y5E9_LISMO		72 kDa		unknown	5	0	3	5
506	true	Empty	Lmo1699 protein OS=Listeria monocytogenes serovar 1/2a (strain ATCC BAA-679 / EGD-e) OX=169963 GN=lmo1699 PE=4 SV=1	Q8Y6I5_LISMO		33 kDa		unknown	0	0	17	0
507	true	Empty	tRNA modification GTPase MnmE OS=Listeria monocytogenes serovar 1/2a (strain ATCC BAA-679 / EGD-e) OX=169963 GN=mnmE PE=3 SV=1	MNME_LISMO		50 kDa		unknown	0	7	7	7
508	true	Empty	Lmo0641 protein OS=Listeria monocytogenes serovar 1/2a (strain ATCC BAA-679 / EGD-e) OX=169963 GN=lmo0641 PE=3 SV=1	Q8Y992_LISMO		68 kDa		unknown	3	9	14	0
509	true	Empty	Lmo0592 protein OS=Listeria monocytogenes serovar 1/2a (strain ATCC BAA-679 / EGD-e) OX=169963 GN=lmo0592 PE=4 SV=1	Q8Y9D8_LISMO		20 kDa		unknown	4	8	6	4
510	true	Empty	Ribonuclease PH OS=Listeria monocytogenes serovar 1/2a (strain ATCC BAA-679 / EGD-e) OX=169963 GN=rph PE=3 SV=1	RNPH_LISMO		27 kDa		unknown	4	7	5	2
511	true	Empty	Lmo2391 protein OS=Listeria monocytogenes serovar 1/2a (strain ATCC BAA-679 / EGD-e) OX=169963 GN=lmo2391 PE=4 SV=1	Q8Y4P4_LISMO		23 kDa		unknown	4	0	0	0
512	true	Empty	Lmo0078 protein OS=Listeria monocytogenes serovar 1/2a (strain ATCC BAA-679 / EGD-e) OX=169963 GN=lmo0078 PE=3 SV=1	Q8YAN9_LISMO		34 kDa		unknown	6	16	6	0
513	true	Empty	Serine-protein kinase RsbW OS=Listeria monocytogenes serovar 1/2a (strain ATCC BAA-679 / EGD-e) OX=169963 GN=rsbW PE=3 SV=1	RSBW_LISMO		17 kDa		unknown	9	3	2	0
514	true	Empty	Probable transaldolase 1 OS=Listeria monocytogenes serovar 1/2a (strain ATCC BAA-679 / EGD-e) OX=169963 GN=tal1 PE=3 SV=1	TAL1_LISMO		23 kDa		unknown	2	7	13	3
515	true	Empty	D-alanine aminotransferase OS=Listeria monocytogenes serovar 1/2a (strain ATCC BAA-679 / EGD-e) OX=169963 GN=dat PE=3 SV=1	DAAA_LISMO		32 kDa		unknown	7	12	13	3
516	true	Empty	Pur operon repressor OS=Listeria monocytogenes serovar 1/2a (strain ATCC BAA-679 / EGD-e) OX=169963 GN=lmo0192 PE=3 SV=1	Q8YAD9_LISMO		30 kDa		unknown	3	4	10	2
517	true	Empty	Lmo0170 protein OS=Listeria monocytogenes serovar 1/2a (strain ATCC BAA-679 / EGD-e) OX=169963 GN=lmo0170 PE=4 SV=1	Q8YAF6_LISMO		48 kDa		unknown	7	0	5	0
518	true	Empty	Ferredoxin--NADP reductase 2 OS=Listeria monocytogenes serovar 1/2a (strain ATCC BAA-679 / EGD-e) OX=169963 GN=lmo2390 PE=3 SV=1	FENR2_LISMO		36 kDa		unknown	3	9	3	8
519	true	Empty	Lmo2815 protein OS=Listeria monocytogenes serovar 1/2a (strain ATCC BAA-679 / EGD-e) OX=169963 GN=lmo2815 PE=4 SV=1	Q8Y3M0_LISMO		26 kDa		unknown	4	5	2	4
520	true	Empty	Lmo1236 protein OS=Listeria monocytogenes serovar 1/2a (strain ATCC BAA-679 / EGD-e) OX=169963 GN=lmo1236 PE=4 SV=1	Q8Y7N8_LISMO		19 kDa		unknown	10	7	3	0
521	true	Empty	Replicative DNA helicase OS=Listeria monocytogenes serovar 1/2a (strain ATCC BAA-679 / EGD-e) OX=169963 GN=dnaC PE=3 SV=1	Q92FQ6_LISMO		50 kDa		unknown	3	6	8	5
522	true	Empty	5-methyltetrahydropteroyltriglutamate--homocysteine methyltransferase OS=Listeria monocytogenes serovar 1/2a (strain ATCC BAA-679 / EGD-e) OX=169963 GN=metE PE=3 SV=1	METE_LISMO		86 kDa		unknown	0	12	5	0
523	true	Empty	Pantothenate synthetase OS=Listeria monocytogenes serovar 1/2a (strain ATCC BAA-679 / EGD-e) OX=169963 GN=panC PE=3 SV=1	PANC_LISMO		32 kDa		unknown	0	10	9	0
524	true	Empty	RsbT protein OS=Listeria monocytogenes serovar 1/2a (strain ATCC BAA-679 / EGD-e) OX=169963 GN=rsbT PE=4 SV=1	Q8Y8K8_LISMO		15 kDa		unknown	7	6	8	0
525	true	Empty	Lmo0608 protein OS=Listeria monocytogenes serovar 1/2a (strain ATCC BAA-679 / EGD-e) OX=169963 GN=lmo0608 PE=4 SV=1	Q8Y9C4_LISMO		67 kDa	true	unknown	3	5	3	5
526	true	Empty	Two-component response regulator OS=Listeria monocytogenes serovar 1/2a (strain ATCC BAA-679 / EGD-e) OX=169963 GN=lisR PE=4 SV=1	Q92BX8_LISMO		26 kDa		unknown	4	6	3	0
527	true	Empty	Putative pyruvate, phosphate dikinase regulatory protein 1 OS=Listeria monocytogenes serovar 1/2a (strain ATCC BAA-679 / EGD-e) OX=169963 GN=lmo1457 PE=3 SV=1	PDRP1_LISMO		30 kDa		unknown	2	8	7	3
528	true	Empty	Lmo2696 protein OS=Listeria monocytogenes serovar 1/2a (strain ATCC BAA-679 / EGD-e) OX=169963 GN=lmo2696 PE=4 SV=1	Q8Y3Y3_LISMO		21 kDa		unknown	3	0	0	0
529	true	Empty	Pyrimidine-nucleoside phosphorylase OS=Listeria monocytogenes serovar 1/2a (strain ATCC BAA-679 / EGD-e) OX=169963 GN=pdp PE=3 SV=1	Q8Y5R3_LISMO		46 kDa		unknown	3	6	7	0
530	true	Empty	Pseudouridine synthase OS=Listeria monocytogenes serovar 1/2a (strain ATCC BAA-679 / EGD-e) OX=169963 GN=lmo1843 PE=3 SV=1	Q8Y657_LISMO		34 kDa		unknown	5	0	11	7
531	true	Empty	Ribosomal protein L11 methyltransferase OS=Listeria monocytogenes serovar 1/2a (strain ATCC BAA-679 / EGD-e) OX=169963 GN=prmA PE=3 SV=1	PRMA_LISMO		35 kDa		unknown	0	7	6	6
532	true	Empty	Phosphoribosylaminoimidazole-succinocarboxamide synthase OS=Listeria monocytogenes serovar 1/2a (strain ATCC BAA-679 / EGD-e) OX=169963 GN=purC PE=3 SV=1	PUR7_LISMO		27 kDa		unknown	4	6	3	2
533	true	Empty	Lmo2358 protein OS=Listeria monocytogenes serovar 1/2a (strain ATCC BAA-679 / EGD-e) OX=169963 GN=lmo2358 PE=4 SV=1	Q8Y4S4_LISMO		27 kDa		unknown	5	2	6	0
534	true	Empty	Lmo1753 protein OS=Listeria monocytogenes serovar 1/2a (strain ATCC BAA-679 / EGD-e) OX=169963 GN=lmo1753 PE=3 SV=1	Q8Y6D4_LISMO		34 kDa		unknown	5	8	0	0
535	true	Empty	Lmo1694 protein OS=Listeria monocytogenes serovar 1/2a (strain ATCC BAA-679 / EGD-e) OX=169963 GN=lmo1694 PE=3 SV=1	Q8Y6J0_LISMO		34 kDa	true	unknown	3	0	0	2
536	true	Empty	Lmo1491 protein OS=Listeria monocytogenes serovar 1/2a (strain ATCC BAA-679 / EGD-e) OX=169963 GN=lmo1491 PE=4 SV=1	Q8Y732_LISMO		40 kDa		unknown	3	6	8	11
537	true	Empty	Lmo1029 protein OS=Listeria monocytogenes serovar 1/2a (strain ATCC BAA-679 / EGD-e) OX=169963 GN=lmo1029 PE=4 SV=1	Q8Y888_LISMO		29 kDa		unknown	2	6	4	2
538	true	Empty	Lmo2366 protein OS=Listeria monocytogenes serovar 1/2a (strain ATCC BAA-679 / EGD-e) OX=169963 GN=lmo2366 PE=4 SV=1	Q928R7_LISMO		28 kDa		unknown	2	7	3	3
539	true	Empty	Cluster of Lmo2194 protein OS=Listeria monocytogenes serovar 1/2a (strain ATCC BAA-679 / EGD-e) OX=169963 GN=lmo2194 PE=3 SV=1 (Q8Y580_LISMO)	Q8Y580_LISMO		38 kDa	true	unknown	2	3	4	4
539.1	true	Empty	Lmo2194 protein OS=Listeria monocytogenes serovar 1/2a (strain ATCC BAA-679 / EGD-e) OX=169963 GN=lmo2194 PE=3 SV=1	Q8Y580_LISMO		38 kDa	true	unknown	2	3	4	4
540	true	Empty	ADP-dependent (S)-NAD(P)H-hydrate dehydratase OS=Listeria monocytogenes serovar 1/2a (strain ATCC BAA-679 / EGD-e) OX=169963 GN=nnrD PE=3 SV=1	NNRD_LISMO		30 kDa		unknown	2	6	3	5
541	true	Empty	Lmo1871 protein OS=Listeria monocytogenes serovar 1/2a (strain ATCC BAA-679 / EGD-e) OX=169963 GN=lmo1871 PE=3 SV=1	Q8Y629_LISMO		55 kDa		unknown	5	5	11	6
542	true	Empty	Listeria epitope LemA OS=Listeria monocytogenes serovar 1/2a (strain ATCC BAA-679 / EGD-e) OX=169963 GN=lemA PE=3 SV=1	Q8Y8E2_LISMO		21 kDa		unknown	0	4	9	10
543	true	Empty	Lmo0847 protein OS=Listeria monocytogenes serovar 1/2a (strain ATCC BAA-679 / EGD-e) OX=169963 GN=lmo0847 PE=3 SV=1	Q8Y8P9_LISMO		53 kDa		unknown	5	2	5	5
544	true	Empty	RNA-binding protein Hfq OS=Listeria monocytogenes serovar 1/2a (strain ATCC BAA-679 / EGD-e) OX=169963 GN=hfq PE=1 SV=1	Q92C58_LISMO		9 kDa		unknown	5	4	4	0
545	true	Empty	Peptide chain release factor 2 OS=Listeria monocytogenes serovar 1/2a (strain ATCC BAA-679 / EGD-e) OX=169963 GN=prfB PE=3 SV=2	RF2_LISMO		42 kDa		unknown	2	9	5	0
546	true	Empty	Probable transcriptional regulatory protein lmo0369 OS=Listeria monocytogenes serovar 1/2a (strain ATCC BAA-679 / EGD-e) OX=169963 GN=lmo0369 PE=3 SV=1	Y369_LISMO		27 kDa		unknown	4	3	3	0
547	true	Empty	Adenine phosphoribosyltransferase OS=Listeria monocytogenes serovar 1/2a (strain ATCC BAA-679 / EGD-e) OX=169963 GN=apt PE=3 SV=1	APT_LISMO		19 kDa		unknown	4	6	6	0
548	true	Empty	Chemotaxis protein CheA OS=Listeria monocytogenes serovar 1/2a (strain ATCC BAA-679 / EGD-e) OX=169963 GN=cheA PE=3 SV=2	CHEA_LISMO		69 kDa		unknown	0	0	23	0
549	true	Empty	Lmo1612 protein OS=Listeria monocytogenes serovar 1/2a (strain ATCC BAA-679 / EGD-e) OX=169963 GN=lmo1612 PE=4 SV=1	Q8Y6S1_LISMO		11 kDa		unknown	6	4	5	4
550	true	Empty	Lmo1059 protein OS=Listeria monocytogenes serovar 1/2a (strain ATCC BAA-679 / EGD-e) OX=169963 GN=lmo1059 PE=4 SV=1	Q8Y859_LISMO		20 kDa		unknown	4	4	0	0
551	true	Empty	Lmo0607 protein OS=Listeria monocytogenes serovar 1/2a (strain ATCC BAA-679 / EGD-e) OX=169963 GN=lmo0607 PE=4 SV=1	Q8Y9C5_LISMO		63 kDa		unknown	2	3	4	2
552	true	Empty	Lmo0302 protein OS=Listeria monocytogenes serovar 1/2a (strain ATCC BAA-679 / EGD-e) OX=169963 GN=lmo0302 PE=4 SV=1	Q8YA59_LISMO		11 kDa		unknown	5	4	5	0
553	true	Empty	Uncharacterized RNA methyltransferase lmo1703 OS=Listeria monocytogenes serovar 1/2a (strain ATCC BAA-679 / EGD-e) OX=169963 GN=lmo1703 PE=3 SV=1	Y1703_LISMO		51 kDa		unknown	0	2	10	10
554	true	Empty	Methionyl-tRNA formyltransferase OS=Listeria monocytogenes serovar 1/2a (strain ATCC BAA-679 / EGD-e) OX=169963 GN=fmt PE=3 SV=1	FMT_LISMO		34 kDa		unknown	0	8	4	0
555	true	Empty	Lmo2550 protein OS=Listeria monocytogenes serovar 1/2a (strain ATCC BAA-679 / EGD-e) OX=169963 GN=lmo2550 PE=4 SV=1	Q7AP48_LISMO		36 kDa		unknown	3	5	7	4
556	true	Empty	Lmo1875 protein OS=Listeria monocytogenes serovar 1/2a (strain ATCC BAA-679 / EGD-e) OX=169963 GN=lmo1875 PE=4 SV=1	Q8Y625_LISMO		71 kDa		unknown	2	0	12	8
557	true	Empty	50S ribosomal protein L27 OS=Listeria monocytogenes serovar 1/2a (strain ATCC BAA-679 / EGD-e) OX=169963 GN=rpmA PE=3 SV=1	RL27_LISMO		11 kDa		unknown	6	2	4	2
558	true	Empty	UPF0210 protein lmo0534 OS=Listeria monocytogenes serovar 1/2a (strain ATCC BAA-679 / EGD-e) OX=169963 GN=lmo0534 PE=3 SV=1	Y534_LISMO		47 kDa		unknown	0	10	8	3
559	true	Empty	Isopentenyl-diphosphate delta-isomerase OS=Listeria monocytogenes serovar 1/2a (strain ATCC BAA-679 / EGD-e) OX=169963 GN=fni PE=3 SV=1	IDI2_LISMO		39 kDa		unknown	3	15	4	0
560	true	Empty	Cytidylate kinase OS=Listeria monocytogenes serovar 1/2a (strain ATCC BAA-679 / EGD-e) OX=169963 GN=cmk PE=3 SV=1	KCY_LISMO		25 kDa		unknown	6	9	0	2
561	true	Empty	Lmo2705 protein OS=Listeria monocytogenes serovar 1/2a (strain ATCC BAA-679 / EGD-e) OX=169963 GN=lmo2705 PE=4 SV=1	Q8Y3X4_LISMO		18 kDa		unknown	5	4	5	4
562	true	Empty	Lmo0574 protein OS=Listeria monocytogenes serovar 1/2a (strain ATCC BAA-679 / EGD-e) OX=169963 GN=lmo0574 PE=3 SV=1	Q8Y9F4_LISMO		54 kDa		unknown	0	5	0	7
563	true	Empty	Holliday junction ATP-dependent DNA helicase RuvB OS=Listeria monocytogenes serovar 1/2a (strain ATCC BAA-679 / EGD-e) OX=169963 GN=ruvB PE=3 SV=1	RUVB_LISMO		37 kDa		unknown	4	6	4	4
564	true	Empty	Acylphosphatase OS=Listeria monocytogenes serovar 1/2a (strain ATCC BAA-679 / EGD-e) OX=169963 GN=acyP PE=3 SV=1	ACYP_LISMO		10 kDa		unknown	4	4	0	0
565	true	Empty	Probable GTP-binding protein EngB OS=Listeria monocytogenes serovar 1/2a (strain ATCC BAA-679 / EGD-e) OX=169963 GN=engB PE=3 SV=1	ENGB_LISMO		23 kDa		unknown	6	4	6	5
566	true	Empty	Lmo1718 protein OS=Listeria monocytogenes serovar 1/2a (strain ATCC BAA-679 / EGD-e) OX=169963 GN=lmo1718 PE=4 SV=1	Q8Y6G8_LISMO		41 kDa		unknown	5	5	4	3
567	true	Empty	Citrate synthase OS=Listeria monocytogenes serovar 1/2a (strain ATCC BAA-679 / EGD-e) OX=169963 GN=citZ PE=3 SV=1	Q8Y6W4_LISMO		43 kDa		unknown	0	8	6	2
568	true	Empty	3-hydroxy-3-methylglutaryl coenzyme A reductase OS=Listeria monocytogenes serovar 1/2a (strain ATCC BAA-679 / EGD-e) OX=169963 GN=lmo0825 PE=3 SV=1	Q8Y8R9_LISMO		46 kDa		unknown	2	6	7	7
569	true	Empty	Blue-light photoreceptor OS=Listeria monocytogenes serovar 1/2a (strain ATCC BAA-679 / EGD-e) OX=169963 GN=lmo0799 PE=3 SV=1	PHOT_LISMO		29 kDa		unknown	0	7	8	7
570	true	Empty	Cysteine desulfurase OS=Listeria monocytogenes serovar 1/2a (strain ATCC BAA-679 / EGD-e) OX=169963 GN=lmo2413 PE=3 SV=1	Q8Y4M4_LISMO		45 kDa		unknown	3	8	7	9
571	true	Empty	Ribulose-phosphate 3-epimerase OS=Listeria monocytogenes serovar 1/2a (strain ATCC BAA-679 / EGD-e) OX=169963 GN=rpe PE=3 SV=1	Q8Y681_LISMO		24 kDa		unknown	2	5	3	2
572	true	Empty	Lmo0813 protein OS=Listeria monocytogenes serovar 1/2a (strain ATCC BAA-679 / EGD-e) OX=169963 GN=lmo0813 PE=4 SV=1	Q8Y8T1_LISMO		31 kDa		unknown	2	6	6	3
573	true	Empty	Lmo0277 protein OS=Listeria monocytogenes serovar 1/2a (strain ATCC BAA-679 / EGD-e) OX=169963 GN=lmo0277 PE=4 SV=1	Q8YA82_LISMO		36 kDa		unknown	2	8	6	0
574	true	Empty	Probable septum site-determining protein MinC OS=Listeria monocytogenes serovar 1/2a (strain ATCC BAA-679 / EGD-e) OX=169963 GN=minC PE=3 SV=1	MINC_LISMO		25 kDa		unknown	6	5	4	0
575	true	Empty	DNA repair protein RecN OS=Listeria monocytogenes serovar 1/2a (strain ATCC BAA-679 / EGD-e) OX=169963 GN=recN PE=3 SV=1	Q8Y7B8_LISMO		64 kDa		unknown	6	6	5	2
576	true	Empty	FMN-dependent NADH:quinone oxidoreductase 2 OS=Listeria monocytogenes serovar 1/2a (strain ATCC BAA-679 / EGD-e) OX=169963 GN=azoR2 PE=3 SV=1	AZOR2_LISMO		23 kDa		unknown	5	7	7	0
577	true	Empty	Peptide deformylase OS=Listeria monocytogenes serovar 1/2a (strain ATCC BAA-679 / EGD-e) OX=169963 GN=def PE=3 SV=1	DEF_LISMO		21 kDa	true	unknown	8	5	0	0
578	true	Empty	Nucleoid occlusion protein OS=Listeria monocytogenes serovar 1/2a (strain ATCC BAA-679 / EGD-e) OX=169963 GN=noc PE=3 SV=1	NOC_LISMO		33 kDa		unknown	7	3	7	0
579	true	Empty	3'-5' exonuclease DinG OS=Listeria monocytogenes serovar 1/2a (strain ATCC BAA-679 / EGD-e) OX=169963 GN=dinG PE=3 SV=1	Q8Y604_LISMO		106 kDa		unknown	2	8	7	6
580	true	Empty	Lmo1258 protein OS=Listeria monocytogenes serovar 1/2a (strain ATCC BAA-679 / EGD-e) OX=169963 GN=lmo1258 PE=4 SV=1	Q8Y7L7_LISMO		35 kDa		unknown	0	5	3	3
581	true	Empty	Probable DNA-directed RNA polymerase subunit delta OS=Listeria monocytogenes serovar 1/2a (strain ATCC BAA-679 / EGD-e) OX=169963 GN=rpoE PE=3 SV=1	RPOE_LISMO		21 kDa		unknown	4	3	2	0
582	true	Empty	Diadenylate cyclase OS=Listeria monocytogenes serovar 1/2a (strain ATCC BAA-679 / EGD-e) OX=169963 GN=dacA PE=1 SV=1	DACA_LISMO		30 kDa		unknown	0	2	5	3
583	true	Empty	Aminomethyltransferase OS=Listeria monocytogenes serovar 1/2a (strain ATCC BAA-679 / EGD-e) OX=169963 GN=gcvT PE=3 SV=1	GCST_LISMO		40 kDa		unknown	4	7	0	0
584	true	Empty	Carbohydrate deacetylase OS=Listeria monocytogenes serovar 1/2a (strain ATCC BAA-679 / EGD-e) OX=169963 GN=lmo0191 PE=3 SV=1	YDJC_LISMO		27 kDa		unknown	5	10	3	0
585	true	Empty	Zinc uptake system ATP-binding protein ZurA OS=Listeria monocytogenes serovar 1/2a (strain ATCC BAA-679 / EGD-e) OX=169963 GN=zurA PE=3 SV=1	ZURA_LISMO		29 kDa		unknown	3	3	3	0
586	true	Empty	Transcription factor FapR OS=Listeria monocytogenes serovar 1/2a (strain ATCC BAA-679 / EGD-e) OX=169963 GN=fapR PE=3 SV=1	FAPR_LISMO		21 kDa		unknown	6	0	6	0
587	true	Empty	Lmo2643 protein OS=Listeria monocytogenes serovar 1/2a (strain ATCC BAA-679 / EGD-e) OX=169963 GN=lmo2643 PE=4 SV=1	Q8Y431_LISMO		37 kDa		unknown	0	6	5	0
588	true	Empty	Malate dehydrogenase (oxaloacetate-decarboxylating) OS=Listeria monocytogenes serovar 1/2a (strain ATCC BAA-679 / EGD-e) OX=169963 GN=lmo1915 PE=3 SV=1	Q8Y5Y8_LISMO		60 kDa		unknown	4	2	10	10
589	true	Empty	Lmo1019 protein OS=Listeria monocytogenes serovar 1/2a (strain ATCC BAA-679 / EGD-e) OX=169963 GN=lmo1019 PE=3 SV=1	Q8Y895_LISMO		33 kDa		unknown	4	0	7	0
590	true	Empty	Lmo0195 protein OS=Listeria monocytogenes serovar 1/2a (strain ATCC BAA-679 / EGD-e) OX=169963 GN=lmo0195 PE=4 SV=1	Q8YAD6_LISMO		43 kDa		unknown	0	0	6	7
591	true	Empty	30S ribosomal protein S20 OS=Listeria monocytogenes serovar 1/2a (strain ATCC BAA-679 / EGD-e) OX=169963 GN=rpsT PE=3 SV=1	RS20_LISMO		9 kDa		unknown	2	2	4	3
592	true	Empty	Acetyl-coenzyme A carboxylase carboxyl transferase subunit alpha OS=Listeria monocytogenes serovar 1/2a (strain ATCC BAA-679 / EGD-e) OX=169963 GN=accA PE=3 SV=1	ACCA_LISMO		35 kDa		unknown	0	9	4	3
593	true	Empty	3-dehydroquinate synthase OS=Listeria monocytogenes serovar 1/2a (strain ATCC BAA-679 / EGD-e) OX=169963 GN=aroB PE=3 SV=1	AROB_LISMO		41 kDa		unknown	0	7	3	2
594	true	Empty	Acid sugar phosphatase OS=Listeria monocytogenes serovar 1/2a (strain ATCC BAA-679 / EGD-e) OX=169963 GN=lmo2401 PE=3 SV=1	Q8Y4N4_LISMO		28 kDa		unknown	5	5	2	0
595	true	Empty	Lmo1743 protein OS=Listeria monocytogenes serovar 1/2a (strain ATCC BAA-679 / EGD-e) OX=169963 GN=lmo1743 PE=4 SV=1	Q8Y6E4_LISMO		18 kDa		unknown	4	2	0	0
596	true	Empty	Serine/threonine phosphatase stp OS=Listeria monocytogenes serovar 1/2a (strain ATCC BAA-679 / EGD-e) OX=169963 GN=stp PE=1 SV=1	STP1_LISMO		28 kDa		unknown	2	7	0	0
597	true	Empty	Shikimate dehydrogenase (NADP(+)) OS=Listeria monocytogenes serovar 1/2a (strain ATCC BAA-679 / EGD-e) OX=169963 GN=aroE PE=1 SV=1	AROE_LISMO		32 kDa		unknown	0	7	7	3
598	true	Empty	ATP-dependent RNA helicase DbpA OS=Listeria monocytogenes serovar 1/2a (strain ATCC BAA-679 / EGD-e) OX=169963 GN=dbpA PE=2 SV=1	DBPA_LISMO		53 kDa		unknown	0	0	8	8
599	true	Empty	Deoxyribose-phosphate aldolase OS=Listeria monocytogenes serovar 1/2a (strain ATCC BAA-679 / EGD-e) OX=169963 GN=deoC PE=3 SV=1	DEOC_LISMO		24 kDa		unknown	6	7	5	0
600	true	Empty	Glycine cleavage system H protein OS=Listeria monocytogenes serovar 1/2a (strain ATCC BAA-679 / EGD-e) OX=169963 GN=gcvH PE=3 SV=1	GCSH_LISMO		14 kDa		unknown	5	3	2	0
601	true	Empty	Probable glycine dehydrogenase (decarboxylating) subunit 2 OS=Listeria monocytogenes serovar 1/2a (strain ATCC BAA-679 / EGD-e) OX=169963 GN=gcvPB PE=3 SV=1	GCSPB_LISMO		54 kDa		unknown	2	5	4	5
602	true	Empty	Gluconeogenesis factor OS=Listeria monocytogenes serovar 1/2a (strain ATCC BAA-679 / EGD-e) OX=169963 GN=lmo2473 PE=3 SV=1	GNGF_LISMO		35 kDa		unknown	2	7	2	4
603	true	Empty	Adenylate kinase OS=Listeria monocytogenes serovar 1/2a (strain ATCC BAA-679 / EGD-e) OX=169963 GN=adk PE=3 SV=1	KAD_LISMO		24 kDa		unknown	4	4	5	2
604	true	Empty	Lmo2829 protein OS=Listeria monocytogenes serovar 1/2a (strain ATCC BAA-679 / EGD-e) OX=169963 GN=lmo2829 PE=4 SV=1	Q8Y3K6_LISMO		22 kDa		unknown	5	7	2	0
605	true	Empty	Lmo2369 protein OS=Listeria monocytogenes serovar 1/2a (strain ATCC BAA-679 / EGD-e) OX=169963 GN=lmo2369 PE=4 SV=1	Q8Y4R5_LISMO		13 kDa		unknown	8	4	0	0
606	true	Empty	Exodeoxyribonuclease III OS=Listeria monocytogenes serovar 1/2a (strain ATCC BAA-679 / EGD-e) OX=169963 GN=lmo1782 PE=3 SV=1	Q8Y6A9_LISMO		29 kDa		unknown	0	10	4	2
607	true	Empty	Lmo1529 protein OS=Listeria monocytogenes serovar 1/2a (strain ATCC BAA-679 / EGD-e) OX=169963 GN=lmo1529 PE=3 SV=1	Q8Y701_LISMO		12 kDa		unknown	0	2	3	0
608	true	Empty	UTP--glucose-1-phosphate uridylyltransferase OS=Listeria monocytogenes serovar 1/2a (strain ATCC BAA-679 / EGD-e) OX=169963 GN=lmo1078 PE=3 SV=1	Q8Y840_LISMO		32 kDa		unknown	5	9	5	3
609	true	Empty	Lmo0273 protein OS=Listeria monocytogenes serovar 1/2a (strain ATCC BAA-679 / EGD-e) OX=169963 GN=lmo0273 PE=4 SV=1	Q8YA86_LISMO		19 kDa		unknown	3	6	2	3
610	true	Empty	tRNA N6-adenosine threonylcarbamoyltransferase OS=Listeria monocytogenes serovar 1/2a (strain ATCC BAA-679 / EGD-e) OX=169963 GN=tsaD PE=3 SV=1	TSAD_LISMO		37 kDa		unknown	4	7	3	3
611	true	Empty	Uncharacterized PIN and TRAM-domain containing protein Lmo0234 OS=Listeria monocytogenes serovar 1/2a (strain ATCC BAA-679 / EGD-e) OX=169963 GN=lmo0234 PE=3 SV=1	Y234_LISMO		39 kDa		unknown	2	0	7	3
612	true	Empty	Alanine racemase OS=Listeria monocytogenes serovar 1/2a (strain ATCC BAA-679 / EGD-e) OX=169963 GN=alr PE=3 SV=1	ALR_LISMO		41 kDa		unknown	4	6	5	4
613	true	Empty	Septation ring formation regulator EzrA OS=Listeria monocytogenes serovar 1/2a (strain ATCC BAA-679 / EGD-e) OX=169963 GN=ezrA PE=3 SV=1	EZRA_LISMO		67 kDa		unknown	2	3	12	0
614	true	Empty	Heat-inducible transcription repressor HrcA OS=Listeria monocytogenes serovar 1/2a (strain ATCC BAA-679 / EGD-e) OX=169963 GN=hrcA PE=3 SV=1	HRCA_LISMO		40 kDa		unknown	0	6	3	0
615	true	Empty	Peptide methionine sulfoxide reductase MsrA OS=Listeria monocytogenes serovar 1/2a (strain ATCC BAA-679 / EGD-e) OX=169963 GN=msrA PE=3 SV=1	MSRA_LISMO		20 kDa		unknown	2	3	4	4
616	true	Empty	Lmo2677 protein OS=Listeria monocytogenes serovar 1/2a (strain ATCC BAA-679 / EGD-e) OX=169963 GN=lmo2677 PE=4 SV=1	Q8Y401_LISMO		31 kDa		unknown	0	6	5	2
617	true	Empty	Lmo2674 protein OS=Listeria monocytogenes serovar 1/2a (strain ATCC BAA-679 / EGD-e) OX=169963 GN=lmo2674 PE=3 SV=1	Q8Y404_LISMO		16 kDa		unknown	7	6	3	2
618	true	Empty	Lmo2073 protein OS=Listeria monocytogenes serovar 1/2a (strain ATCC BAA-679 / EGD-e) OX=169963 GN=lmo2073 PE=4 SV=1	Q8Y5I9_LISMO		74 kDa		unknown	0	0	5	3
619	true	Empty	Lmo0814 protein OS=Listeria monocytogenes serovar 1/2a (strain ATCC BAA-679 / EGD-e) OX=169963 GN=lmo0814 PE=4 SV=1	Q8Y8T0_LISMO		32 kDa		unknown	4	5	7	0
620	true	Empty	Uroporphyrinogen decarboxylase OS=Listeria monocytogenes serovar 1/2a (strain ATCC BAA-679 / EGD-e) OX=169963 GN=hemE PE=3 SV=1	DCUP_LISMO		40 kDa		unknown	3	6	2	3
621	true	Empty	Manganese-binding lipoprotein MntA OS=Listeria monocytogenes serovar 1/2a (strain ATCC BAA-679 / EGD-e) OX=169963 GN=mntA PE=1 SV=1	MNTA_LISMO		34 kDa		unknown	0	5	11	2
622	true	Empty	Phosphocarrier protein HPr OS=Listeria monocytogenes serovar 1/2a (strain ATCC BAA-679 / EGD-e) OX=169963 GN=ptsH PE=3 SV=1	PTHP_LISMO		9 kDa		unknown	3	4	0	0
623	true	Empty	tRNA-dihydrouridine synthase OS=Listeria monocytogenes serovar 1/2a (strain ATCC BAA-679 / EGD-e) OX=169963 GN=lmo0227 PE=3 SV=1	Q8YAB9_LISMO		37 kDa		unknown	0	0	5	5
624	true	Empty	Lmo0185 protein OS=Listeria monocytogenes serovar 1/2a (strain ATCC BAA-679 / EGD-e) OX=169963 GN=lmo0185 PE=4 SV=1	Q8YAE5_LISMO		29 kDa		unknown	0	6	3	0
625	true	Empty	3-dehydroquinate dehydratase OS=Listeria monocytogenes serovar 1/2a (strain ATCC BAA-679 / EGD-e) OX=169963 GN=aroD PE=3 SV=1	AROD_LISMO		27 kDa		unknown	0	5	8	0
626	true	Empty	Serine-type D-Ala-D-Ala carboxypeptidase OS=Listeria monocytogenes serovar 1/2a (strain ATCC BAA-679 / EGD-e) OX=169963 GN=lmo2754 PE=3 SV=1	Q8Y3S7_LISMO		48 kDa		unknown	8	3	4	2
627	true	Empty	Lmo2199 protein OS=Listeria monocytogenes serovar 1/2a (strain ATCC BAA-679 / EGD-e) OX=169963 GN=lmo2199 PE=3 SV=1	Q8Y576_LISMO		15 kDa		unknown	4	6	3	2
628	true	Empty	Fur protein OS=Listeria monocytogenes serovar 1/2a (strain ATCC BAA-679 / EGD-e) OX=169963 GN=fur PE=3 SV=1	Q8Y5U9_LISMO		17 kDa		unknown	3	5	5	2
629	true	Empty	Lmo1066 protein OS=Listeria monocytogenes serovar 1/2a (strain ATCC BAA-679 / EGD-e) OX=169963 GN=lmo1066 PE=4 SV=1	Q8Y852_LISMO		29 kDa		unknown	6	5	7	0
630	true	Empty	Lmo2361 protein OS=Listeria monocytogenes serovar 1/2a (strain ATCC BAA-679 / EGD-e) OX=169963 GN=lmo2361 PE=4 SV=1	Q928S1_LISMO		18 kDa		unknown	5	4	3	0
631	true	Empty	Cell division protein SepF OS=Listeria monocytogenes serovar 1/2a (strain ATCC BAA-679 / EGD-e) OX=169963 GN=sepF PE=3 SV=1	SEPF_LISMO		18 kDa		unknown	5	2	2	0
632	true	Empty	GTP cyclohydrolase 1 type 2 homolog OS=Listeria monocytogenes serovar 1/2a (strain ATCC BAA-679 / EGD-e) OX=169963 GN=lmo1452 PE=3 SV=1	GCH1L_LISMO		41 kDa		unknown	5	0	4	2
633	true	Empty	Histidinol-phosphate aminotransferase OS=Listeria monocytogenes serovar 1/2a (strain ATCC BAA-679 / EGD-e) OX=169963 GN=hisC PE=3 SV=1	HIS8_LISMO		40 kDa		unknown	2	6	4	2
634	true	Empty	5'-methylthioadenosine/S-adenosylhomocysteine nucleosidase OS=Listeria monocytogenes serovar 1/2a (strain ATCC BAA-679 / EGD-e) OX=169963 GN=mtnN PE=3 SV=1	MTNN_LISMO		25 kDa		unknown	5	5	6	0
635	true	Empty	NAD kinase 1 OS=Listeria monocytogenes serovar 1/2a (strain ATCC BAA-679 / EGD-e) OX=169963 GN=nadK1 PE=1 SV=1	NADK1_LISMO		30 kDa		unknown	3	6	2	0
636	true	Empty	Primosomal protein N' OS=Listeria monocytogenes serovar 1/2a (strain ATCC BAA-679 / EGD-e) OX=169963 GN=priA PE=3 SV=1	Q8Y675_LISMO		91 kDa		unknown	0	7	2	14
637	true	Empty	Alkyl hydroperoxide reductase C OS=Listeria monocytogenes serovar 1/2a (strain ATCC BAA-679 / EGD-e) OX=169963 GN=lmo1604 PE=3 SV=1	Q8Y6S9_LISMO		20 kDa		unknown	3	3	4	0
638	true	Empty	Lmo1515 protein OS=Listeria monocytogenes serovar 1/2a (strain ATCC BAA-679 / EGD-e) OX=169963 GN=lmo1515 PE=4 SV=1	Q8Y711_LISMO		16 kDa		unknown	6	3	3	0
639	true	Empty	Lmo1022 protein OS=Listeria monocytogenes serovar 1/2a (strain ATCC BAA-679 / EGD-e) OX=169963 GN=lmo1022 PE=4 SV=1	Q8Y892_LISMO		24 kDa		unknown	9	5	7	0
640	true	Empty	Ribonuclease HIII OS=Listeria monocytogenes serovar 1/2a (strain ATCC BAA-679 / EGD-e) OX=169963 GN=rnhC PE=3 SV=1	RNH3_LISMO		34 kDa		unknown	0	4	8	6
641	true	Empty	FMN-dependent NADH:quinone oxidoreductase 1 OS=Listeria monocytogenes serovar 1/2a (strain ATCC BAA-679 / EGD-e) OX=169963 GN=azoR1 PE=3 SV=1	AZOR1_LISMO		23 kDa		unknown	2	5	2	0
642	true	Empty	Dihydrofolate reductase OS=Listeria monocytogenes serovar 1/2a (strain ATCC BAA-679 / EGD-e) OX=169963 GN=lmo1873 PE=3 SV=1	Q8Y627_LISMO		18 kDa		unknown	4	8	2	0
643	true	Empty	Lmo1543 protein OS=Listeria monocytogenes serovar 1/2a (strain ATCC BAA-679 / EGD-e) OX=169963 GN=lmo1543 PE=4 SV=1	Q8Y6Y8_LISMO		51 kDa		unknown	0	0	8	5
644	true	Empty	Glutathione peroxidase OS=Listeria monocytogenes serovar 1/2a (strain ATCC BAA-679 / EGD-e) OX=169963 GN=lmo0983 PE=3 SV=1	Q8Y8C5_LISMO		18 kDa		unknown	3	4	4	0
645	true	Empty	Lmo0515 protein OS=Listeria monocytogenes serovar 1/2a (strain ATCC BAA-679 / EGD-e) OX=169963 GN=lmo0515 PE=3 SV=1	Q8Y9L2_LISMO		15 kDa		unknown	5	0	2	0
646	true	Empty	Lmo0084 protein OS=Listeria monocytogenes serovar 1/2a (strain ATCC BAA-679 / EGD-e) OX=169963 GN=lmo0084 PE=4 SV=1	Q8YAN3_LISMO		36 kDa		unknown	0	6	0	0
647	true	Empty	2-succinylbenzoate--CoA ligase OS=Listeria monocytogenes serovar 1/2a (strain ATCC BAA-679 / EGD-e) OX=169963 GN=menE PE=3 SV=2	MENE_LISMO		52 kDa		unknown	2	7	2	0
648	true	Empty	Threonine synthase OS=Listeria monocytogenes serovar 1/2a (strain ATCC BAA-679 / EGD-e) OX=169963 GN=thrC PE=3 SV=1	Q8Y4A5_LISMO		37 kDa		unknown	3	7	7	0
649	true	Empty	Lmo2426 protein OS=Listeria monocytogenes serovar 1/2a (strain ATCC BAA-679 / EGD-e) OX=169963 GN=lmo2426 PE=3 SV=1	Q8Y4L1_LISMO		14 kDa		unknown	8	0	2	0
650	true	Empty	DivIVA protein OS=Listeria monocytogenes serovar 1/2a (strain ATCC BAA-679 / EGD-e) OX=169963 GN=divIVA PE=4 SV=1	Q8Y5N7_LISMO		20 kDa		unknown	9	5	0	0
651	true	Empty	Lmo1395 protein OS=Listeria monocytogenes serovar 1/2a (strain ATCC BAA-679 / EGD-e) OX=169963 GN=lmo1395 PE=4 SV=1	Q8Y795_LISMO		34 kDa		unknown	7	3	4	0
652	true	Empty	Lmo0960 protein OS=Listeria monocytogenes serovar 1/2a (strain ATCC BAA-679 / EGD-e) OX=169963 GN=lmo0960 PE=4 SV=1	Q8Y8E4_LISMO		34 kDa		unknown	2	7	6	0
653	true	Empty	Lmo0530 protein OS=Listeria monocytogenes serovar 1/2a (strain ATCC BAA-679 / EGD-e) OX=169963 GN=lmo0530 PE=4 SV=1	Q8Y9J7_LISMO		76 kDa		unknown	2	0	17	9
654	true	Empty	Lmo0281 protein OS=Listeria monocytogenes serovar 1/2a (strain ATCC BAA-679 / EGD-e) OX=169963 GN=lmo0281 PE=4 SV=1	Q8YA78_LISMO		26 kDa		unknown	2	3	4	3
655	true	Empty	Ribosomal RNA small subunit methyltransferase H OS=Listeria monocytogenes serovar 1/2a (strain ATCC BAA-679 / EGD-e) OX=169963 GN=rsmH PE=3 SV=1	RSMH_LISMO		35 kDa		unknown	0	7	4	0
656	true	Empty	Putative pyruvate, phosphate dikinase regulatory protein 2 OS=Listeria monocytogenes serovar 1/2a (strain ATCC BAA-679 / EGD-e) OX=169963 GN=lmo1866 PE=3 SV=1	PDRP2_LISMO		30 kDa		unknown	0	11	7	0
657	true	Empty	Pseudouridine synthase OS=Listeria monocytogenes serovar 1/2a (strain ATCC BAA-679 / EGD-e) OX=169963 GN=lmo2244 PE=3 SV=1	Q8Y532_LISMO		33 kDa		unknown	0	3	9	4
658	true	Empty	Lmo1593 protein OS=Listeria monocytogenes serovar 1/2a (strain ATCC BAA-679 / EGD-e) OX=169963 GN=lmo1593 PE=3 SV=1	Q8Y6T9_LISMO		42 kDa		unknown	2	4	5	7
659	true	Empty	Lmo1575 protein OS=Listeria monocytogenes serovar 1/2a (strain ATCC BAA-679 / EGD-e) OX=169963 GN=lmo1575 PE=4 SV=1	Q8Y6V6_LISMO		35 kDa		unknown	0	6	7	2
660	true	Empty	Aminotransferase OS=Listeria monocytogenes serovar 1/2a (strain ATCC BAA-679 / EGD-e) OX=169963 GN=lmo1006 PE=3 SV=1	Q8Y8A4_LISMO		43 kDa		unknown	0	6	4	0
661	true	Empty	Cluster of Lmo2221 protein OS=Listeria monocytogenes serovar 1/2a (strain ATCC BAA-679 / EGD-e) OX=169963 GN=lmo2221 PE=4 SV=1 (Q8Y555_LISMO)	Q8Y555_LISMO		106 kDa	true	unknown	2	6	9	3
661.1	true	Empty	Lmo2221 protein OS=Listeria monocytogenes serovar 1/2a (strain ATCC BAA-679 / EGD-e) OX=169963 GN=lmo2221 PE=4 SV=1	Q8Y555_LISMO		106 kDa	true	unknown	2	6	9	3
662	true	Empty	Demethylmenaquinone methyltransferase OS=Listeria monocytogenes serovar 1/2a (strain ATCC BAA-679 / EGD-e) OX=169963 GN=menG PE=3 SV=1	MENG_LISMO		27 kDa		unknown	0	0	6	2
663	true	Empty	RNA polymerase sigma-54 factor (Sigma-L) OS=Listeria monocytogenes serovar 1/2a (strain ATCC BAA-679 / EGD-e) OX=169963 GN=sigL PE=3 SV=1	Q7AP50_LISMO		51 kDa		unknown	0	3	3	6
664	true	Empty	Lmo1795 protein OS=Listeria monocytogenes serovar 1/2a (strain ATCC BAA-679 / EGD-e) OX=169963 GN=lmo1795 PE=4 SV=1	Q8Y6A0_LISMO		27 kDa		unknown	2	2	0	0
665	true	Empty	Lmo1324 protein OS=Listeria monocytogenes serovar 1/2a (strain ATCC BAA-679 / EGD-e) OX=169963 GN=lmo1324 PE=4 SV=1	Q8Y7F7_LISMO		11 kDa		unknown	7	0	5	0
666	true	Empty	Probable cell division protein WhiA OS=Listeria monocytogenes serovar 1/2a (strain ATCC BAA-679 / EGD-e) OX=169963 GN=whiA PE=3 SV=1	WHIA_LISMO		37 kDa		unknown	0	3	7	3
667	true	Empty	Flavodoxin OS=Listeria monocytogenes serovar 1/2a (strain ATCC BAA-679 / EGD-e) OX=169963 GN=lmo1710 PE=3 SV=1	Q92AU7_LISMO		16 kDa		unknown	3	3	2	2
668	true	Empty	Probable butyrate kinase OS=Listeria monocytogenes serovar 1/2a (strain ATCC BAA-679 / EGD-e) OX=169963 GN=buk PE=3 SV=1	BUK_LISMO		39 kDa		unknown	2	0	6	4
669	true	Empty	Carbamoyl-phosphate synthase small chain OS=Listeria monocytogenes serovar 1/2a (strain ATCC BAA-679 / EGD-e) OX=169963 GN=carA PE=3 SV=1	CARA_LISMO		40 kDa		unknown	0	2	5	10
670	true	Empty	GTP cyclohydrolase 1 OS=Listeria monocytogenes serovar 1/2a (strain ATCC BAA-679 / EGD-e) OX=169963 GN=folE PE=1 SV=1	GCH1_LISMO		21 kDa		unknown	0	0	3	0
671	true	Empty	Transcriptional regulator MraZ OS=Listeria monocytogenes serovar 1/2a (strain ATCC BAA-679 / EGD-e) OX=169963 GN=mraZ PE=3 SV=1	MRAZ_LISMO		17 kDa		unknown	3	5	3	0
672	true	Empty	Lmo2692 protein OS=Listeria monocytogenes serovar 1/2a (strain ATCC BAA-679 / EGD-e) OX=169963 GN=lmo2692 PE=1 SV=1	Q8Y3Y7_LISMO		12 kDa		unknown	4	0	0	0
673	true	Empty	Lmo2216 protein OS=Listeria monocytogenes serovar 1/2a (strain ATCC BAA-679 / EGD-e) OX=169963 GN=lmo2216 PE=4 SV=1	Q8Y560_LISMO		16 kDa		unknown	3	2	2	0
674	true	Empty	Lmo2209 protein OS=Listeria monocytogenes serovar 1/2a (strain ATCC BAA-679 / EGD-e) OX=169963 GN=lmo2209 PE=4 SV=1	Q8Y567_LISMO		30 kDa		unknown	2	4	4	4
675	true	Empty	L-serine deaminase OS=Listeria monocytogenes serovar 1/2a (strain ATCC BAA-679 / EGD-e) OX=169963 GN=lmo1813 PE=3 SV=1	Q8Y684_LISMO		24 kDa		unknown	2	8	0	0
676	true	Empty	Lmo1255 protein OS=Listeria monocytogenes serovar 1/2a (strain ATCC BAA-679 / EGD-e) OX=169963 GN=lmo1255 PE=4 SV=1	Q8Y7L9_LISMO		53 kDa		unknown	0	0	6	0
677	true	Empty	Lmo1017 protein OS=Listeria monocytogenes serovar 1/2a (strain ATCC BAA-679 / EGD-e) OX=169963 GN=lmo1017 PE=4 SV=1	Q8Y897_LISMO		18 kDa		unknown	6	0	2	2
678	true	Empty	Lmo0653 protein OS=Listeria monocytogenes serovar 1/2a (strain ATCC BAA-679 / EGD-e) OX=169963 GN=lmo0653 PE=4 SV=1	Q8Y980_LISMO		33 kDa		unknown	3	3	4	0
679	true	Empty	50S ribosomal protein L36 OS=Listeria monocytogenes serovar 1/2a (strain ATCC BAA-679 / EGD-e) OX=169963 GN=rpmJ PE=3 SV=1	RL36_LISMO		4 kDa		unknown	0	2	2	0
680	true	Empty	Porphobilinogen deaminase OS=Listeria monocytogenes serovar 1/2a (strain ATCC BAA-679 / EGD-e) OX=169963 GN=hemC PE=3 SV=1	HEM3_LISMO		34 kDa		unknown	3	3	4	5
681	true	Empty	Internalin A OS=Listeria monocytogenes serovar 1/2a (strain ATCC BAA-679 / EGD-e) OX=169963 GN=inlA PE=1 SV=1	INLA_LISMO		86 kDa		unknown	0	0	0	2
682	true	Empty	Cell division protein FtsX OS=Listeria monocytogenes serovar 1/2a (strain ATCC BAA-679 / EGD-e) OX=169963 GN=ftsX PE=3 SV=1	Q8Y4E1_LISMO		33 kDa		unknown	0	3	7	2
683	true	Empty	Lmo2168 protein OS=Listeria monocytogenes serovar 1/2a (strain ATCC BAA-679 / EGD-e) OX=169963 GN=lmo2168 PE=4 SV=1	Q8Y5A1_LISMO		15 kDa		unknown	5	2	0	0
684	true	Empty	Histidine kinase OS=Listeria monocytogenes serovar 1/2a (strain ATCC BAA-679 / EGD-e) OX=169963 GN=resE PE=4 SV=1	Q8Y5V8_LISMO		67 kDa		unknown	2	3	4	3
685	true	Empty	Prephenate dehydrogenase OS=Listeria monocytogenes serovar 1/2a (strain ATCC BAA-679 / EGD-e) OX=169963 GN=tyrA PE=3 SV=1	Q8Y5X9_LISMO		40 kDa		unknown	0	6	0	3
686	true	Empty	Lmo0625 protein OS=Listeria monocytogenes serovar 1/2a (strain ATCC BAA-679 / EGD-e) OX=169963 GN=lmo0625 PE=4 SV=1	Q8Y9A7_LISMO		27 kDa		unknown	0	6	4	0
687	true	Empty	DNA repair protein RadA OS=Listeria monocytogenes serovar 1/2a (strain ATCC BAA-679 / EGD-e) OX=169963 GN=radA PE=3 SV=2	RADA_LISMO		50 kDa		unknown	2	5	8	9
688	true	Empty	Probable endonuclease 4 OS=Listeria monocytogenes serovar 1/2a (strain ATCC BAA-679 / EGD-e) OX=169963 GN=nfo PE=3 SV=1	END4_LISMO		33 kDa		unknown	0	2	5	0
689	true	Empty	Probable succinyl-diaminopimelate desuccinylase OS=Listeria monocytogenes serovar 1/2a (strain ATCC BAA-679 / EGD-e) OX=169963 GN=lmo0265 PE=4 SV=1	Q7AP85_LISMO		42 kDa		unknown	2	0	0	0
690	true	Empty	UDP-glucose 4-epimerase OS=Listeria monocytogenes serovar 1/2a (strain ATCC BAA-679 / EGD-e) OX=169963 GN=galE PE=3 SV=1	Q8Y4G6_LISMO		36 kDa		unknown	0	7	0	0
691	true	Empty	Peptidyl-prolyl cis-trans isomerase OS=Listeria monocytogenes serovar 1/2a (strain ATCC BAA-679 / EGD-e) OX=169963 GN=lmo2376 PE=3 SV=1	Q8Y4Q8_LISMO		21 kDa		unknown	6	0	0	0
692	true	Empty	Lmo1218 protein OS=Listeria monocytogenes serovar 1/2a (strain ATCC BAA-679 / EGD-e) OX=169963 GN=lmo1218 PE=4 SV=1	Q8Y7Q4_LISMO		28 kDa		unknown	2	3	4	0
693	true	Empty	Lmo0930 protein OS=Listeria monocytogenes serovar 1/2a (strain ATCC BAA-679 / EGD-e) OX=169963 GN=lmo0930 PE=4 SV=1	Q8Y8H4_LISMO		27 kDa		unknown	0	9	0	0
694	true	Empty	Lmo0163 protein OS=Listeria monocytogenes serovar 1/2a (strain ATCC BAA-679 / EGD-e) OX=169963 GN=lmo0163 PE=4 SV=1	Q8YAG3_LISMO		31 kDa		unknown	0	3	4	3
695	true	Empty	Lmo1358 protein OS=Listeria monocytogenes serovar 1/2a (strain ATCC BAA-679 / EGD-e) OX=169963 GN=lmo1358 PE=3 SV=1	Q92BZ6_LISMO		15 kDa		unknown	0	3	2	0
696	true	Empty	30S ribosomal protein S21 OS=Listeria monocytogenes serovar 1/2a (strain ATCC BAA-679 / EGD-e) OX=169963 GN=rpsU PE=3 SV=1	RS21_LISMO		7 kDa		unknown	4	0	3	4
697	true	Empty	Putative zinc metalloprotease Lmo1318 OS=Listeria monocytogenes serovar 1/2a (strain ATCC BAA-679 / EGD-e) OX=169963 GN=lmo1318 PE=3 SV=1	Y1318_LISMO		47 kDa		unknown	0	2	8	4
698	true	Empty	Putative pre-16S rRNA nuclease OS=Listeria monocytogenes serovar 1/2a (strain ATCC BAA-679 / EGD-e) OX=169963 GN=lmo1502 PE=3 SV=1	YQGF_LISMO		15 kDa		unknown	6	2	0	0
699	true	Empty	Guanylate kinase OS=Listeria monocytogenes serovar 1/2a (strain ATCC BAA-679 / EGD-e) OX=169963 GN=gmk PE=1 SV=1	KGUA_LISMO		23 kDa		unknown	4	6	2	0
700	true	Empty	Lmo2572 protein OS=Listeria monocytogenes serovar 1/2a (strain ATCC BAA-679 / EGD-e) OX=169963 GN=lmo2572 PE=4 SV=1	Q8Y483_LISMO		20 kDa		unknown	5	0	0	0
701	true	Empty	Lmo2554 protein OS=Listeria monocytogenes serovar 1/2a (strain ATCC BAA-679 / EGD-e) OX=169963 GN=lmo2554 PE=4 SV=1	Q8Y4A0_LISMO		40 kDa		unknown	0	4	5	2
702	true	Empty	Lmo2406 protein OS=Listeria monocytogenes serovar 1/2a (strain ATCC BAA-679 / EGD-e) OX=169963 GN=lmo2406 PE=4 SV=1	Q8Y4N0_LISMO		32 kDa		unknown	0	3	0	0
703	true	Empty	Tagatose-6-phosphate kinase OS=Listeria monocytogenes serovar 1/2a (strain ATCC BAA-679 / EGD-e) OX=169963 GN=fruB PE=3 SV=1	Q8Y4U5_LISMO		33 kDa		unknown	3	0	3	0
704	true	Empty	Amidophosphoribosyltransferase OS=Listeria monocytogenes serovar 1/2a (strain ATCC BAA-679 / EGD-e) OX=169963 GN=purF PE=3 SV=1	Q8Y6C2_LISMO		52 kDa		unknown	2	4	2	4
705	true	Empty	Phosphatidylglycerol lysyltransferase OS=Listeria monocytogenes serovar 1/2a (strain ATCC BAA-679 / EGD-e) OX=169963 GN=mprF PE=3 SV=1	Q8Y6I9_LISMO		98 kDa		unknown	0	0	3	6
706	true	Empty	Lmo1647 protein OS=Listeria monocytogenes serovar 1/2a (strain ATCC BAA-679 / EGD-e) OX=169963 GN=lmo1647 PE=4 SV=1	Q8Y6N7_LISMO		23 kDa		unknown	0	3	4	3
707	true	Empty	Lmo0933 protein OS=Listeria monocytogenes serovar 1/2a (strain ATCC BAA-679 / EGD-e) OX=169963 GN=lmo0933 PE=4 SV=1	Q8Y8H1_LISMO		36 kDa		unknown	0	2	8	5
708	true	Empty	Lmo0811 protein OS=Listeria monocytogenes serovar 1/2a (strain ATCC BAA-679 / EGD-e) OX=169963 GN=lmo0811 PE=4 SV=1	Q8Y8T3_LISMO		27 kDa		unknown	3	4	2	0
709	true	Empty	UvrABC system protein C OS=Listeria monocytogenes serovar 1/2a (strain ATCC BAA-679 / EGD-e) OX=169963 GN=uvrC PE=3 SV=1	UVRC_LISMO		69 kDa		unknown	0	3	3	6
710	true	Empty	Cluster of Lmo0664 protein OS=Listeria monocytogenes serovar 1/2a (strain ATCC BAA-679 / EGD-e) OX=169963 GN=lmo0664 PE=3 SV=1 (Q8Y969_LISMO)	Q8Y969_LISMO		21 kDa	true	unknown	4	2	3	0
710.1	true	Empty	Lmo0664 protein OS=Listeria monocytogenes serovar 1/2a (strain ATCC BAA-679 / EGD-e) OX=169963 GN=lmo0664 PE=3 SV=1	Q8Y969_LISMO		21 kDa	true	unknown	4	2	3	0
711	true	Empty	Flagellin OS=Listeria monocytogenes serovar 1/2a (strain ATCC BAA-679 / EGD-e) OX=169963 GN=flaA PE=3 SV=2	FLAA_LISMO		30 kDa		unknown	0	0	13	0
712	true	Empty	dITP/XTP pyrophosphatase OS=Listeria monocytogenes serovar 1/2a (strain ATCC BAA-679 / EGD-e) OX=169963 GN=lmo1239 PE=3 SV=1	IXTPA_LISMO		22 kDa		unknown	2	4	4	3
713	true	Empty	Glutamate racemase OS=Listeria monocytogenes serovar 1/2a (strain ATCC BAA-679 / EGD-e) OX=169963 GN=murI PE=1 SV=1	MURI_LISMO		29 kDa		unknown	0	5	5	4
714	true	Empty	t(6)A37 threonylcarbamoyladenosine biosynthesis protein TsaE OS=Listeria monocytogenes serovar 1/2a (strain ATCC BAA-679 / EGD-e) OX=169963 GN=lmo2078 PE=3 SV=1	Q8Y5I4_LISMO		18 kDa		unknown	7	6	0	0
715	true	Empty	Lmo1918 protein OS=Listeria monocytogenes serovar 1/2a (strain ATCC BAA-679 / EGD-e) OX=169963 GN=lmo1918 PE=4 SV=1	Q8Y5Y5_LISMO		46 kDa		unknown	2	2	3	6
716	true	Empty	Lmo1308 protein OS=Listeria monocytogenes serovar 1/2a (strain ATCC BAA-679 / EGD-e) OX=169963 GN=lmo1308 PE=4 SV=1	Q8Y7H2_LISMO		28 kDa		unknown	0	2	4	2
717	true	Empty	Lmo1013 protein OS=Listeria monocytogenes serovar 1/2a (strain ATCC BAA-679 / EGD-e) OX=169963 GN=lmo1013 PE=3 SV=1	Q8Y899_LISMO		31 kDa		unknown	3	2	3	3
718	true	Empty	Lmo0453 protein OS=Listeria monocytogenes serovar 1/2a (strain ATCC BAA-679 / EGD-e) OX=169963 GN=lmo0453 PE=4 SV=1	Q8Y9S0_LISMO		44 kDa		unknown	0	0	0	11
719	true	Empty	Lmo0272 protein OS=Listeria monocytogenes serovar 1/2a (strain ATCC BAA-679 / EGD-e) OX=169963 GN=lmo0272 PE=4 SV=1	Q8YA87_LISMO		30 kDa		unknown	0	3	4	0
720	true	Empty	50S ribosomal protein L31 type B OS=Listeria monocytogenes serovar 1/2a (strain ATCC BAA-679 / EGD-e) OX=169963 GN=rpmE2 PE=3 SV=1	RL31B_LISMO		9 kDa	true	unknown	3	0	2	0
721	true	Empty	SsrA-binding protein OS=Listeria monocytogenes serovar 1/2a (strain ATCC BAA-679 / EGD-e) OX=169963 GN=smpB PE=3 SV=1	SSRP_LISMO		18 kDa		unknown	2	0	0	0
722	true	Empty	Queuine tRNA-ribosyltransferase OS=Listeria monocytogenes serovar 1/2a (strain ATCC BAA-679 / EGD-e) OX=169963 GN=tgt PE=3 SV=1	TGT_LISMO		43 kDa		unknown	2	3	5	3
723	true	Empty	Elongation factor P OS=Listeria monocytogenes serovar 1/2a (strain ATCC BAA-679 / EGD-e) OX=169963 GN=efp PE=3 SV=1	EFP_LISMO		20 kDa		unknown	4	0	2	0
724	true	Empty	Motility gene repressor MogR OS=Listeria monocytogenes serovar 1/2a (strain ATCC BAA-679 / EGD-e) OX=169963 GN=mogR PE=1 SV=1	MOGR_LISMO		35 kDa		unknown	0	0	7	0
725	true	Empty	Pyridoxal 5'-phosphate synthase subunit PdxT OS=Listeria monocytogenes serovar 1/2a (strain ATCC BAA-679 / EGD-e) OX=169963 GN=pdxT PE=3 SV=1	PDXT_LISMO		21 kDa		unknown	4	4	3	0
726	true	Empty	DD-transpeptidase OS=Listeria monocytogenes serovar 1/2a (strain ATCC BAA-679 / EGD-e) OX=169963 GN=lmo2229 PE=1 SV=1	Q8Y547_LISMO		78 kDa		unknown	0	2	0	10
727	true	Empty	Lmo2167 protein OS=Listeria monocytogenes serovar 1/2a (strain ATCC BAA-679 / EGD-e) OX=169963 GN=lmo2167 PE=4 SV=1	Q8Y5A2_LISMO		23 kDa		unknown	3	0	0	0
728	true	Empty	Lmo2067 protein OS=Listeria monocytogenes serovar 1/2a (strain ATCC BAA-679 / EGD-e) OX=169963 GN=lmo2067 PE=3 SV=1	Q8Y5J3_LISMO		37 kDa		unknown	2	0	0	0
729	true	Empty	Lmo1964 protein OS=Listeria monocytogenes serovar 1/2a (strain ATCC BAA-679 / EGD-e) OX=169963 GN=lmo1964 PE=4 SV=1	Q8Y5U1_LISMO		33 kDa		unknown	0	3	13	0
730	true	Empty	Lmo1851 protein OS=Listeria monocytogenes serovar 1/2a (strain ATCC BAA-679 / EGD-e) OX=169963 GN=lmo1851 PE=3 SV=1	Q8Y649_LISMO		54 kDa		unknown	2	0	6	0
731	true	Empty	Lmo1621 protein OS=Listeria monocytogenes serovar 1/2a (strain ATCC BAA-679 / EGD-e) OX=169963 GN=lmo1621 PE=4 SV=1	Q8Y6R3_LISMO		16 kDa		unknown	4	2	0	0
732	true	Empty	Lmo1422 protein OS=Listeria monocytogenes serovar 1/2a (strain ATCC BAA-679 / EGD-e) OX=169963 GN=lmo1422 PE=1 SV=1	Q8Y775_LISMO		56 kDa		unknown	3	0	0	0
733	true	Empty	Lmo1118 protein OS=Listeria monocytogenes serovar 1/2a (strain ATCC BAA-679 / EGD-e) OX=169963 GN=lmo1118 PE=4 SV=1	Q8Y801_LISMO		59 kDa		unknown	0	0	10	8
734	true	Empty	Lmo0099 protein OS=Listeria monocytogenes serovar 1/2a (strain ATCC BAA-679 / EGD-e) OX=169963 GN=lmo0099 PE=4 SV=1	Q8YAL9_LISMO		15 kDa		unknown	3	0	5	0
735	true	Empty	50S ribosomal protein L35 OS=Listeria monocytogenes serovar 1/2a (strain ATCC BAA-679 / EGD-e) OX=169963 GN=rpmI PE=3 SV=2	RL35_LISMO		8 kDa		unknown	2	0	3	0
736	true	Empty	Probable dual-specificity RNA methyltransferase RlmN OS=Listeria monocytogenes serovar 1/2a (strain ATCC BAA-679 / EGD-e) OX=169963 GN=rlmN PE=3 SV=1	RLMN_LISMO		42 kDa		unknown	0	0	8	2
737	true	Empty	LexA repressor OS=Listeria monocytogenes serovar 1/2a (strain ATCC BAA-679 / EGD-e) OX=169963 GN=lexA PE=3 SV=1	LEXA_LISMO		23 kDa		unknown	2	0	3	3
738	true	Empty	Cluster of Lmo0097 protein OS=Listeria monocytogenes serovar 1/2a (strain ATCC BAA-679 / EGD-e) OX=169963 GN=lmo0097 PE=4 SV=1 (Q8YAM1_LISMO)	Q8YAM1_LISMO		27 kDa	true	unknown	2	3	3	3
738.1	true	Empty	Lmo0097 protein OS=Listeria monocytogenes serovar 1/2a (strain ATCC BAA-679 / EGD-e) OX=169963 GN=lmo0097 PE=4 SV=1	Q8YAM1_LISMO		27 kDa	true	unknown	2	3	3	3
739	true	Empty	Protein GrpE OS=Listeria monocytogenes serovar 1/2a (strain ATCC BAA-679 / EGD-e) OX=169963 GN=grpE PE=3 SV=1	GRPE_LISMO		22 kDa		unknown	3	0	0	0
740	true	Empty	Lmo1853 protein OS=Listeria monocytogenes serovar 1/2a (strain ATCC BAA-679 / EGD-e) OX=169963 GN=lmo1853 PE=3 SV=1	Q8Y647_LISMO		80 kDa		unknown	0	4	2	6
741	true	Empty	L-serine dehydratase OS=Listeria monocytogenes serovar 1/2a (strain ATCC BAA-679 / EGD-e) OX=169963 GN=lmo1812 PE=3 SV=1	Q8Y685_LISMO		31 kDa		unknown	0	4	4	0
742	true	Empty	EutB protein OS=Listeria monocytogenes serovar 1/2a (strain ATCC BAA-679 / EGD-e) OX=169963 GN=eutB PE=4 SV=1	Q8Y7U5_LISMO		50 kDa		unknown	0	0	13	0
743	true	Empty	Lmo0848 protein OS=Listeria monocytogenes serovar 1/2a (strain ATCC BAA-679 / EGD-e) OX=169963 GN=lmo0848 PE=4 SV=1	Q8Y8P8_LISMO		27 kDa		unknown	4	0	0	0
744	true	Empty	Lmo0556 protein OS=Listeria monocytogenes serovar 1/2a (strain ATCC BAA-679 / EGD-e) OX=169963 GN=lmo0556 PE=4 SV=1	Q8Y9H2_LISMO		26 kDa		unknown	2	0	6	4
745	true	Empty	Lmo0387 protein OS=Listeria monocytogenes serovar 1/2a (strain ATCC BAA-679 / EGD-e) OX=169963 GN=lmo0387 PE=4 SV=1	Q8Y9Y0_LISMO		14 kDa		unknown	5	5	0	0
746	true	Empty	Lmo0352 protein OS=Listeria monocytogenes serovar 1/2a (strain ATCC BAA-679 / EGD-e) OX=169963 GN=lmo0352 PE=4 SV=1	Q8YA14_LISMO		28 kDa		unknown	0	7	4	0
747	true	Empty	Type III pantothenate kinase OS=Listeria monocytogenes serovar 1/2a (strain ATCC BAA-679 / EGD-e) OX=169963 GN=coaX PE=3 SV=1	COAX_LISMO		28 kDa		unknown	2	3	3	2
748	true	Empty	Probable glycine dehydrogenase (decarboxylating) subunit 1 OS=Listeria monocytogenes serovar 1/2a (strain ATCC BAA-679 / EGD-e) OX=169963 GN=gcvPA PE=3 SV=1	GCSPA_LISMO		49 kDa		unknown	0	0	2	0
749	true	Empty	ATP-dependent protease subunit HslV OS=Listeria monocytogenes serovar 1/2a (strain ATCC BAA-679 / EGD-e) OX=169963 GN=hslV PE=3 SV=1	HSLV_LISMO		19 kDa		unknown	4	4	2	0
750	true	Empty	Thymidine kinase OS=Listeria monocytogenes serovar 1/2a (strain ATCC BAA-679 / EGD-e) OX=169963 GN=tdk PE=3 SV=1	KITH_LISMO		22 kDa		unknown	2	5	2	0
751	true	Empty	Lmo2767 protein OS=Listeria monocytogenes serovar 1/2a (strain ATCC BAA-679 / EGD-e) OX=169963 GN=lmo2767 PE=4 SV=1	Q8Y3R6_LISMO		24 kDa		unknown	0	0	3	0
752	true	Empty	FAD:protein FMN transferase OS=Listeria monocytogenes serovar 1/2a (strain ATCC BAA-679 / EGD-e) OX=169963 GN=lmo2636 PE=3 SV=1	Q8Y437_LISMO		40 kDa		unknown	4	0	4	0
753	true	Empty	Lmo2121 protein OS=Listeria monocytogenes serovar 1/2a (strain ATCC BAA-679 / EGD-e) OX=169963 GN=lmo2121 PE=3 SV=1	Q8Y5E3_LISMO		87 kDa		unknown	0	0	15	0
754	true	Empty	Lmo2077 protein OS=Listeria monocytogenes serovar 1/2a (strain ATCC BAA-679 / EGD-e) OX=169963 GN=lmo2077 PE=4 SV=1	Q8Y5I5_LISMO		25 kDa		unknown	3	3	0	0
755	true	Empty	Pyridoxal phosphate homeostasis protein OS=Listeria monocytogenes serovar 1/2a (strain ATCC BAA-679 / EGD-e) OX=169963 GN=lmo2031 PE=3 SV=1	Q8Y5M6_LISMO		26 kDa		unknown	2	4	0	0
756	true	Empty	Lmo1466 protein OS=Listeria monocytogenes serovar 1/2a (strain ATCC BAA-679 / EGD-e) OX=169963 GN=lmo1466 PE=1 SV=1	Q8Y746_LISMO		81 kDa		unknown	0	0	3	4
757	true	Empty	Lmo1091 protein OS=Listeria monocytogenes serovar 1/2a (strain ATCC BAA-679 / EGD-e) OX=169963 GN=lmo1091 PE=4 SV=1	Q8Y827_LISMO		39 kDa		unknown	0	5	4	3
758	true	Empty	Lmo0650 protein OS=Listeria monocytogenes serovar 1/2a (strain ATCC BAA-679 / EGD-e) OX=169963 GN=lmo0650 PE=4 SV=1	Q8Y983_LISMO		100 kDa		unknown	0	3	2	0
759	true	Empty	Ribosomal silencing factor RsfS OS=Listeria monocytogenes serovar 1/2a (strain ATCC BAA-679 / EGD-e) OX=169963 GN=rsfS PE=3 SV=1	Q92BM7_LISMO		13 kDa		unknown	3	0	4	0
760	true	Empty	Ribosome maturation factor RimP OS=Listeria monocytogenes serovar 1/2a (strain ATCC BAA-679 / EGD-e) OX=169963 GN=rimP PE=3 SV=1	RIMP_LISMO		18 kDa		unknown	4	2	0	0
761	true	Empty	Lmo1252 protein OS=Listeria monocytogenes serovar 1/2a (strain ATCC BAA-679 / EGD-e) OX=169963 GN=lmo1252 PE=4 SV=1	Q8Y7M2_LISMO		31 kDa		unknown	0	3	3	2
762	true	Empty	Adenine deaminase OS=Listeria monocytogenes serovar 1/2a (strain ATCC BAA-679 / EGD-e) OX=169963 GN=ade PE=3 SV=1	ADEC_LISMO		62 kDa		unknown	0	5	2	6
763	true	Empty	Adapter protein MecA OS=Listeria monocytogenes serovar 1/2a (strain ATCC BAA-679 / EGD-e) OX=169963 GN=mecA PE=3 SV=1	MECA_LISMO		25 kDa		unknown	6	2	3	0
764	true	Empty	Lmo1922 protein OS=Listeria monocytogenes serovar 1/2a (strain ATCC BAA-679 / EGD-e) OX=169963 GN=lmo1922 PE=4 SV=1	Q8Y5Y1_LISMO		48 kDa		unknown	0	6	2	0
765	true	Empty	Lmo1898 protein OS=Listeria monocytogenes serovar 1/2a (strain ATCC BAA-679 / EGD-e) OX=169963 GN=lmo1898 PE=4 SV=1	Q8Y605_LISMO		23 kDa		unknown	0	0	5	4
766	true	Empty	Lmo1179 protein OS=Listeria monocytogenes serovar 1/2a (strain ATCC BAA-679 / EGD-e) OX=169963 GN=lmo1179 PE=1 SV=1	Q8Y7U1_LISMO		52 kDa		unknown	0	0	12	0
767	true	Empty	Lmo0851 protein OS=Listeria monocytogenes serovar 1/2a (strain ATCC BAA-679 / EGD-e) OX=169963 GN=lmo0851 PE=4 SV=1	Q8Y8P5_LISMO		29 kDa		unknown	2	4	4	0
768	true	Empty	Lmo0781 protein OS=Listeria monocytogenes serovar 1/2a (strain ATCC BAA-679 / EGD-e) OX=169963 GN=lmo0781 PE=4 SV=1	Q8Y8W1_LISMO		32 kDa		unknown	4	0	3	0
769	true	Empty	UPF0354 protein lmo1608 OS=Listeria monocytogenes serovar 1/2a (strain ATCC BAA-679 / EGD-e) OX=169963 GN=lmo1608 PE=3 SV=1	Y1608_LISMO		30 kDa		unknown	5	7	0	0
770	true	Empty	Formamidopyrimidine-DNA glycosylase OS=Listeria monocytogenes serovar 1/2a (strain ATCC BAA-679 / EGD-e) OX=169963 GN=mutM PE=3 SV=3	FPG_LISMO		31 kDa		unknown	0	2	5	5
771	true	Empty	S-ribosylhomocysteine lyase OS=Listeria monocytogenes serovar 1/2a (strain ATCC BAA-679 / EGD-e) OX=169963 GN=luxS PE=3 SV=1	LUXS_LISMO		17 kDa		unknown	2	4	2	2
772	true	Empty	Bifunctional protein PyrR OS=Listeria monocytogenes serovar 1/2a (strain ATCC BAA-679 / EGD-e) OX=169963 GN=pyrR PE=3 SV=1	PYRR_LISMO		21 kDa		unknown	5	2	2	0
773	true	Empty	Lmo0685 protein OS=Listeria monocytogenes serovar 1/2a (strain ATCC BAA-679 / EGD-e) OX=169963 GN=lmo0685 PE=3 SV=1	Q7AP82_LISMO		31 kDa		unknown	0	0	6	0
774	true	Empty	Histidine kinase OS=Listeria monocytogenes serovar 1/2a (strain ATCC BAA-679 / EGD-e) OX=169963 GN=lmo2421 PE=4 SV=1	Q8Y4L6_LISMO		45 kDa		unknown	2	0	3	6
775	true	Empty	Lmo1757 protein OS=Listeria monocytogenes serovar 1/2a (strain ATCC BAA-679 / EGD-e) OX=169963 GN=lmo1757 PE=1 SV=1	Q8Y6D1_LISMO		41 kDa		unknown	0	4	5	0
776	true	Empty	Primosome component (Helicase loader) DnaI OS=Listeria monocytogenes serovar 1/2a (strain ATCC BAA-679 / EGD-e) OX=169963 GN=dnaI PE=4 SV=1	Q8Y6X1_LISMO		36 kDa		unknown	2	4	4	0
777	true	Empty	Lmo1366 protein OS=Listeria monocytogenes serovar 1/2a (strain ATCC BAA-679 / EGD-e) OX=169963 GN=lmo1366 PE=4 SV=1	Q8Y7C0_LISMO		31 kDa		unknown	0	2	3	0
778	true	Empty	Lmo0452 protein OS=Listeria monocytogenes serovar 1/2a (strain ATCC BAA-679 / EGD-e) OX=169963 GN=lmo0452 PE=4 SV=1	Q8Y9S1_LISMO		81 kDa		unknown	0	0	2	8
779	true	Empty	Lmo0441 protein OS=Listeria monocytogenes serovar 1/2a (strain ATCC BAA-679 / EGD-e) OX=169963 GN=lmo0441 PE=3 SV=1	Q8Y9T2_LISMO		75 kDa		unknown	2	0	2	8
780	true	Empty	tRNA uridine(34) hydroxylase OS=Listeria monocytogenes serovar 1/2a (strain ATCC BAA-679 / EGD-e) OX=169963 GN=trhO PE=3 SV=1	TRHO_LISMO		36 kDa		unknown	0	0	6	7
781	true	Empty	Lmo1453 protein OS=Listeria monocytogenes serovar 1/2a (strain ATCC BAA-679 / EGD-e) OX=169963 GN=lmo1453 PE=4 SV=1	Q7AP64_LISMO		26 kDa		unknown	2	3	4	0
782	true	Empty	Lmo2723 protein OS=Listeria monocytogenes serovar 1/2a (strain ATCC BAA-679 / EGD-e) OX=169963 GN=lmo2723 PE=4 SV=1	Q8Y3V8_LISMO		17 kDa		unknown	5	5	2	0
783	true	Empty	Lmo2592 protein OS=Listeria monocytogenes serovar 1/2a (strain ATCC BAA-679 / EGD-e) OX=169963 GN=lmo2592 PE=4 SV=1	Q8Y463_LISMO		31 kDa		unknown	0	7	0	0
784	true	Empty	Lmo2581 protein OS=Listeria monocytogenes serovar 1/2a (strain ATCC BAA-679 / EGD-e) OX=169963 GN=lmo2581 PE=4 SV=1	Q8Y474_LISMO		39 kDa		unknown	0	2	0	4
785	true	Empty	Lmo2486 protein OS=Listeria monocytogenes serovar 1/2a (strain ATCC BAA-679 / EGD-e) OX=169963 GN=lmo2486 PE=4 SV=1	Q8Y4F8_LISMO		46 kDa		unknown	0	2	2	5
786	true	Empty	Lmo1996 protein OS=Listeria monocytogenes serovar 1/2a (strain ATCC BAA-679 / EGD-e) OX=169963 GN=lmo1996 PE=3 SV=1	Q8Y5R0_LISMO		35 kDa		unknown	0	0	3	0
787	true	Empty	Lmo1582 protein OS=Listeria monocytogenes serovar 1/2a (strain ATCC BAA-679 / EGD-e) OX=169963 GN=lmo1582 PE=1 SV=1	Q8Y6U9_LISMO		37 kDa		unknown	0	2	4	0
788	true	Empty	Lmo1481 protein OS=Listeria monocytogenes serovar 1/2a (strain ATCC BAA-679 / EGD-e) OX=169963 GN=lmo1481 PE=4 SV=1	Q8Y741_LISMO		40 kDa		unknown	0	0	5	2
789	true	Empty	Phosphoesterase OS=Listeria monocytogenes serovar 1/2a (strain ATCC BAA-679 / EGD-e) OX=169963 GN=lmo1240 PE=3 SV=1	Q8Y7N4_LISMO		20 kDa		unknown	2	3	2	0
790	true	Empty	Lmo1068 protein OS=Listeria monocytogenes serovar 1/2a (strain ATCC BAA-679 / EGD-e) OX=169963 GN=lmo1068 PE=1 SV=1	Q8Y850_LISMO		31 kDa		unknown	3	2	3	3
791	true	Empty	Lmo0936 protein OS=Listeria monocytogenes serovar 1/2a (strain ATCC BAA-679 / EGD-e) OX=169963 GN=lmo0936 PE=3 SV=1	Q8Y8G8_LISMO		27 kDa		unknown	0	7	0	0
792	true	Empty	Lmo0818 protein OS=Listeria monocytogenes serovar 1/2a (strain ATCC BAA-679 / EGD-e) OX=169963 GN=lmo0818 PE=4 SV=1	Q8Y8S6_LISMO		95 kDa		unknown	0	0	7	4
793	true	Empty	Lmo0640 protein OS=Listeria monocytogenes serovar 1/2a (strain ATCC BAA-679 / EGD-e) OX=169963 GN=lmo0640 PE=4 SV=1	Q8Y993_LISMO		34 kDa		unknown	0	4	0	0
794	true	Empty	Lmo0601 protein OS=Listeria monocytogenes serovar 1/2a (strain ATCC BAA-679 / EGD-e) OX=169963 GN=lmo0601 PE=4 SV=1	Q8Y9D1_LISMO		39 kDa		unknown	0	0	3	5
795	true	Empty	Ribosomal RNA small subunit methyltransferase I OS=Listeria monocytogenes serovar 1/2a (strain ATCC BAA-679 / EGD-e) OX=169963 GN=rsmI PE=3 SV=1	Q8YAF9_LISMO		33 kDa		unknown	0	4	3	0
796	true	Empty	Uncharacterized RNA methyltransferase lmo1751 OS=Listeria monocytogenes serovar 1/2a (strain ATCC BAA-679 / EGD-e) OX=169963 GN=lmo1751 PE=3 SV=1	Y1751_LISMO		51 kDa		unknown	0	0	3	6
797	true	Empty	Lmo2412 protein OS=Listeria monocytogenes serovar 1/2a (strain ATCC BAA-679 / EGD-e) OX=169963 GN=lmo2412 PE=4 SV=1	Q8Y4M5_LISMO		16 kDa		unknown	2	2	0	0
798	true	Empty	tRNA pseudouridine synthase A OS=Listeria monocytogenes serovar 1/2a (strain ATCC BAA-679 / EGD-e) OX=169963 GN=truA PE=3 SV=1	TRUA_LISMO		28 kDa		unknown	0	2	2	2
799	true	Empty	Transcription elongation factor GreA OS=Listeria monocytogenes serovar 1/2a (strain ATCC BAA-679 / EGD-e) OX=169963 GN=greA PE=3 SV=1	GREA_LISMO		17 kDa		unknown	3	0	0	0
800	true	Empty	Lmo2385 protein OS=Listeria monocytogenes serovar 1/2a (strain ATCC BAA-679 / EGD-e) OX=169963 GN=lmo2385 PE=4 SV=1	Q8Y4Q0_LISMO		13 kDa		unknown	5	2	0	0
801	true	Empty	Lmo2373 protein OS=Listeria monocytogenes serovar 1/2a (strain ATCC BAA-679 / EGD-e) OX=169963 GN=lmo2373 PE=4 SV=1	Q8Y4R1_LISMO		11 kDa		unknown	3	3	3	2
802	true	Empty	Lmo2215 protein OS=Listeria monocytogenes serovar 1/2a (strain ATCC BAA-679 / EGD-e) OX=169963 GN=lmo2215 PE=4 SV=1	Q8Y561_LISMO		28 kDa		unknown	0	2	4	0
803	true	Empty	Lmo2208 protein OS=Listeria monocytogenes serovar 1/2a (strain ATCC BAA-679 / EGD-e) OX=169963 GN=lmo2208 PE=4 SV=1	Q8Y568_LISMO		29 kDa		unknown	2	2	0	0
804	true	Empty	Lmo2139 protein OS=Listeria monocytogenes serovar 1/2a (strain ATCC BAA-679 / EGD-e) OX=169963 GN=lmo2139 PE=4 SV=1	Q8Y5C6_LISMO		33 kDa		unknown	0	0	6	0
805	true	Empty	L-lactate dehydrogenase OS=Listeria monocytogenes serovar 1/2a (strain ATCC BAA-679 / EGD-e) OX=169963 GN=lmo1667 PE=3 SV=1	Q8Y6L7_LISMO		32 kDa		unknown	2	5	5	2
806	true	Empty	Ribosome biogenesis GTPase A OS=Listeria monocytogenes serovar 1/2a (strain ATCC BAA-679 / EGD-e) OX=169963 GN=lmo1272 PE=3 SV=1	Q8Y7K5_LISMO		33 kDa		unknown	0	2	4	2
807	true	Empty	Lmo0497 protein OS=Listeria monocytogenes serovar 1/2a (strain ATCC BAA-679 / EGD-e) OX=169963 GN=lmo0497 PE=4 SV=1	Q8Y9M9_LISMO		58 kDa		unknown	0	0	6	5
810	true	Empty	Cluster of Aspartokinase OS=Listeria monocytogenes serovar 1/2a (strain ATCC BAA-679 / EGD-e) OX=169963 GN=lmo2374 PE=3 SV=1 (Q8Y4R0_LISMO)	Q8Y4R0_LISMO		50 kDa	true	unknown	0	0	3	6
810.1	true	Empty	Aspartokinase OS=Listeria monocytogenes serovar 1/2a (strain ATCC BAA-679 / EGD-e) OX=169963 GN=lmo2374 PE=3 SV=1	Q8Y4R0_LISMO		50 kDa	true	unknown	0	0	3	6
811	true	Empty	ATP synthase subunit delta OS=Listeria monocytogenes serovar 1/2a (strain ATCC BAA-679 / EGD-e) OX=169963 GN=atpH PE=3 SV=1	ATPD_LISMO		20 kDa		unknown	4	0	2	0
812	true	Empty	1-deoxy-D-xylulose-5-phosphate synthase OS=Listeria monocytogenes serovar 1/2a (strain ATCC BAA-679 / EGD-e) OX=169963 GN=dxs PE=3 SV=1	DXS_LISMO		67 kDa		unknown	0	3	2	3
813	true	Empty	Fructose-1,6-bisphosphatase class 3 OS=Listeria monocytogenes serovar 1/2a (strain ATCC BAA-679 / EGD-e) OX=169963 GN=fbp PE=3 SV=1	F16PC_LISMO		76 kDa		unknown	0	0	0	10
814	true	Empty	Listeriolysin regulatory protein OS=Listeria monocytogenes serovar 1/2a (strain ATCC BAA-679 / EGD-e) OX=169963 GN=prfA PE=1 SV=2	PRFA_LISMO		27 kDa		unknown	0	9	0	0
815	true	Empty	2-oxoglutarate reductase OS=Listeria monocytogenes serovar 1/2a (strain ATCC BAA-679 / EGD-e) OX=169963 GN=lmo2824 PE=3 SV=1	Q8Y3L1_LISMO		43 kDa		unknown	0	5	7	0
816	true	Empty	Lmo2422 protein OS=Listeria monocytogenes serovar 1/2a (strain ATCC BAA-679 / EGD-e) OX=169963 GN=lmo2422 PE=4 SV=1	Q8Y4L5_LISMO		26 kDa		unknown	2	2	4	2
817	true	Empty	Diaminopimelate decarboxylase OS=Listeria monocytogenes serovar 1/2a (strain ATCC BAA-679 / EGD-e) OX=169963 GN=lysA PE=3 SV=1	Q8Y5V3_LISMO		48 kDa		unknown	0	3	5	2
818	true	Empty	Lmo1745 protein OS=Listeria monocytogenes serovar 1/2a (strain ATCC BAA-679 / EGD-e) OX=169963 GN=lmo1745 PE=4 SV=1	Q8Y6E2_LISMO		26 kDa		unknown	3	2	3	0
819	true	Empty	Lmo1487 protein OS=Listeria monocytogenes serovar 1/2a (strain ATCC BAA-679 / EGD-e) OX=169963 GN=lmo1487 PE=4 SV=1	Q8Y736_LISMO		22 kDa		unknown	0	3	0	0
820	true	Empty	Lmo0819 protein OS=Listeria monocytogenes serovar 1/2a (strain ATCC BAA-679 / EGD-e) OX=169963 GN=lmo0819 PE=4 SV=1	Q8Y8S5_LISMO		32 kDa		unknown	0	0	2	0
821	true	Empty	Lmo0794 protein OS=Listeria monocytogenes serovar 1/2a (strain ATCC BAA-679 / EGD-e) OX=169963 GN=lmo0794 PE=1 SV=1	Q8Y8U8_LISMO		23 kDa		unknown	2	0	0	0
822	true	Empty	Lipoate--protein ligase OS=Listeria monocytogenes serovar 1/2a (strain ATCC BAA-679 / EGD-e) OX=169963 GN=lmo0764 PE=4 SV=1	Q8Y8X8_LISMO		38 kDa		unknown	0	2	2	3
823	true	Empty	Lmo0759 protein OS=Listeria monocytogenes serovar 1/2a (strain ATCC BAA-679 / EGD-e) OX=169963 GN=lmo0759 PE=4 SV=1	Q8Y8Y3_LISMO		36 kDa		unknown	2	4	0	0
824	true	Empty	Flagellar motor switch protein FliM OS=Listeria monocytogenes serovar 1/2a (strain ATCC BAA-679 / EGD-e) OX=169963 GN=lmo0699 PE=3 SV=1	Q8Y942_LISMO		38 kDa		unknown	0	0	12	0
825	true	Empty	CydA protein OS=Listeria monocytogenes serovar 1/2a (strain ATCC BAA-679 / EGD-e) OX=169963 GN=cydA PE=3 SV=1	Q927C3_LISMO		53 kDa		unknown	0	0	4	2
826	true	Empty	Lmo1023 protein OS=Listeria monocytogenes serovar 1/2a (strain ATCC BAA-679 / EGD-e) OX=169963 GN=lmo1023 PE=4 SV=1	Q92CZ9_LISMO		24 kDa		unknown	3	0	2	0
827	true	Empty	30S ribosomal protein S14 OS=Listeria monocytogenes serovar 1/2a (strain ATCC BAA-679 / EGD-e) OX=169963 GN=rpsN PE=3 SV=1	RS14_LISMO		10 kDa		unknown	0	3	2	3
828	true	Empty	Nucleoid-associated protein lmo2703 OS=Listeria monocytogenes serovar 1/2a (strain ATCC BAA-679 / EGD-e) OX=169963 GN=lmo2703 PE=3 SV=1	Y2703_LISMO		11 kDa		unknown	3	0	0	0
829	true	Empty	Lmo1683 protein OS=Listeria monocytogenes serovar 1/2a (strain ATCC BAA-679 / EGD-e) OX=169963 GN=lmo1683 PE=3 SV=1	Q8Y6K1_LISMO		17 kDa		unknown	0	2	0	2
830	true	Empty	DNA primase OS=Listeria monocytogenes serovar 1/2a (strain ATCC BAA-679 / EGD-e) OX=169963 GN=dnaG PE=3 SV=2	DNAG_LISMO		72 kDa		unknown	0	0	3	4
831	true	Empty	Nucleoside diphosphate kinase OS=Listeria monocytogenes serovar 1/2a (strain ATCC BAA-679 / EGD-e) OX=169963 GN=ndk PE=3 SV=1	NDK_LISMO		16 kDa		unknown	4	0	0	0
832	true	Empty	Transcription antitermination protein NusB OS=Listeria monocytogenes serovar 1/2a (strain ATCC BAA-679 / EGD-e) OX=169963 GN=nusB PE=3 SV=1	NUSB_LISMO		15 kDa		unknown	3	2	0	0
833	true	Empty	Peptidyl-tRNA hydrolase OS=Listeria monocytogenes serovar 1/2a (strain ATCC BAA-679 / EGD-e) OX=169963 GN=pth PE=3 SV=1	PTH_LISMO		21 kDa		unknown	3	2	2	0
834	true	Empty	Lmo2247 protein OS=Listeria monocytogenes serovar 1/2a (strain ATCC BAA-679 / EGD-e) OX=169963 GN=lmo2247 PE=4 SV=1	Q8Y529_LISMO		34 kDa		unknown	0	7	2	0
835	true	Empty	Lmo2107 protein OS=Listeria monocytogenes serovar 1/2a (strain ATCC BAA-679 / EGD-e) OX=169963 GN=lmo2107 PE=4 SV=1	Q8Y5F7_LISMO		28 kDa		unknown	0	3	3	0
836	true	Empty	Lmo1919 protein OS=Listeria monocytogenes serovar 1/2a (strain ATCC BAA-679 / EGD-e) OX=169963 GN=lmo1919 PE=4 SV=1	Q8Y5Y4_LISMO		25 kDa		unknown	0	3	5	0
837	true	Empty	N5-carboxyaminoimidazole ribonucleotide mutase OS=Listeria monocytogenes serovar 1/2a (strain ATCC BAA-679 / EGD-e) OX=169963 GN=purE PE=3 SV=1	Q8Y6B6_LISMO		17 kDa		unknown	0	4	0	0
838	true	Empty	Lmo1637 protein OS=Listeria monocytogenes serovar 1/2a (strain ATCC BAA-679 / EGD-e) OX=169963 GN=lmo1637 PE=4 SV=1	Q8Y6P7_LISMO		39 kDa		unknown	0	0	5	0
839	true	Empty	Endolytic murein transglycosylase OS=Listeria monocytogenes serovar 1/2a (strain ATCC BAA-679 / EGD-e) OX=169963 GN=mltG PE=1 SV=1	Q8Y725_LISMO		40 kDa		unknown	0	0	6	0
840	true	Empty	Lmo1387 protein OS=Listeria monocytogenes serovar 1/2a (strain ATCC BAA-679 / EGD-e) OX=169963 GN=lmo1387 PE=3 SV=1	Q8Y7A2_LISMO		31 kDa		unknown	0	7	0	0
841	true	Empty	Lmo1057 protein OS=Listeria monocytogenes serovar 1/2a (strain ATCC BAA-679 / EGD-e) OX=169963 GN=lmo1057 PE=3 SV=1	Q8Y860_LISMO		35 kDa		unknown	0	8	0	0
842	true	Empty	Lmo0531 protein OS=Listeria monocytogenes serovar 1/2a (strain ATCC BAA-679 / EGD-e) OX=169963 GN=lmo0531 PE=4 SV=1	Q8Y9J6_LISMO		33 kDa		unknown	0	2	5	0
843	true	Empty	Lmo0451 protein OS=Listeria monocytogenes serovar 1/2a (strain ATCC BAA-679 / EGD-e) OX=169963 GN=lmo0451 PE=4 SV=1	Q8Y9S2_LISMO		29 kDa	true	unknown	0	3	2	0
844	true	Empty	Lmo2562 protein OS=Listeria monocytogenes serovar 1/2a (strain ATCC BAA-679 / EGD-e) OX=169963 GN=lmo2562 PE=4 SV=1	Q927T1_LISMO		17 kDa		unknown	3	2	2	0
845	true	Empty	DNA replication and repair protein RecF OS=Listeria monocytogenes serovar 1/2a (strain ATCC BAA-679 / EGD-e) OX=169963 GN=recF PE=3 SV=1	RECF_LISMO		42 kDa		unknown	0	2	2	5
846	true	Empty	tRNA (guanine-N(7)-)-methyltransferase OS=Listeria monocytogenes serovar 1/2a (strain ATCC BAA-679 / EGD-e) OX=169963 GN=trmB PE=3 SV=1	TRMB_LISMO		25 kDa		unknown	2	0	4	0
847	true	Empty	Phosphoribosylformylglycinamidine synthase subunit PurQ OS=Listeria monocytogenes serovar 1/2a (strain ATCC BAA-679 / EGD-e) OX=169963 GN=purQ PE=3 SV=1	PURQ_LISMO		25 kDa		unknown	0	2	2	0
848	true	Empty	Lmo2403 protein OS=Listeria monocytogenes serovar 1/2a (strain ATCC BAA-679 / EGD-e) OX=169963 GN=lmo2403 PE=3 SV=1	Q8Y4N3_LISMO		53 kDa		unknown	0	2	0	0
849	true	Empty	Lmo0777 protein OS=Listeria monocytogenes serovar 1/2a (strain ATCC BAA-679 / EGD-e) OX=169963 GN=lmo0777 PE=4 SV=1	Q8Y8W5_LISMO		14 kDa		unknown	0	0	2	0
850	true	Empty	Glutamyl-tRNA reductase OS=Listeria monocytogenes serovar 1/2a (strain ATCC BAA-679 / EGD-e) OX=169963 GN=hemA PE=3 SV=1	HEM1_LISMO		49 kDa		unknown	0	0	3	0
851	true	Empty	Lmo2673 protein OS=Listeria monocytogenes serovar 1/2a (strain ATCC BAA-679 / EGD-e) OX=169963 GN=lmo2673 PE=3 SV=1	Q8Y405_LISMO		17 kDa		unknown	2	0	0	0
852	true	Empty	Lmo2555 protein OS=Listeria monocytogenes serovar 1/2a (strain ATCC BAA-679 / EGD-e) OX=169963 GN=lmo2555 PE=4 SV=1	Q8Y499_LISMO		48 kDa		unknown	2	2	5	0
853	true	Empty	Lmo1705 protein OS=Listeria monocytogenes serovar 1/2a (strain ATCC BAA-679 / EGD-e) OX=169963 GN=lmo1705 PE=3 SV=1	Q8Y6H9_LISMO		25 kDa		unknown	0	4	0	0
854	true	Empty	Lmo1668 protein OS=Listeria monocytogenes serovar 1/2a (strain ATCC BAA-679 / EGD-e) OX=169963 GN=lmo1668 PE=4 SV=1	Q8Y6L6_LISMO		9 kDa		unknown	3	0	2	0
855	true	Empty	Lmo1514 protein OS=Listeria monocytogenes serovar 1/2a (strain ATCC BAA-679 / EGD-e) OX=169963 GN=lmo1514 PE=4 SV=1	Q8Y712_LISMO		47 kDa		unknown	0	4	0	0
856	true	Empty	Lmo1026 protein OS=Listeria monocytogenes serovar 1/2a (strain ATCC BAA-679 / EGD-e) OX=169963 GN=lmo1026 PE=1 SV=1	Q8Y889_LISMO		35 kDa		unknown	0	0	3	0
857	true	Empty	Lmo0958 protein OS=Listeria monocytogenes serovar 1/2a (strain ATCC BAA-679 / EGD-e) OX=169963 GN=lmo0958 PE=4 SV=1	Q8Y8E6_LISMO		27 kDa		unknown	3	0	3	0
858	true	Empty	Lmo0646 protein OS=Listeria monocytogenes serovar 1/2a (strain ATCC BAA-679 / EGD-e) OX=169963 GN=lmo0646 PE=4 SV=1	Q8Y987_LISMO		31 kDa		unknown	2	5	0	0
859	true	Empty	Putative conserved membrane protein OS=Listeria monocytogenes serovar 1/2a (strain ATCC BAA-679 / EGD-e) OX=169963 GN=lmo0578 PE=4 SV=1	Q8Y9F1_LISMO		28 kDa		unknown	0	3	2	0
860	true	Empty	Lmo0525 protein OS=Listeria monocytogenes serovar 1/2a (strain ATCC BAA-679 / EGD-e) OX=169963 GN=lmo0525 PE=4 SV=1	Q8Y9K2_LISMO		50 kDa		unknown	0	2	7	2
861	true	Empty	Regulatory protein RecX OS=Listeria monocytogenes serovar 1/2a (strain ATCC BAA-679 / EGD-e) OX=169963 GN=recX PE=3 SV=1	RECX_LISMO		31 kDa		unknown	2	0	4	2
862	true	Empty	Holliday junction ATP-dependent DNA helicase RuvA OS=Listeria monocytogenes serovar 1/2a (strain ATCC BAA-679 / EGD-e) OX=169963 GN=ruvA PE=3 SV=1	RUVA_LISMO		22 kDa		unknown	2	2	3	0
863	true	Empty	Lmo0485 protein OS=Listeria monocytogenes serovar 1/2a (strain ATCC BAA-679 / EGD-e) OX=169963 GN=lmo0485 PE=4 SV=1	Q8Y9P0_LISMO		22 kDa		unknown	0	2	0	0
864	true	Empty	Glucosamine-6-phosphate deaminase OS=Listeria monocytogenes serovar 1/2a (strain ATCC BAA-679 / EGD-e) OX=169963 GN=nagB PE=3 SV=1	NAGB_LISMO		26 kDa		unknown	0	3	0	0
865	true	Empty	Transcriptional repressor NrdR OS=Listeria monocytogenes serovar 1/2a (strain ATCC BAA-679 / EGD-e) OX=169963 GN=nrdR PE=3 SV=1	NRDR_LISMO		18 kDa		unknown	0	5	4	3
866	true	Empty	Lmo2748 protein OS=Listeria monocytogenes serovar 1/2a (strain ATCC BAA-679 / EGD-e) OX=169963 GN=lmo2748 PE=4 SV=1	Q8Y3T3_LISMO		16 kDa		unknown	3	0	0	0
867	true	Empty	Lmo2128 protein OS=Listeria monocytogenes serovar 1/2a (strain ATCC BAA-679 / EGD-e) OX=169963 GN=lmo2128 PE=4 SV=1	Q8Y5D7_LISMO		36 kDa		unknown	0	0	5	0
868	true	Empty	Lmo1609 protein OS=Listeria monocytogenes serovar 1/2a (strain ATCC BAA-679 / EGD-e) OX=169963 GN=lmo1609 PE=4 SV=1	Q8Y6S4_LISMO		12 kDa		unknown	4	0	0	0
869	true	Empty	Prephenate dehydratase OS=Listeria monocytogenes serovar 1/2a (strain ATCC BAA-679 / EGD-e) OX=169963 GN=pheA PE=4 SV=1	Q8Y6Z4_LISMO		31 kDa		unknown	0	3	4	0
870	true	Empty	Lmo1369 protein OS=Listeria monocytogenes serovar 1/2a (strain ATCC BAA-679 / EGD-e) OX=169963 GN=lmo1369 PE=1 SV=1	Q8Y7B7_LISMO		31 kDa		unknown	0	4	5	0
871	true	Empty	5-formyltetrahydrofolate cyclo-ligase OS=Listeria monocytogenes serovar 1/2a (strain ATCC BAA-679 / EGD-e) OX=169963 GN=lmo1336 PE=3 SV=1	Q8Y7E7_LISMO		21 kDa		unknown	2	5	0	0
872	true	Empty	Lmo1219 protein OS=Listeria monocytogenes serovar 1/2a (strain ATCC BAA-679 / EGD-e) OX=169963 GN=lmo1219 PE=4 SV=1	Q8Y7Q3_LISMO		13 kDa		unknown	2	3	0	0
873	true	Empty	Lmo1090 protein OS=Listeria monocytogenes serovar 1/2a (strain ATCC BAA-679 / EGD-e) OX=169963 GN=lmo1090 PE=4 SV=1	Q8Y828_LISMO		38 kDa		unknown	0	0	6	2
874	true	Empty	Transport permease protein OS=Listeria monocytogenes serovar 1/2a (strain ATCC BAA-679 / EGD-e) OX=169963 GN=lmo1074 PE=3 SV=1	Q8Y844_LISMO		31 kDa		unknown	0	0	3	0
875	true	Empty	Lmo0965 protein OS=Listeria monocytogenes serovar 1/2a (strain ATCC BAA-679 / EGD-e) OX=169963 GN=lmo0965 PE=4 SV=1	Q8Y8D9_LISMO		23 kDa		unknown	3	2	0	0
876	true	Empty	mRNA interferase OS=Listeria monocytogenes serovar 1/2a (strain ATCC BAA-679 / EGD-e) OX=169963 GN=lmo0888 PE=3 SV=1	Q8Y8L0_LISMO		13 kDa		unknown	3	2	0	0
877	true	Empty	Lmo0845 protein OS=Listeria monocytogenes serovar 1/2a (strain ATCC BAA-679 / EGD-e) OX=169963 GN=lmo0845 PE=1 SV=1	Q8Y8Q1_LISMO		42 kDa		unknown	2	4	5	0
878	true	Empty	Lmo0791 protein OS=Listeria monocytogenes serovar 1/2a (strain ATCC BAA-679 / EGD-e) OX=169963 GN=lmo0791 PE=4 SV=1	Q8Y8V1_LISMO		24 kDa		unknown	2	3	4	0
879	true	Empty	Lmo0162 protein OS=Listeria monocytogenes serovar 1/2a (strain ATCC BAA-679 / EGD-e) OX=169963 GN=lmo0162 PE=4 SV=1	Q8YAG4_LISMO		37 kDa		unknown	0	0	3	2
880	true	Empty	Lmo0161 protein OS=Listeria monocytogenes serovar 1/2a (strain ATCC BAA-679 / EGD-e) OX=169963 GN=lmo0161 PE=4 SV=1	Q8YAG5_LISMO		32 kDa		unknown	0	3	7	0
881	true	Empty	Cardiolipin synthase OS=Listeria monocytogenes serovar 1/2a (strain ATCC BAA-679 / EGD-e) OX=169963 GN=lmo0008 PE=3 SV=1	Q8YAV5_LISMO		57 kDa		unknown	0	0	7	0
882	true	Empty	Epoxyqueuosine reductase OS=Listeria monocytogenes serovar 1/2a (strain ATCC BAA-679 / EGD-e) OX=169963 GN=queG PE=3 SV=1	QUEG_LISMO		43 kDa		unknown	0	2	0	0
883	true	Empty	50S ribosomal protein L29 OS=Listeria monocytogenes serovar 1/2a (strain ATCC BAA-679 / EGD-e) OX=169963 GN=rpmC PE=3 SV=1	RL29_LISMO		7 kDa		unknown	2	0	0	0
884	true	Empty	UPF0374 protein lmo1687 OS=Listeria monocytogenes serovar 1/2a (strain ATCC BAA-679 / EGD-e) OX=169963 GN=lmo1687 PE=3 SV=1	Y1687_LISMO		21 kDa		unknown	3	2	2	0
885	true	Empty	Macro domain-containing protein lmo2759 OS=Listeria monocytogenes serovar 1/2a (strain ATCC BAA-679 / EGD-e) OX=169963 GN=lmo2759 PE=4 SV=1	Y2759_LISMO		19 kDa		unknown	2	4	0	0
886	true	Empty	Ribosomal RNA small subunit methyltransferase E OS=Listeria monocytogenes serovar 1/2a (strain ATCC BAA-679 / EGD-e) OX=169963 GN=lmo1470 PE=3 SV=1	Q7AP62_LISMO		29 kDa		unknown	0	3	3	0
887	true	Empty	Chemotaxis protein CheY OS=Listeria monocytogenes serovar 1/2a (strain ATCC BAA-679 / EGD-e) OX=169963 GN=cheY PE=3 SV=1	CHEY_LISMO		13 kDa		unknown	2	0	2	0
888	true	Empty	Homoserine kinase OS=Listeria monocytogenes serovar 1/2a (strain ATCC BAA-679 / EGD-e) OX=169963 GN=thrB PE=1 SV=1	KHSE_LISMO		31 kDa		unknown	0	2	6	3
889	true	Empty	Lmo2831 protein OS=Listeria monocytogenes serovar 1/2a (strain ATCC BAA-679 / EGD-e) OX=169963 GN=lmo2831 PE=4 SV=1	Q8Y3K4_LISMO		24 kDa		unknown	3	0	4	0
890	true	Empty	Lmo2694 protein OS=Listeria monocytogenes serovar 1/2a (strain ATCC BAA-679 / EGD-e) OX=169963 GN=lmo2694 PE=3 SV=1	Q8Y3Y5_LISMO		51 kDa	true	unknown	0	3	0	0
891	true	Empty	Lmo2580 protein OS=Listeria monocytogenes serovar 1/2a (strain ATCC BAA-679 / EGD-e) OX=169963 GN=lmo2580 PE=4 SV=1	Q8Y475_LISMO		24 kDa		unknown	0	5	0	0
892	true	Empty	Lmo2195 protein OS=Listeria monocytogenes serovar 1/2a (strain ATCC BAA-679 / EGD-e) OX=169963 GN=lmo2195 PE=3 SV=1	Q8Y579_LISMO		34 kDa		unknown	0	0	5	0
893	true	Empty	Lmo1930 protein OS=Listeria monocytogenes serovar 1/2a (strain ATCC BAA-679 / EGD-e) OX=169963 GN=lmo1930 PE=3 SV=1	Q8Y5X3_LISMO		36 kDa		unknown	0	0	4	2
894	true	Empty	ATP-dependent RecD-like DNA helicase OS=Listeria monocytogenes serovar 1/2a (strain ATCC BAA-679 / EGD-e) OX=169963 GN=recD2 PE=3 SV=1	Q8Y717_LISMO		90 kDa		unknown	0	0	8	2
895	true	Empty	Cytidine deaminase OS=Listeria monocytogenes serovar 1/2a (strain ATCC BAA-679 / EGD-e) OX=169963 GN=lmo1463 PE=3 SV=1	Q8Y749_LISMO		14 kDa		unknown	2	0	0	0
896	true	Empty	Lmo0557 protein OS=Listeria monocytogenes serovar 1/2a (strain ATCC BAA-679 / EGD-e) OX=169963 GN=lmo0557 PE=4 SV=1	Q8Y9H1_LISMO		26 kDa		unknown	2	0	5	0
897	true	Empty	Lmo0483 protein OS=Listeria monocytogenes serovar 1/2a (strain ATCC BAA-679 / EGD-e) OX=169963 GN=lmo0483 PE=4 SV=1	Q8Y9P1_LISMO		18 kDa		unknown	0	4	0	0
898	true	Empty	Lmo0267 protein OS=Listeria monocytogenes serovar 1/2a (strain ATCC BAA-679 / EGD-e) OX=169963 GN=lmo0267 PE=4 SV=1	Q8YA92_LISMO		36 kDa		unknown	0	4	2	0
899	true	Empty	Lmo1719 protein OS=Listeria monocytogenes serovar 1/2a (strain ATCC BAA-679 / EGD-e) OX=169963 GN=lmo1719 PE=4 SV=1	Q92AT9_LISMO		11 kDa		unknown	2	0	0	0
900	true	Empty	Lmo2263 protein OS=Listeria monocytogenes serovar 1/2a (strain ATCC BAA-679 / EGD-e) OX=169963 GN=lmo2263 PE=4 SV=1	Q8Y515_LISMO		31 kDa		unknown	2	2	3	0
901	true	Empty	Lmo0305 protein OS=Listeria monocytogenes serovar 1/2a (strain ATCC BAA-679 / EGD-e) OX=169963 GN=lmo0305 PE=1 SV=1	Q8YA56_LISMO		40 kDa		unknown	3	2	2	0
902	true	Empty	Lmo1697 protein OS=Listeria monocytogenes serovar 1/2a (strain ATCC BAA-679 / EGD-e) OX=169963 GN=lmo1697 PE=4 SV=1	Q8Y6I7_LISMO		35 kDa		unknown	0	2	0	0
903	true	Empty	Cluster of Lmo1881 protein OS=Listeria monocytogenes serovar 1/2a (strain ATCC BAA-679 / EGD-e) OX=169963 GN=lmo1881 PE=4 SV=1 (Q8Y621_LISMO)	Q8Y621_LISMO		32 kDa	true	unknown	2	0	4	2
903.1	true	Empty	Lmo1881 protein OS=Listeria monocytogenes serovar 1/2a (strain ATCC BAA-679 / EGD-e) OX=169963 GN=lmo1881 PE=4 SV=1	Q8Y621_LISMO		32 kDa	true	unknown	2	0	4	2
904	true	Empty	Protein-arginine kinase OS=Listeria monocytogenes serovar 1/2a (strain ATCC BAA-679 / EGD-e) OX=169963 GN=mcsB PE=3 SV=1	MCSB_LISMO		39 kDa		unknown	0	2	3	0
905	true	Empty	Foldase protein PrsA 2 OS=Listeria monocytogenes serovar 1/2a (strain ATCC BAA-679 / EGD-e) OX=169963 GN=prsA2 PE=3 SV=1	PRSA2_LISMO		33 kDa		unknown	0	0	5	0
906	true	Empty	Lmo2727 protein OS=Listeria monocytogenes serovar 1/2a (strain ATCC BAA-679 / EGD-e) OX=169963 GN=lmo2727 PE=4 SV=1	Q8Y3V4_LISMO		34 kDa		unknown	0	2	2	0
907	true	Empty	Two-component response phosphate regulator OS=Listeria monocytogenes serovar 1/2a (strain ATCC BAA-679 / EGD-e) OX=169963 GN=phoP PE=4 SV=1	Q8Y4E5_LISMO		27 kDa		unknown	4	2	2	0
908	true	Empty	Lmo2153 protein OS=Listeria monocytogenes serovar 1/2a (strain ATCC BAA-679 / EGD-e) OX=169963 GN=lmo2153 PE=4 SV=1	Q8Y5B4_LISMO		16 kDa		unknown	2	3	0	0
909	true	Empty	Endopeptidase La OS=Listeria monocytogenes serovar 1/2a (strain ATCC BAA-679 / EGD-e) OX=169963 GN=lmo2051 PE=1 SV=1	Q8Y5K8_LISMO		38 kDa		unknown	0	0	4	2
910	true	Empty	Lmo1910 protein OS=Listeria monocytogenes serovar 1/2a (strain ATCC BAA-679 / EGD-e) OX=169963 GN=lmo1910 PE=4 SV=1	Q8Y5Z3_LISMO		40 kDa		unknown	0	0	3	3
911	true	Empty	dUTP diphosphatase OS=Listeria monocytogenes serovar 1/2a (strain ATCC BAA-679 / EGD-e) OX=169963 GN=lmo1691 PE=4 SV=1	Q8Y6J3_LISMO		17 kDa		unknown	5	0	0	0
912	true	Empty	FolC protein OS=Listeria monocytogenes serovar 1/2a (strain ATCC BAA-679 / EGD-e) OX=169963 GN=folC PE=3 SV=1	Q8Y6Y0_LISMO		48 kDa		unknown	4	0	2	0
913	true	Empty	Lmo1253 protein OS=Listeria monocytogenes serovar 1/2a (strain ATCC BAA-679 / EGD-e) OX=169963 GN=lmo1253 PE=4 SV=1	Q8Y7M1_LISMO		27 kDa		unknown	0	5	0	0
914	true	Empty	Lmo1085 protein OS=Listeria monocytogenes serovar 1/2a (strain ATCC BAA-679 / EGD-e) OX=169963 GN=lmo1085 PE=3 SV=1	Q8Y833_LISMO		81 kDa		unknown	0	0	2	3
915	true	Empty	Indirect negative regulation of sigma B dependant gene expression (Serine phosphatase) OS=Listeria monocytogenes serovar 1/2a (strain ATCC BAA-679 / EGD-e) OX=169963 GN=rsbX PE=4 SV=1	Q8Y8K5_LISMO		22 kDa		unknown	3	0	2	0
916	true	Empty	Lmo0547 protein OS=Listeria monocytogenes serovar 1/2a (strain ATCC BAA-679 / EGD-e) OX=169963 GN=lmo0547 PE=1 SV=1	Q8Y9I1_LISMO		36 kDa		unknown	0	4	3	0
917	true	Empty	Lmo0524 protein OS=Listeria monocytogenes serovar 1/2a (strain ATCC BAA-679 / EGD-e) OX=169963 GN=lmo0524 PE=3 SV=1	Q8Y9K3_LISMO		59 kDa		unknown	0	0	4	2
918	true	Empty	Histidine kinase OS=Listeria monocytogenes serovar 1/2a (strain ATCC BAA-679 / EGD-e) OX=169963 GN=lmo0288 PE=4 SV=1	Q8YA71_LISMO		70 kDa		unknown	0	0	4	4
919	true	Empty	DNA-directed RNA polymerase subunit epsilon OS=Listeria monocytogenes serovar 1/2a (strain ATCC BAA-679 / EGD-e) OX=169963 GN=rpoY PE=3 SV=1	RPOY_LISMO		8 kDa		unknown	5	0	0	0
920	true	Empty	Lmo2433 protein OS=Listeria monocytogenes serovar 1/2a (strain ATCC BAA-679 / EGD-e) OX=169963 GN=lmo2433 PE=4 SV=1	Q8Y4K5_LISMO		29 kDa		unknown	0	3	2	0
921	true	Empty	Lmo2232 protein OS=Listeria monocytogenes serovar 1/2a (strain ATCC BAA-679 / EGD-e) OX=169963 GN=lmo2232 PE=3 SV=1	Q8Y544_LISMO		49 kDa		unknown	2	0	3	0
922	true	Empty	Fumarate hydratase class II OS=Listeria monocytogenes serovar 1/2a (strain ATCC BAA-679 / EGD-e) OX=169963 GN=fumC PE=3 SV=1	FUMC_LISMO		50 kDa		unknown	0	6	0	0
924	true	Empty	Permease IIC component OS=Listeria monocytogenes serovar 1/2a (strain ATCC BAA-679 / EGD-e) OX=169963 GN=lmo2684 PE=4 SV=1	Q8Y3Z4_LISMO		46 kDa		unknown	0	0	5	0
925	true	Empty	Lmo2669 protein OS=Listeria monocytogenes serovar 1/2a (strain ATCC BAA-679 / EGD-e) OX=169963 GN=lmo2669 PE=4 SV=1	Q8Y409_LISMO		32 kDa		unknown	0	0	4	0
926	true	Empty	Lmo2083 protein OS=Listeria monocytogenes serovar 1/2a (strain ATCC BAA-679 / EGD-e) OX=169963 GN=lmo2083 PE=4 SV=1	Q8Y5H9_LISMO		24 kDa		unknown	0	2	0	0
927	true	Empty	Lmo1064 protein OS=Listeria monocytogenes serovar 1/2a (strain ATCC BAA-679 / EGD-e) OX=169963 GN=lmo1064 PE=3 SV=1	Q8Y854_LISMO		37 kDa		unknown	0	0	3	0
928	true	Empty	Lmo0869 protein OS=Listeria monocytogenes serovar 1/2a (strain ATCC BAA-679 / EGD-e) OX=169963 GN=lmo0869 PE=4 SV=1	Q8Y8M7_LISMO		38 kDa		unknown	0	0	4	0
929	true	Empty	Lmo0700 protein OS=Listeria monocytogenes serovar 1/2a (strain ATCC BAA-679 / EGD-e) OX=169963 GN=lmo0700 PE=3 SV=1	Q8Y941_LISMO		57 kDa		unknown	0	0	6	0
930	true	Empty	Lmo0182 protein OS=Listeria monocytogenes serovar 1/2a (strain ATCC BAA-679 / EGD-e) OX=169963 GN=lmo0182 PE=1 SV=1	Q8YAE8_LISMO		126 kDa		unknown	0	0	5	0
931	true	Empty	Lmo0131 protein OS=Listeria monocytogenes serovar 1/2a (strain ATCC BAA-679 / EGD-e) OX=169963 GN=lmo0131 PE=1 SV=1	Q8YAJ4_LISMO		29 kDa		unknown	0	6	2	0
932	true	Empty	Quinol oxidase subunit 2 OS=Listeria monocytogenes serovar 1/2a (strain ATCC BAA-679 / EGD-e) OX=169963 GN=qoxA PE=3 SV=1	Q8YAV0_LISMO		42 kDa		unknown	0	0	2	5
933	true	Empty	Uncharacterized protein Lmo0216 OS=Listeria monocytogenes serovar 1/2a (strain ATCC BAA-679 / EGD-e) OX=169963 GN=lmo0216 PE=4 SV=2	Y216_LISMO		10 kDa		unknown	2	0	0	0
934	true	Empty	Cell cycle protein GpsB OS=Listeria monocytogenes serovar 1/2a (strain ATCC BAA-679 / EGD-e) OX=169963 GN=gpsB PE=1 SV=1	GPSB_LISMO		13 kDa		unknown	3	0	0	0
935	true	Empty	PbpB protein OS=Listeria monocytogenes serovar 1/2a (strain ATCC BAA-679 / EGD-e) OX=169963 GN=pbpB PE=3 SV=1	Q8Y5L8_LISMO		82 kDa		unknown	0	0	2	3
936	true	Empty	Lmo0020 protein OS=Listeria monocytogenes serovar 1/2a (strain ATCC BAA-679 / EGD-e) OX=169963 GN=lmo0020 PE=4 SV=1	Q8YAU3_LISMO		29 kDa		unknown	0	2	0	0
937	true	Empty	Lmo2730 protein OS=Listeria monocytogenes serovar 1/2a (strain ATCC BAA-679 / EGD-e) OX=169963 GN=lmo2730 PE=4 SV=1	Q8Y3V1_LISMO		23 kDa		unknown	0	2	0	0
938	true	Empty	Lmo0152 protein OS=Listeria monocytogenes serovar 1/2a (strain ATCC BAA-679 / EGD-e) OX=169963 GN=lmo0152 PE=4 SV=1	Q8YAH4_LISMO		62 kDa		unknown	2	0	0	0
939	true	Empty	Lmo1297 protein OS=Listeria monocytogenes serovar 1/2a (strain ATCC BAA-679 / EGD-e) OX=169963 GN=lmo1297 PE=4 SV=1	Q8Y7I1_LISMO		45 kDa		unknown	0	2	2	2
940	true	Empty	Lmo0938 protein OS=Listeria monocytogenes serovar 1/2a (strain ATCC BAA-679 / EGD-e) OX=169963 GN=lmo0938 PE=3 SV=1	Q8Y8G6_LISMO		17 kDa		unknown	2	2	0	0
941	true	Empty	Secreted protein with 1 GW repeat OS=Listeria monocytogenes serovar 1/2a (strain ATCC BAA-679 / EGD-e) OX=169963 GN=lmo2713 PE=4 SV=1	Q8Y3W6_LISMO		35 kDa		unknown	3	0	4	0
942	true	Empty	Lmo2712 protein OS=Listeria monocytogenes serovar 1/2a (strain ATCC BAA-679 / EGD-e) OX=169963 GN=lmo2712 PE=3 SV=1	Q8Y3W7_LISMO		56 kDa		unknown	0	0	0	5
943	true	Empty	Histidine kinase OS=Listeria monocytogenes serovar 1/2a (strain ATCC BAA-679 / EGD-e) OX=169963 GN=lmo2679 PE=4 SV=1	Q8Y3Z9_LISMO		100 kDa		unknown	0	0	3	0
944	true	Empty	Lmo2557 protein OS=Listeria monocytogenes serovar 1/2a (strain ATCC BAA-679 / EGD-e) OX=169963 GN=lmo2557 PE=3 SV=1	Q8Y497_LISMO		33 kDa		unknown	0	0	3	0
946	true	Empty	Lmo1855 protein OS=Listeria monocytogenes serovar 1/2a (strain ATCC BAA-679 / EGD-e) OX=169963 GN=lmo1855 PE=4 SV=1	Q8Y645_LISMO		31 kDa		unknown	0	0	4	0
947	true	Empty	ATP-dependent DNA helicase RecG OS=Listeria monocytogenes serovar 1/2a (strain ATCC BAA-679 / EGD-e) OX=169963 GN=recG PE=3 SV=1	Q8Y686_LISMO		78 kDa		unknown	0	0	2	5
948	true	Empty	Heme chaperone HemW OS=Listeria monocytogenes serovar 1/2a (strain ATCC BAA-679 / EGD-e) OX=169963 GN=hemN PE=3 SV=1	Q8Y745_LISMO		44 kDa		unknown	0	2	0	3
949	true	Empty	Lmo1285 protein OS=Listeria monocytogenes serovar 1/2a (strain ATCC BAA-679 / EGD-e) OX=169963 GN=lmo1285 PE=4 SV=1	Q8Y7J2_LISMO		15 kDa		unknown	0	3	0	0
950	true	Empty	Lmo1250 protein OS=Listeria monocytogenes serovar 1/2a (strain ATCC BAA-679 / EGD-e) OX=169963 GN=lmo1250 PE=4 SV=1	Q8Y7M4_LISMO		44 kDa		unknown	0	0	4	0
952	true	Empty	TagD protein OS=Listeria monocytogenes serovar 1/2a (strain ATCC BAA-679 / EGD-e) OX=169963 GN=tagD PE=4 SV=1	Q8Y829_LISMO		15 kDa		unknown	3	0	0	0
953	true	Empty	Lmo0784 protein OS=Listeria monocytogenes serovar 1/2a (strain ATCC BAA-679 / EGD-e) OX=169963 GN=lmo0784 PE=4 SV=1	Q8Y8V8_LISMO		15 kDa		unknown	3	0	0	0
954	true	Empty	H(+)-transporting two-sector ATPase OS=Listeria monocytogenes serovar 1/2a (strain ATCC BAA-679 / EGD-e) OX=169963 GN=lmo0716 PE=3 SV=1	Q8Y926_LISMO		48 kDa		unknown	0	0	8	0
955	true	Empty	Lmo0193 protein OS=Listeria monocytogenes serovar 1/2a (strain ATCC BAA-679 / EGD-e) OX=169963 GN=lmo0193 PE=3 SV=1	Q8YAD8_LISMO		24 kDa		unknown	0	0	6	2
956	true	Empty	Lmo0158 protein OS=Listeria monocytogenes serovar 1/2a (strain ATCC BAA-679 / EGD-e) OX=169963 GN=lmo0158 PE=4 SV=1	Q8YAG8_LISMO		30 kDa		unknown	0	0	2	0
957	true	Empty	DNA-directed RNA polymerase subunit omega OS=Listeria monocytogenes serovar 1/2a (strain ATCC BAA-679 / EGD-e) OX=169963 GN=rpoZ PE=3 SV=1	RPOZ_LISMO		8 kDa		unknown	2	0	0	0
958	true	Empty	UPF0637 protein lmo1065 OS=Listeria monocytogenes serovar 1/2a (strain ATCC BAA-679 / EGD-e) OX=169963 GN=lmo1065 PE=3 SV=1	Y1065_LISMO		24 kDa		unknown	0	4	0	0
959	true	Empty	Uncharacterized oxidoreductase Lmo0432 OS=Listeria monocytogenes serovar 1/2a (strain ATCC BAA-679 / EGD-e) OX=169963 GN=lmo0432 PE=3 SV=2	Y432_LISMO		27 kDa		unknown	0	6	3	0
960	true	Empty	Alpha-acetolactate decarboxylase OS=Listeria monocytogenes serovar 1/2a (strain ATCC BAA-679 / EGD-e) OX=169963 GN=lmo1992 PE=3 SV=1	Q8Y5R4_LISMO		27 kDa		unknown	3	0	2	0
961	true	Empty	Lmo0770 protein OS=Listeria monocytogenes serovar 1/2a (strain ATCC BAA-679 / EGD-e) OX=169963 GN=lmo0770 PE=4 SV=1	Q8Y8X2_LISMO		41 kDa		unknown	0	2	0	0
962	true	Empty	Lmo0268 protein OS=Listeria monocytogenes serovar 1/2a (strain ATCC BAA-679 / EGD-e) OX=169963 GN=lmo0268 PE=4 SV=1	Q8YA91_LISMO		24 kDa		unknown	0	0	2	0
963	true	Empty	Ribonuclease Z OS=Listeria monocytogenes serovar 1/2a (strain ATCC BAA-679 / EGD-e) OX=169963 GN=rnz PE=3 SV=1	RNZ_LISMO		34 kDa		unknown	2	0	0	0
964	true	Empty	Divalent metal cation transporter MntH OS=Listeria monocytogenes serovar 1/2a (strain ATCC BAA-679 / EGD-e) OX=169963 GN=mntH PE=3 SV=1	MNTH_LISMO		49 kDa		unknown	0	2	0	0
965	true	Empty	Lmo0912 protein OS=Listeria monocytogenes serovar 1/2a (strain ATCC BAA-679 / EGD-e) OX=169963 GN=lmo0912 PE=3 SV=1	Q92DA4_LISMO		30 kDa		unknown	0	0	3	0
966	true	Empty	Arginine repressor OS=Listeria monocytogenes serovar 1/2a (strain ATCC BAA-679 / EGD-e) OX=169963 GN=argR PE=3 SV=1	ARGR_LISMO		17 kDa		unknown	0	2	2	0
968	true	Empty	Lmo1281 protein OS=Listeria monocytogenes serovar 1/2a (strain ATCC BAA-679 / EGD-e) OX=169963 GN=lmo1281 PE=3 SV=1	Q8Y7J6_LISMO		14 kDa		unknown	2	0	0	0
969	true	Empty	Lmo0584 protein OS=Listeria monocytogenes serovar 1/2a (strain ATCC BAA-679 / EGD-e) OX=169963 GN=lmo0584 PE=3 SV=1	Q8Y9E6_LISMO		43 kDa		unknown	0	2	0	0
970	true	Empty	ATP synthase subunit b OS=Listeria monocytogenes serovar 1/2a (strain ATCC BAA-679 / EGD-e) OX=169963 GN=atpF PE=3 SV=1	ATPF_LISMO		19 kDa		unknown	0	3	3	0
971	true	Empty	Phosphate propanoyltransferase OS=Listeria monocytogenes serovar 1/2a (strain ATCC BAA-679 / EGD-e) OX=169963 GN=pduL PE=3 SV=1	PDUL_LISMO		23 kDa		unknown	0	0	7	0
972	true	Empty	Lmo2751 protein OS=Listeria monocytogenes serovar 1/2a (strain ATCC BAA-679 / EGD-e) OX=169963 GN=lmo2751 PE=4 SV=1	Q8Y3T0_LISMO		63 kDa		unknown	0	0	7	0
973	true	Empty	Lmo1861 protein OS=Listeria monocytogenes serovar 1/2a (strain ATCC BAA-679 / EGD-e) OX=169963 GN=lmo1861 PE=4 SV=1	Q8Y639_LISMO		23 kDa		unknown	0	0	3	0
974	true	Empty	Lmo1521 protein OS=Listeria monocytogenes serovar 1/2a (strain ATCC BAA-679 / EGD-e) OX=169963 GN=lmo1521 PE=4 SV=1	Q8Y707_LISMO		46 kDa		unknown	0	0	2	4
975	true	Empty	Lmo1254 protein OS=Listeria monocytogenes serovar 1/2a (strain ATCC BAA-679 / EGD-e) OX=169963 GN=lmo1254 PE=4 SV=1	Q8Y7M0_LISMO		63 kDa		unknown	0	2	6	0
976	true	Empty	Lmo0942 protein OS=Listeria monocytogenes serovar 1/2a (strain ATCC BAA-679 / EGD-e) OX=169963 GN=lmo0942 PE=3 SV=1	Q8Y8G2_LISMO		68 kDa		unknown	2	0	5	0
977	true	Empty	Lmo0756 protein OS=Listeria monocytogenes serovar 1/2a (strain ATCC BAA-679 / EGD-e) OX=169963 GN=lmo0756 PE=4 SV=1	Q8Y8Y6_LISMO		34 kDa		unknown	0	0	3	0
978	true	Empty	Lmo0713 protein OS=Listeria monocytogenes serovar 1/2a (strain ATCC BAA-679 / EGD-e) OX=169963 GN=lmo0713 PE=3 SV=1	Q8Y929_LISMO		60 kDa		unknown	0	0	6	0
979	true	Empty	Lmo0680 protein OS=Listeria monocytogenes serovar 1/2a (strain ATCC BAA-679 / EGD-e) OX=169963 GN=lmo0680 PE=3 SV=1	Q8Y954_LISMO		76 kDa		unknown	0	0	7	0
980	true	Empty	Lmo0538 protein OS=Listeria monocytogenes serovar 1/2a (strain ATCC BAA-679 / EGD-e) OX=169963 GN=lmo0538 PE=4 SV=1	Q8Y9J0_LISMO		43 kDa		unknown	0	0	0	6
981	true	Empty	Lmo0494 protein OS=Listeria monocytogenes serovar 1/2a (strain ATCC BAA-679 / EGD-e) OX=169963 GN=lmo0494 PE=4 SV=1	Q8Y9N1_LISMO		22 kDa		unknown	2	4	0	0
982	true	Empty	Diphosphomevalonate decarboxylase OS=Listeria monocytogenes serovar 1/2a (strain ATCC BAA-679 / EGD-e) OX=169963 GN=lmo0011 PE=3 SV=1	Q8YAV2_LISMO		35 kDa		unknown	0	2	0	0
983	true	Empty	Maltodextrin-binding protein OS=Listeria monocytogenes serovar 1/2a (strain ATCC BAA-679 / EGD-e) OX=169963 GN=lmo2125 PE=1 SV=1	Q929P4_LISMO		46 kDa		unknown	0	0	5	0
984	true	Empty	Ribosome-binding factor A OS=Listeria monocytogenes serovar 1/2a (strain ATCC BAA-679 / EGD-e) OX=169963 GN=rbfA PE=3 SV=1	RBFA_LISMO		13 kDa		unknown	2	0	0	0
986	true	Empty	Lmo2418 protein OS=Listeria monocytogenes serovar 1/2a (strain ATCC BAA-679 / EGD-e) OX=169963 GN=lmo2418 PE=3 SV=1	Q8Y4L9_LISMO		24 kDa		unknown	0	2	3	0
987	true	Empty	CDP-diacylglycerol--glycerol-3-phosphate 3-phosphatidyltransferase OS=Listeria monocytogenes serovar 1/2a (strain ATCC BAA-679 / EGD-e) OX=169963 GN=lmo1396 PE=3 SV=1	Q8Y794_LISMO		21 kDa		unknown	0	3	3	2
988	true	Empty	Corrinoid adenosyltransferase OS=Listeria monocytogenes serovar 1/2a (strain ATCC BAA-679 / EGD-e) OX=169963 GN=lmo1209 PE=3 SV=1	Q8Y7R2_LISMO		21 kDa		unknown	0	2	2	0
990	true	Empty	Ribosomal RNA small subunit methyltransferase G OS=Listeria monocytogenes serovar 1/2a (strain ATCC BAA-679 / EGD-e) OX=169963 GN=rsmG PE=3 SV=1	RSMG_LISMO		27 kDa		unknown	0	2	0	0
991	true	Empty	Bifunctional ligase/repressor BirA OS=Listeria monocytogenes serovar 1/2a (strain ATCC BAA-679 / EGD-e) OX=169963 GN=birA PE=3 SV=1	Q8Y5Z9_LISMO		36 kDa		unknown	2	2	2	2
992	true	Empty	Ribosomal RNA large subunit methyltransferase H OS=Listeria monocytogenes serovar 1/2a (strain ATCC BAA-679 / EGD-e) OX=169963 GN=rlmH PE=3 SV=1	RLMH_LISMO		18 kDa		unknown	2	0	0	0
993	true	Empty	Lmo1005 protein OS=Listeria monocytogenes serovar 1/2a (strain ATCC BAA-679 / EGD-e) OX=169963 GN=lmo1005 PE=4 SV=1	Q8Y8A5_LISMO		30 kDa		unknown	0	2	0	0
994	true	Empty	Lmo0977 protein OS=Listeria monocytogenes serovar 1/2a (strain ATCC BAA-679 / EGD-e) OX=169963 GN=lmo0977 PE=4 SV=1	Q8Y8D1_LISMO		29 kDa		unknown	0	2	0	0
995	true	Empty	Ribose-5-phosphate isomerase A OS=Listeria monocytogenes serovar 1/2a (strain ATCC BAA-679 / EGD-e) OX=169963 GN=rpiA PE=3 SV=1	RPIA_LISMO		25 kDa		unknown	2	2	0	0
997	true	Empty	ATP synthase subunit a OS=Listeria monocytogenes serovar 1/2a (strain ATCC BAA-679 / EGD-e) OX=169963 GN=atpB PE=3 SV=1	ATP6_LISMO		27 kDa		unknown	0	0	3	0
998	true	Empty	Probable cadmium-transporting ATPase OS=Listeria monocytogenes serovar 1/2a (strain ATCC BAA-679 / EGD-e) OX=169963 GN=cadA PE=3 SV=1	CADA_LISMO		76 kDa		unknown	0	0	0	3
999	true	Empty	4-diphosphocytidyl-2-C-methyl-D-erythritol kinase OS=Listeria monocytogenes serovar 1/2a (strain ATCC BAA-679 / EGD-e) OX=169963 GN=ispE PE=3 SV=1	ISPE_LISMO		32 kDa		unknown	0	0	4	0
1000	true	Empty	2-C-methyl-D-erythritol 2,4-cyclodiphosphate synthase OS=Listeria monocytogenes serovar 1/2a (strain ATCC BAA-679 / EGD-e) OX=169963 GN=ispF PE=3 SV=1	ISPF_LISMO		17 kDa		unknown	4	0	0	0
1002	true	Empty	Lmo2163 protein OS=Listeria monocytogenes serovar 1/2a (strain ATCC BAA-679 / EGD-e) OX=169963 GN=lmo2163 PE=4 SV=1	Q8Y5A5_LISMO		39 kDa		unknown	0	0	4	0
1003	true	Empty	Lmo2126 protein OS=Listeria monocytogenes serovar 1/2a (strain ATCC BAA-679 / EGD-e) OX=169963 GN=lmo2126 PE=4 SV=1	Q8Y5D9_LISMO		69 kDa		unknown	0	0	4	0
1004	true	Empty	Lmo1680 protein OS=Listeria monocytogenes serovar 1/2a (strain ATCC BAA-679 / EGD-e) OX=169963 GN=lmo1680 PE=3 SV=1	Q8Y6K4_LISMO		41 kDa		unknown	0	5	0	0
1005	true	Empty	Lmo1229 protein OS=Listeria monocytogenes serovar 1/2a (strain ATCC BAA-679 / EGD-e) OX=169963 GN=lmo1229 PE=4 SV=1	Q8Y7P4_LISMO		10 kDa		unknown	3	0	0	0
1006	true	Empty	Lmo0675 protein OS=Listeria monocytogenes serovar 1/2a (strain ATCC BAA-679 / EGD-e) OX=169963 GN=lmo0675 PE=4 SV=1	Q8Y959_LISMO		12 kDa		unknown	0	0	6	0
1007	true	Empty	Lmo0471 protein OS=Listeria monocytogenes serovar 1/2a (strain ATCC BAA-679 / EGD-e) OX=169963 GN=lmo0471 PE=4 SV=1	Q8Y9Q2_LISMO		39 kDa		unknown	0	0	6	0
1008	true	Empty	Lmo0276 protein OS=Listeria monocytogenes serovar 1/2a (strain ATCC BAA-679 / EGD-e) OX=169963 GN=lmo0276 PE=4 SV=1	Q8YA83_LISMO		30 kDa		unknown	0	0	6	0
1009	true	Empty	Lmo0183 protein OS=Listeria monocytogenes serovar 1/2a (strain ATCC BAA-679 / EGD-e) OX=169963 GN=lmo0183 PE=3 SV=1	Q8YAE7_LISMO		87 kDa		unknown	0	0	7	0
1010	true	Empty	Small ribosomal subunit biogenesis GTPase RsgA 2 OS=Listeria monocytogenes serovar 1/2a (strain ATCC BAA-679 / EGD-e) OX=169963 GN=rsgA2 PE=3 SV=1	RSGA2_LISMO		33 kDa		unknown	0	0	4	0
1011	true	Empty	tRNA pseudouridine synthase B OS=Listeria monocytogenes serovar 1/2a (strain ATCC BAA-679 / EGD-e) OX=169963 GN=truB PE=3 SV=1	TRUB_LISMO		34 kDa		unknown	0	0	5	0
1012	true	Empty	Membrane protein insertase YidC 2 OS=Listeria monocytogenes serovar 1/2a (strain ATCC BAA-679 / EGD-e) OX=169963 GN=yidC2 PE=3 SV=1	YIDC2_LISMO		33 kDa		unknown	0	0	3	0
1013	true	Empty	Lmo2021 protein OS=Listeria monocytogenes serovar 1/2a (strain ATCC BAA-679 / EGD-e) OX=169963 GN=lmo2021 PE=4 SV=1	Q8Y5N6_LISMO		19 kDa		unknown	3	0	0	0
1014	true	Empty	Sortase A OS=Listeria monocytogenes serovar 1/2a (strain ATCC BAA-679 / EGD-e) OX=169963 GN=srtA PE=1 SV=1	SRTA_LISMO		25 kDa		unknown	0	0	3	0
1015	true	Empty	UPF0316 protein lmo1776 OS=Listeria monocytogenes serovar 1/2a (strain ATCC BAA-679 / EGD-e) OX=169963 GN=lmo1776 PE=3 SV=1	Y1776_LISMO		20 kDa		unknown	0	2	3	0
1016	true	Empty	Lmo2028 protein OS=Listeria monocytogenes serovar 1/2a (strain ATCC BAA-679 / EGD-e) OX=169963 GN=lmo2028 PE=4 SV=1	Q8Y5M9_LISMO		30 kDa		unknown	0	2	2	0
1018	true	Empty	Lmo0787 protein OS=Listeria monocytogenes serovar 1/2a (strain ATCC BAA-679 / EGD-e) OX=169963 GN=lmo0787 PE=4 SV=1	Q8Y8V5_LISMO		50 kDa		unknown	0	0	2	0
1020	true	Empty	[Ribosomal protein S18]-alanine N-acetyltransferase OS=Listeria monocytogenes serovar 1/2a (strain ATCC BAA-679 / EGD-e) OX=169963 GN=lmo2076 PE=3 SV=1	Q8Y5I6_LISMO		17 kDa		unknown	0	2	2	0
1021	true	Empty	Ribonuclease 3 OS=Listeria monocytogenes serovar 1/2a (strain ATCC BAA-679 / EGD-e) OX=169963 GN=rnc PE=3 SV=1	RNC_LISMO		26 kDa		unknown	0	2	0	0
1022	true	Empty	Cardiolipin synthase OS=Listeria monocytogenes serovar 1/2a (strain ATCC BAA-679 / EGD-e) OX=169963 GN=cls PE=3 SV=1	CLS_LISMO		55 kDa		unknown	0	0	2	2
1025	true	Empty	Ferredoxin--NADP reductase 1 OS=Listeria monocytogenes serovar 1/2a (strain ATCC BAA-679 / EGD-e) OX=169963 GN=lmo1961 PE=3 SV=1	FENR1_LISMO		36 kDa		unknown	0	0	0	3
1026	true	Empty	Thymidylate kinase OS=Listeria monocytogenes serovar 1/2a (strain ATCC BAA-679 / EGD-e) OX=169963 GN=tmk PE=3 SV=1	KTHY_LISMO		23 kDa		unknown	4	0	2	0
1027	true	Empty	Lmo2262 protein OS=Listeria monocytogenes serovar 1/2a (strain ATCC BAA-679 / EGD-e) OX=169963 GN=lmo2262 PE=4 SV=1	Q8Y516_LISMO		28 kDa		unknown	0	0	4	0
1028	true	Empty	Lmo1872 protein OS=Listeria monocytogenes serovar 1/2a (strain ATCC BAA-679 / EGD-e) OX=169963 GN=lmo1872 PE=4 SV=1	Q8Y628_LISMO		33 kDa		unknown	0	0	5	2
1029	true	Empty	Lmo1642 protein OS=Listeria monocytogenes serovar 1/2a (strain ATCC BAA-679 / EGD-e) OX=169963 GN=lmo1642 PE=4 SV=1	Q8Y6P2_LISMO		30 kDa		unknown	0	0	4	0
1030	true	Empty	Lmo0858 protein OS=Listeria monocytogenes serovar 1/2a (strain ATCC BAA-679 / EGD-e) OX=169963 GN=lmo0858 PE=4 SV=1	Q8Y8N8_LISMO		39 kDa		unknown	3	0	2	0
1031	true	Empty	Lmo0602 protein OS=Listeria monocytogenes serovar 1/2a (strain ATCC BAA-679 / EGD-e) OX=169963 GN=lmo0602 PE=4 SV=1	Q8Y9D0_LISMO		19 kDa		unknown	2	0	0	0
1033	true	Empty	Lmo0406 protein OS=Listeria monocytogenes serovar 1/2a (strain ATCC BAA-679 / EGD-e) OX=169963 GN=lmo0406 PE=4 SV=1	Q8Y9W3_LISMO		14 kDa		unknown	4	0	0	0
1034	true	Empty	Transcriptional regulator LacI family OS=Listeria monocytogenes serovar 1/2a (strain ATCC BAA-679 / EGD-e) OX=169963 GN=lmo0031 PE=4 SV=1	Q8YAT2_LISMO		39 kDa		unknown	0	3	3	0
1035	true	Empty	Mevalonate kinase OS=Listeria monocytogenes serovar 1/2a (strain ATCC BAA-679 / EGD-e) OX=169963 GN=lmo0010 PE=3 SV=1	Q8YAV3_LISMO		34 kDa		unknown	0	0	4	0
1036	true	Empty	Lmo0009 protein OS=Listeria monocytogenes serovar 1/2a (strain ATCC BAA-679 / EGD-e) OX=169963 GN=lmo0009 PE=4 SV=1	Q8YAV4_LISMO		21 kDa		unknown	0	3	0	0
1037	true	Empty	Global transcriptional regulator Spx OS=Listeria monocytogenes serovar 1/2a (strain ATCC BAA-679 / EGD-e) OX=169963 GN=spx PE=3 SV=2	SPX_LISMO		16 kDa		unknown	2	0	0	0
1038	true	Empty	Tryptophan synthase beta chain OS=Listeria monocytogenes serovar 1/2a (strain ATCC BAA-679 / EGD-e) OX=169963 GN=trpB PE=3 SV=1	TRPB_LISMO		44 kDa		unknown	3	0	0	0
1039	true	Empty	Lmo2111 protein OS=Listeria monocytogenes serovar 1/2a (strain ATCC BAA-679 / EGD-e) OX=169963 GN=lmo2111 PE=3 SV=1	Q8Y5F3_LISMO		27 kDa		unknown	0	2	3	0
1041	true	Empty	TagB protein OS=Listeria monocytogenes serovar 1/2a (strain ATCC BAA-679 / EGD-e) OX=169963 GN=tagB PE=3 SV=1	Q8Y830_LISMO		45 kDa		unknown	0	0	2	3
1042	true	Empty	Lmo0655 protein OS=Listeria monocytogenes serovar 1/2a (strain ATCC BAA-679 / EGD-e) OX=169963 GN=lmo0655 PE=4 SV=1	Q8Y978_LISMO		27 kDa		unknown	3	0	0	0
1043	true	Empty	Lmo1375 protein OS=Listeria monocytogenes serovar 1/2a (strain ATCC BAA-679 / EGD-e) OX=169963 GN=lmo1375 PE=3 SV=1	Q8Y7B1_LISMO		41 kDa		unknown	2	0	0	0
1045	true	Empty	UPF0298 protein lmo2054 OS=Listeria monocytogenes serovar 1/2a (strain ATCC BAA-679 / EGD-e) OX=169963 GN=lmo2054 PE=3 SV=1	Y2054_LISMO		11 kDa		unknown	2	0	0	0
1046	true	Empty	Chromosome replication initiation / membrane attachment protein DnaB OS=Listeria monocytogenes serovar 1/2a (strain ATCC BAA-679 / EGD-e) OX=169963 GN=dnaB PE=4 SV=1	Q8Y6X0_LISMO		53 kDa		unknown	0	0	3	0
1048	true	Empty	Lmo2583 protein OS=Listeria monocytogenes serovar 1/2a (strain ATCC BAA-679 / EGD-e) OX=169963 GN=lmo2583 PE=4 SV=1	Q8Y472_LISMO		26 kDa	true	unknown	0	2	0	0
1049	true	Empty	Lipoprotein OS=Listeria monocytogenes serovar 1/2a (strain ATCC BAA-679 / EGD-e) OX=169963 GN=lmo2417 PE=3 SV=1	Q8Y4M0_LISMO		31 kDa		unknown	0	0	2	0
1050	true	Empty	Methylglyoxal synthase OS=Listeria monocytogenes serovar 1/2a (strain ATCC BAA-679 / EGD-e) OX=169963 GN=mgsA PE=3 SV=1	MGSA_LISMO		15 kDa		unknown	2	2	0	0
1051	true	Empty	Lmo2724 protein OS=Listeria monocytogenes serovar 1/2a (strain ATCC BAA-679 / EGD-e) OX=169963 GN=lmo2724 PE=4 SV=1	Q8Y3V7_LISMO		16 kDa		unknown	2	0	0	0
1052	true	Empty	Lmo2253 protein OS=Listeria monocytogenes serovar 1/2a (strain ATCC BAA-679 / EGD-e) OX=169963 GN=lmo2253 PE=4 SV=1	Q8Y524_LISMO		23 kDa		unknown	2	2	0	0
1053	true	Empty	Lmo0802 protein OS=Listeria monocytogenes serovar 1/2a (strain ATCC BAA-679 / EGD-e) OX=169963 GN=lmo0802 PE=4 SV=1	Q8Y8U1_LISMO		25 kDa		unknown	0	2	2	2
1054	true	Empty	Lmo0782 protein OS=Listeria monocytogenes serovar 1/2a (strain ATCC BAA-679 / EGD-e) OX=169963 GN=lmo0782 PE=4 SV=1	Q8Y8W0_LISMO		28 kDa		unknown	2	0	0	0
1056	true	Empty	Ribonuclease M5 OS=Listeria monocytogenes serovar 1/2a (strain ATCC BAA-679 / EGD-e) OX=169963 GN=rnmV PE=3 SV=1	RNM5_LISMO		21 kDa		unknown	0	0	2	0
1057	true	Empty	Lmo1440 protein OS=Listeria monocytogenes serovar 1/2a (strain ATCC BAA-679 / EGD-e) OX=169963 GN=lmo1440 PE=4 SV=1	Q8Y762_LISMO		30 kDa		unknown	0	0	2	2
1058	true	Empty	Lmo1704 protein OS=Listeria monocytogenes serovar 1/2a (strain ATCC BAA-679 / EGD-e) OX=169963 GN=lmo1704 PE=3 SV=1	Q8Y6I0_LISMO		14 kDa		unknown	2	0	0	0
1059	true	Empty	Lmo1507 protein OS=Listeria monocytogenes serovar 1/2a (strain ATCC BAA-679 / EGD-e) OX=169963 GN=lmo1507 PE=4 SV=1	Q8Y719_LISMO		27 kDa	true	unknown	0	2	0	0
1060	true	Empty	Lmo1223 protein OS=Listeria monocytogenes serovar 1/2a (strain ATCC BAA-679 / EGD-e) OX=169963 GN=lmo1223 PE=4 SV=1	Q8Y7Q0_LISMO		25 kDa		unknown	0	0	2	0
1061	true	Empty	7,8-dihydroneopterin aldolase OS=Listeria monocytogenes serovar 1/2a (strain ATCC BAA-679 / EGD-e) OX=169963 GN=folA PE=3 SV=1	Q8YAC1_LISMO		14 kDa		unknown	2	2	0	0
1063	true	Empty	Lmo2569 protein OS=Listeria monocytogenes serovar 1/2a (strain ATCC BAA-679 / EGD-e) OX=169963 GN=lmo2569 PE=3 SV=1	Q8Y486_LISMO		62 kDa		unknown	0	0	5	0
1064	true	Empty	Lmo1941 protein OS=Listeria monocytogenes serovar 1/2a (strain ATCC BAA-679 / EGD-e) OX=169963 GN=lmo1941 PE=4 SV=1	Q8Y5W4_LISMO		26 kDa		unknown	0	0	2	0
1065	true	Empty	Lmo1940 protein OS=Listeria monocytogenes serovar 1/2a (strain ATCC BAA-679 / EGD-e) OX=169963 GN=lmo1940 PE=3 SV=1	Q8Y5W5_LISMO		35 kDa		unknown	0	3	0	0
1066	true	Empty	Shikimate dehydrogenase (NADP(+)) OS=Listeria monocytogenes serovar 1/2a (strain ATCC BAA-679 / EGD-e) OX=169963 GN=aroE PE=3 SV=1	Q8Y733_LISMO		30 kDa		unknown	0	0	3	0
1067	true	Empty	Uroporphyrinogen III methylase OS=Listeria monocytogenes serovar 1/2a (strain ATCC BAA-679 / EGD-e) OX=169963 GN=lmo1201 PE=3 SV=1	Q8Y7S0_LISMO		54 kDa		unknown	0	0	4	0
1069	true	Empty	Lmo0282 protein OS=Listeria monocytogenes serovar 1/2a (strain ATCC BAA-679 / EGD-e) OX=169963 GN=lmo0282 PE=4 SV=1	Q8YA77_LISMO		29 kDa		unknown	0	0	3	0
1071	true	Empty	Flagellar hook protein FlgE OS=Listeria monocytogenes serovar 1/2a (strain ATCC BAA-679 / EGD-e) OX=169963 GN=lmo0697 PE=3 SV=1	Q92DV7_LISMO		43 kDa		unknown	0	0	4	0
1073	true	Empty	Lmo2450 protein OS=Listeria monocytogenes serovar 1/2a (strain ATCC BAA-679 / EGD-e) OX=169963 GN=lmo2450 PE=4 SV=1	Q8Y4I9_LISMO		28 kDa		unknown	0	3	0	0
1075	true	Empty	Lmo0734 protein OS=Listeria monocytogenes serovar 1/2a (strain ATCC BAA-679 / EGD-e) OX=169963 GN=lmo0734 PE=4 SV=1	Q8Y908_LISMO		37 kDa		unknown	0	0	3	0
1076	true	Empty	Lmo2130 protein OS=Listeria monocytogenes serovar 1/2a (strain ATCC BAA-679 / EGD-e) OX=169963 GN=lmo2130 PE=4 SV=1	Q8Y5D5_LISMO		67 kDa		unknown	0	0	2	0
1077	true	Empty	Phosphoenolpyruvate--glycerone phosphotransferase OS=Listeria monocytogenes serovar 1/2a (strain ATCC BAA-679 / EGD-e) OX=169963 GN=lmo2697 PE=4 SV=1	Q8Y3Y2_LISMO		13 kDa		unknown	2	0	0	0
1078	true	Empty	Lmo2108 protein OS=Listeria monocytogenes serovar 1/2a (strain ATCC BAA-679 / EGD-e) OX=169963 GN=lmo2108 PE=3 SV=1	Q8Y5F6_LISMO		41 kDa		unknown	0	2	2	0
1080	true	Empty	Cell division protein DivIB OS=Listeria monocytogenes serovar 1/2a (strain ATCC BAA-679 / EGD-e) OX=169963 GN=divIB PE=3 SV=1	DIVIB_LISMO		30 kDa		unknown	0	0	2	0
1081	true	Empty	Peptide methionine sulfoxide reductase MsrB OS=Listeria monocytogenes serovar 1/2a (strain ATCC BAA-679 / EGD-e) OX=169963 GN=msrB PE=3 SV=1	MSRB_LISMO		17 kDa		unknown	0	2	0	0
1083	true	Empty	Lmo2728 protein OS=Listeria monocytogenes serovar 1/2a (strain ATCC BAA-679 / EGD-e) OX=169963 GN=lmo2728 PE=4 SV=1	Q8Y3V3_LISMO		18 kDa		unknown	0	2	2	0
1085	true	Empty	Lmo2359 protein OS=Listeria monocytogenes serovar 1/2a (strain ATCC BAA-679 / EGD-e) OX=169963 GN=lmo2359 PE=4 SV=1	Q8Y4S3_LISMO		31 kDa		unknown	0	0	2	0
1088	true	Empty	Lmo0522 protein OS=Listeria monocytogenes serovar 1/2a (strain ATCC BAA-679 / EGD-e) OX=169963 GN=lmo0522 PE=4 SV=1	Q8Y9K5_LISMO		29 kDa		unknown	0	2	0	0
1089	true	Empty	ABC transporter, ATP-binding protein OS=Listeria monocytogenes serovar 1/2a (strain ATCC BAA-679 / EGD-e) OX=169963 GN=lmo0194 PE=4 SV=1	Q8YAD7_LISMO		25 kDa		unknown	0	0	2	0
1090	true	Empty	Spermidine/putrescine import ATP-binding protein PotA OS=Listeria monocytogenes serovar 1/2a (strain ATCC BAA-679 / EGD-e) OX=169963 GN=potA PE=3 SV=2	POTA_LISMO		42 kDa		unknown	0	0	0	3
1092	true	Empty	Lmo1734 protein OS=Listeria monocytogenes serovar 1/2a (strain ATCC BAA-679 / EGD-e) OX=169963 GN=lmo1734 PE=3 SV=1	Q8Y6F3_LISMO		169 kDa		unknown	0	0	5	0
1093	true	Empty	PduQ protein OS=Listeria monocytogenes serovar 1/2a (strain ATCC BAA-679 / EGD-e) OX=169963 GN=pduQ PE=4 SV=1	Q8Y7U8_LISMO		41 kDa		unknown	0	0	3	0
1095	true	Empty	Lmo0698 protein OS=Listeria monocytogenes serovar 1/2a (strain ATCC BAA-679 / EGD-e) OX=169963 GN=lmo0698 PE=3 SV=1	Q8Y943_LISMO		9 kDa		unknown	0	0	3	0
1096	true	Empty	Lmo0513 protein OS=Listeria monocytogenes serovar 1/2a (strain ATCC BAA-679 / EGD-e) OX=169963 GN=lmo0513 PE=4 SV=1	Q8Y9L4_LISMO		18 kDa		unknown	0	0	3	0
1097	true	Empty	CCA-adding enzyme OS=Listeria monocytogenes serovar 1/2a (strain ATCC BAA-679 / EGD-e) OX=169963 GN=cca PE=3 SV=1	CCA_LISMO		45 kDa		unknown	0	2	0	0
1098	true	Empty	Lmo2565 protein OS=Listeria monocytogenes serovar 1/2a (strain ATCC BAA-679 / EGD-e) OX=169963 GN=lmo2565 PE=4 SV=1	Q8Y490_LISMO		51 kDa		unknown	0	0	3	0
1099	true	Empty	Lmo2140 protein OS=Listeria monocytogenes serovar 1/2a (strain ATCC BAA-679 / EGD-e) OX=169963 GN=lmo2140 PE=4 SV=1	Q8Y5C5_LISMO		45 kDa		unknown	0	0	2	0
1101	true	Empty	Lmo1353 protein OS=Listeria monocytogenes serovar 1/2a (strain ATCC BAA-679 / EGD-e) OX=169963 GN=lmo1353 PE=4 SV=1	Q8Y7D0_LISMO		36 kDa		unknown	0	0	3	0
1102	true	Empty	Lmo1177 protein OS=Listeria monocytogenes serovar 1/2a (strain ATCC BAA-679 / EGD-e) OX=169963 GN=lmo1177 PE=4 SV=1	Q8Y7U3_LISMO		23 kDa		unknown	0	0	2	0
1103	true	Empty	Lmo1009 protein OS=Listeria monocytogenes serovar 1/2a (strain ATCC BAA-679 / EGD-e) OX=169963 GN=lmo1009 PE=1 SV=1	Q8Y8A3_LISMO		17 kDa		unknown	0	2	3	0
1104	true	Empty	Lmo0535 protein OS=Listeria monocytogenes serovar 1/2a (strain ATCC BAA-679 / EGD-e) OX=169963 GN=lmo0535 PE=4 SV=1	Q8Y9J2_LISMO		37 kDa		unknown	0	0	3	0
1106	true	Empty	Lmo0165 protein OS=Listeria monocytogenes serovar 1/2a (strain ATCC BAA-679 / EGD-e) OX=169963 GN=lmo0165 PE=4 SV=1	Q8YAG1_LISMO		29 kDa		unknown	0	0	2	0
1107	true	Empty	Putative PTS system EIIA component OS=Listeria monocytogenes serovar 1/2a (strain ATCC BAA-679 / EGD-e) OX=169963 GN=lmo2652 PE=4 SV=1	Q8Y423_LISMO		79 kDa		unknown	0	2	0	0
1108	true	Empty	Lmo0047 protein OS=Listeria monocytogenes serovar 1/2a (strain ATCC BAA-679 / EGD-e) OX=169963 GN=lmo0047 PE=4 SV=1	Q8YAR7_LISMO		23 kDa		unknown	0	2	0	0
1109	true	Empty	Aspartate carbamoyltransferase OS=Listeria monocytogenes serovar 1/2a (strain ATCC BAA-679 / EGD-e) OX=169963 GN=pyrB PE=3 SV=1	PYRB_LISMO		34 kDa		unknown	0	0	0	2
1110	true	Empty	Lmo2745 protein OS=Listeria monocytogenes serovar 1/2a (strain ATCC BAA-679 / EGD-e) OX=169963 GN=lmo2745 PE=4 SV=1	Q8Y3T6_LISMO		63 kDa		unknown	0	0	2	0
1111	true	Empty	Lmo2502 protein OS=Listeria monocytogenes serovar 1/2a (strain ATCC BAA-679 / EGD-e) OX=169963 GN=lmo2502 PE=4 SV=1	Q8Y4E4_LISMO		44 kDa		unknown	0	0	2	0
1112	true	Empty	UPF0237 protein lmo0533 OS=Listeria monocytogenes serovar 1/2a (strain ATCC BAA-679 / EGD-e) OX=169963 GN=lmo0533 PE=3 SV=1	Y533_LISMO		10 kDa		unknown	2	0	0	0
1113	true	Empty	Orotate phosphoribosyltransferase OS=Listeria monocytogenes serovar 1/2a (strain ATCC BAA-679 / EGD-e) OX=169963 GN=pyrE PE=3 SV=1	PYRE_LISMO		23 kDa		unknown	0	2	2	0
1114	true	Empty	Lmo2766 protein OS=Listeria monocytogenes serovar 1/2a (strain ATCC BAA-679 / EGD-e) OX=169963 GN=lmo2766 PE=4 SV=1	Q8Y3R7_LISMO		28 kDa		unknown	0	0	2	0
1115	true	Empty	Lmo2452 protein OS=Listeria monocytogenes serovar 1/2a (strain ATCC BAA-679 / EGD-e) OX=169963 GN=lmo2452 PE=4 SV=1	Q8Y4I7_LISMO		28 kDa		unknown	0	0	2	0
1117	true	Empty	Lmo1249 protein OS=Listeria monocytogenes serovar 1/2a (strain ATCC BAA-679 / EGD-e) OX=169963 GN=lmo1249 PE=4 SV=1	Q8Y7M5_LISMO		9 kDa		unknown	2	0	0	0
1118	true	Empty	Lmo0575 protein OS=Listeria monocytogenes serovar 1/2a (strain ATCC BAA-679 / EGD-e) OX=169963 GN=lmo0575 PE=4 SV=1	Q8Y9F3_LISMO		28 kDa		unknown	0	2	0	0
1119	true	Empty	tRNA (guanine-N(1)-)-methyltransferase OS=Listeria monocytogenes serovar 1/2a (strain ATCC BAA-679 / EGD-e) OX=169963 GN=trmD PE=3 SV=1	TRMD_LISMO		28 kDa		unknown	2	0	2	0
1120	true	Empty	UDP-N-acetylenolpyruvoylglucosamine reductase OS=Listeria monocytogenes serovar 1/2a (strain ATCC BAA-679 / EGD-e) OX=169963 GN=murB PE=1 SV=1	MURB_LISMO		32 kDa		unknown	0	0	2	0
1121	true	Empty	Lmo0580 protein OS=Listeria monocytogenes serovar 1/2a (strain ATCC BAA-679 / EGD-e) OX=169963 GN=lmo0580 PE=4 SV=1	Q8Y9E9_LISMO		25 kDa		unknown	0	2	0	0
1122	true	Empty	Pyrophosphatase PpaX OS=Listeria monocytogenes serovar 1/2a (strain ATCC BAA-679 / EGD-e) OX=169963 GN=ppaX PE=3 SV=1	PPAX_LISMO		25 kDa		unknown	0	0	2	0
1123	true	Empty	Lmo0555 protein OS=Listeria monocytogenes serovar 1/2a (strain ATCC BAA-679 / EGD-e) OX=169963 GN=lmo0555 PE=3 SV=1	Q8Y9H3_LISMO		53 kDa		unknown	0	0	2	0
1124	true	Empty	50S ribosomal protein L32-1 OS=Listeria monocytogenes serovar 1/2a (strain ATCC BAA-679 / EGD-e) OX=169963 GN=rpmF1 PE=3 SV=1	RL321_LISMO		6 kDa		unknown	0	0	2	0
1125	true	Empty	Lmo1966 protein OS=Listeria monocytogenes serovar 1/2a (strain ATCC BAA-679 / EGD-e) OX=169963 GN=lmo1966 PE=4 SV=1	Q8Y5T9_LISMO		25 kDa		unknown	0	0	2	0
1126	true	Empty	Lmo2641 protein OS=Listeria monocytogenes serovar 1/2a (strain ATCC BAA-679 / EGD-e) OX=169963 GN=lmo2641 PE=3 SV=1	Q8Y433_LISMO		37 kDa		unknown	0	0	3	0
1128	true	Empty	Flagellar motor switch protein FliG OS=Listeria monocytogenes serovar 1/2a (strain ATCC BAA-679 / EGD-e) OX=169963 GN=lmo0714 PE=3 SV=1	Q8Y928_LISMO		41 kDa		unknown	0	0	3	0
1129	true	Empty	Flagella-associated GTP-binding protein OS=Listeria monocytogenes serovar 1/2a (strain ATCC BAA-679 / EGD-e) OX=169963 GN=lmo0681 PE=3 SV=1	Q8Y953_LISMO		46 kDa		unknown	0	0	3	0
1130	true	Empty	Lmo0593 protein OS=Listeria monocytogenes serovar 1/2a (strain ATCC BAA-679 / EGD-e) OX=169963 GN=lmo0593 PE=4 SV=1	Q8Y9D7_LISMO		29 kDa		unknown	0	0	3	0
1132	true	Empty	Xanthine phosphoribosyltransferase OS=Listeria monocytogenes serovar 1/2a (strain ATCC BAA-679 / EGD-e) OX=169963 GN=xpt PE=3 SV=1	XPT_LISMO		21 kDa		unknown	0	3	0	0
1133	true	Empty	Lmo2683 protein OS=Listeria monocytogenes serovar 1/2a (strain ATCC BAA-679 / EGD-e) OX=169963 GN=lmo2683 PE=4 SV=1	Q8Y3Z5_LISMO		11 kDa		unknown	3	0	0	0
1134	true	Empty	Lmo2845 protein OS=Listeria monocytogenes serovar 1/2a (strain ATCC BAA-679 / EGD-e) OX=169963 GN=lmo2845 PE=4 SV=1	Q8Y3J0_LISMO		50 kDa		unknown	0	0	2	0
1135	true	Empty	Lmo0702 protein OS=Listeria monocytogenes serovar 1/2a (strain ATCC BAA-679 / EGD-e) OX=169963 GN=lmo0702 PE=4 SV=1	Q8Y939_LISMO		45 kDa		unknown	0	0	2	0
1136	true	Empty	Lmo0614 protein OS=Listeria monocytogenes serovar 1/2a (strain ATCC BAA-679 / EGD-e) OX=169963 GN=lmo0614 PE=4 SV=1	Q8Y9B8_LISMO		20 kDa		unknown	0	2	0	0
1137	true	Empty	ArpJ protein OS=Listeria monocytogenes serovar 1/2a (strain ATCC BAA-679 / EGD-e) OX=169963 GN=arpJ PE=3 SV=1	Q8Y527_LISMO		53 kDa		unknown	0	0	2	0
1138	true	Empty	N-acetylglucosaminyldiphosphoundecaprenol N-acetyl-beta-D-mannosaminyltransferase OS=Listeria monocytogenes serovar 1/2a (strain ATCC BAA-679 / EGD-e) OX=169963 GN=lmo2521 PE=3 SV=1	Q8Y4C9_LISMO		28 kDa		unknown	0	0	2	0
1139	true	Empty	Ethanolamine ammonia-lyase light chain OS=Listeria monocytogenes serovar 1/2a (strain ATCC BAA-679 / EGD-e) OX=169963 GN=eutC PE=3 SV=1	EUTC_LISMO		32 kDa		unknown	0	0	2	0
1140	true	Empty	Pantothenate kinase OS=Listeria monocytogenes serovar 1/2a (strain ATCC BAA-679 / EGD-e) OX=169963 GN=coaA PE=3 SV=1	COAA_LISMO		36 kDa		unknown	0	0	2	0
1143	true	Empty	Lmo1974 protein OS=Listeria monocytogenes serovar 1/2a (strain ATCC BAA-679 / EGD-e) OX=169963 GN=lmo1974 PE=4 SV=1	Q8Y5T1_LISMO		28 kDa		unknown	0	0	2	0
1144	true	Empty	Lmo1121 protein OS=Listeria monocytogenes serovar 1/2a (strain ATCC BAA-679 / EGD-e) OX=169963 GN=lmo1121 PE=4 SV=1	Q8Y7Z8_LISMO		14 kDa		unknown	2	0	0	0
1145	true	Empty	Lmo1095 protein OS=Listeria monocytogenes serovar 1/2a (strain ATCC BAA-679 / EGD-e) OX=169963 GN=lmo1095 PE=4 SV=1	Q8Y823_LISMO		15 kDa		unknown	0	2	0	0
1149	true	Empty	GTPase HflX OS=Listeria monocytogenes serovar 1/2a (strain ATCC BAA-679 / EGD-e) OX=169963 GN=hflX PE=3 SV=1	Q8Y7I2_LISMO		46 kDa		unknown	0	0	2	2
1150	true	Empty	Aldose 1-epimerase OS=Listeria monocytogenes serovar 1/2a (strain ATCC BAA-679 / EGD-e) OX=169963 GN=lmo2476 PE=3 SV=1	Q8Y4G7_LISMO		40 kDa		unknown	0	0	2	0
1151	true	Empty	Lmo1337 protein OS=Listeria monocytogenes serovar 1/2a (strain ATCC BAA-679 / EGD-e) OX=169963 GN=lmo1337 PE=4 SV=1	Q8Y7E6_LISMO		58 kDa		unknown	0	0	2	2
1152	true	Empty	D-aminoacyl-tRNA deacylase OS=Listeria monocytogenes serovar 1/2a (strain ATCC BAA-679 / EGD-e) OX=169963 GN=dtd PE=3 SV=1	DTD_LISMO		17 kDa		unknown	0	2	0	0
1153	true	Empty	Lmo1382 protein OS=Listeria monocytogenes serovar 1/2a (strain ATCC BAA-679 / EGD-e) OX=169963 GN=lmo1382 PE=4 SV=1	Q8Y7A6_LISMO		14 kDa		unknown	0	0	2	0
1154	true	Empty	FhuC protein OS=Listeria monocytogenes serovar 1/2a (strain ATCC BAA-679 / EGD-e) OX=169963 GN=fhuC PE=4 SV=1	Q8Y5U5_LISMO		30 kDa		unknown	0	0	0	2
1155	true	Empty	Membrane protein insertase YidC 1 OS=Listeria monocytogenes serovar 1/2a (strain ATCC BAA-679 / EGD-e) OX=169963 GN=yidC1 PE=3 SV=1	YIDC1_LISMO		31 kDa		unknown	0	2	0	0
1156	true	Empty	Sensor histidine kinase OS=Listeria monocytogenes serovar 1/2a (strain ATCC BAA-679 / EGD-e) OX=169963 GN=lmo1021 PE=4 SV=1	Q8Y893_LISMO		40 kDa		unknown	0	0	2	0
1157	true	Empty	Lmo2160 protein OS=Listeria monocytogenes serovar 1/2a (strain ATCC BAA-679 / EGD-e) OX=169963 GN=lmo2160 PE=4 SV=1	Q8Y5A8_LISMO		36 kDa		unknown	0	0	3	0
1158	true	Empty	Lmo1865 protein OS=Listeria monocytogenes serovar 1/2a (strain ATCC BAA-679 / EGD-e) OX=169963 GN=lmo1865 PE=4 SV=1	Q8Y635_LISMO		23 kDa		unknown	0	3	0	0
1160	true	Empty	Lmo0154 protein OS=Listeria monocytogenes serovar 1/2a (strain ATCC BAA-679 / EGD-e) OX=169963 GN=lmo0154 PE=4 SV=1	Q8YAH2_LISMO		27 kDa		unknown	0	3	0	0
1161	true	Empty	Tyrosine recombinase XerD OS=Listeria monocytogenes serovar 1/2a (strain ATCC BAA-679 / EGD-e) OX=169963 GN=xerD PE=3 SV=1	XERD_LISMO		34 kDa		unknown	0	0	3	0
1162	true	Empty	Orotidine 5'-phosphate decarboxylase OS=Listeria monocytogenes serovar 1/2a (strain ATCC BAA-679 / EGD-e) OX=169963 GN=pyrF PE=3 SV=1	PYRF_LISMO		25 kDa		unknown	0	0	2	0
1163	true	Empty	Ketol-acid reductoisomerase (NADP(+)) OS=Listeria monocytogenes serovar 1/2a (strain ATCC BAA-679 / EGD-e) OX=169963 GN=ilvC PE=3 SV=1	ILVC_LISMO		36 kDa		unknown	0	0	2	0
1166	true	Empty	Lmo0940 protein OS=Listeria monocytogenes serovar 1/2a (strain ATCC BAA-679 / EGD-e) OX=169963 GN=lmo0940 PE=4 SV=1	Q8Y8G4_LISMO		37 kDa		unknown	0	0	2	0
1167	true	Empty	Lmo0883 protein OS=Listeria monocytogenes serovar 1/2a (strain ATCC BAA-679 / EGD-e) OX=169963 GN=lmo0883 PE=4 SV=1	Q8Y8L4_LISMO		56 kDa		unknown	0	0	2	0
1168	true	Empty	Lmo0153 protein OS=Listeria monocytogenes serovar 1/2a (strain ATCC BAA-679 / EGD-e) OX=169963 GN=lmo0153 PE=3 SV=1	Q8YAH3_LISMO		35 kDa		unknown	0	2	0	0
1169	true	Empty	Lmo0715 protein OS=Listeria monocytogenes serovar 1/2a (strain ATCC BAA-679 / EGD-e) OX=169963 GN=lmo0715 PE=4 SV=1	Q8Y927_LISMO		27 kDa		unknown	0	0	2	0
1170	true	Empty	Lmo0882 protein OS=Listeria monocytogenes serovar 1/2a (strain ATCC BAA-679 / EGD-e) OX=169963 GN=lmo0882 PE=4 SV=1	Q8Y8L5_LISMO		18 kDa		unknown	0	0	2	0
1171	true	Empty	DNA helicase OS=Listeria monocytogenes serovar 1/2a (strain ATCC BAA-679 / EGD-e) OX=169963 GN=lmo2757 PE=3 SV=1	Q8Y3S4_LISMO		67 kDa		unknown	0	0	0	2
1172	true	Empty	Lmo2466 protein OS=Listeria monocytogenes serovar 1/2a (strain ATCC BAA-679 / EGD-e) OX=169963 GN=lmo2466 PE=4 SV=1	Q8Y4H5_LISMO		13 kDa		unknown	0	0	2	0
1175	true	Empty	Lmo0903 protein OS=Listeria monocytogenes serovar 1/2a (strain ATCC BAA-679 / EGD-e) OX=169963 GN=lmo0903 PE=3 SV=1	Q8Y8J8_LISMO		14 kDa		unknown	2	0	0	0
1176	true	Empty	Lmo0487 protein OS=Listeria monocytogenes serovar 1/2a (strain ATCC BAA-679 / EGD-e) OX=169963 GN=lmo0487 PE=4 SV=1	Q8Y9N8_LISMO		27 kDa		unknown	0	2	0	0
1177	true	Empty	Lmo2737 protein OS=Listeria monocytogenes serovar 1/2a (strain ATCC BAA-679 / EGD-e) OX=169963 GN=lmo2737 PE=4 SV=1	Q8Y3U4_LISMO		36 kDa		unknown	0	2	0	0
1178	true	Empty	Aminoglycoside N(3)-acetyltransferase OS=Listeria monocytogenes serovar 1/2a (strain ATCC BAA-679 / EGD-e) OX=169963 GN=lmo1708 PE=3 SV=1	Q8Y6H6_LISMO		30 kDa		unknown	0	0	2	0
1179	true	Empty	Lmo1750 protein OS=Listeria monocytogenes serovar 1/2a (strain ATCC BAA-679 / EGD-e) OX=169963 GN=lmo1750 PE=4 SV=1	Q8Y6D7_LISMO		21 kDa		unknown	0	0	2	0
1180	true	Empty	Lmo0178 protein OS=Listeria monocytogenes serovar 1/2a (strain ATCC BAA-679 / EGD-e) OX=169963 GN=lmo0178 PE=1 SV=1	Q8YAF1_LISMO		45 kDa		unknown	0	0	2	0
1182	true	Empty	Peptidoglycan lytic protein P45 OS=Listeria monocytogenes serovar 1/2a (strain ATCC BAA-679 / EGD-e) OX=169963 GN=spl PE=3 SV=1	Q7AP49_LISMO		43 kDa		unknown	2	0	0	0
1184	true	Empty	Heme-degrading monooxygenase OS=Listeria monocytogenes serovar 1/2a (strain ATCC BAA-679 / EGD-e) OX=169963 GN=isdG PE=3 SV=1	HDOX_LISMO		14 kDa		unknown	2	0	0	0
1185	true	Empty	Phosphoribosylformylglycinamidine cyclo-ligase OS=Listeria monocytogenes serovar 1/2a (strain ATCC BAA-679 / EGD-e) OX=169963 GN=purM PE=3 SV=1	PUR5_LISMO		37 kDa		unknown	0	2	0	0
1186	true	Empty	Lmo2752 protein OS=Listeria monocytogenes serovar 1/2a (strain ATCC BAA-679 / EGD-e) OX=169963 GN=lmo2752 PE=4 SV=1	Q8Y3S9_LISMO		66 kDa	true	unknown	0	0	2	0
1187	true	Empty	Lmo1850 protein OS=Listeria monocytogenes serovar 1/2a (strain ATCC BAA-679 / EGD-e) OX=169963 GN=lmo1850 PE=4 SV=1	Q8Y650_LISMO		16 kDa		unknown	0	2	0	0
1188	true	Empty	Cluster of tRNA(Met) cytidine acetate ligase OS=Listeria monocytogenes serovar 1/2a (strain ATCC BAA-679 / EGD-e) OX=169963 GN=tmcAL PE=3 SV=1 (TMCAL_LISMO)	TMCAL_LISMO		44 kDa	true	unknown	0	4	0	0
1188.1	true	Empty	tRNA(Met) cytidine acetate ligase OS=Listeria monocytogenes serovar 1/2a (strain ATCC BAA-679 / EGD-e) OX=169963 GN=tmcAL PE=3 SV=1	TMCAL_LISMO		44 kDa	true	unknown	0	4	0	0
1190	true	Empty	Cell shape-determining protein MreC OS=Listeria monocytogenes serovar 1/2a (strain ATCC BAA-679 / EGD-e) OX=169963 GN=mreC PE=1 SV=1	MREC_LISMO		32 kDa		unknown	0	0	2	0
1192	true	Empty	Lmo1740 protein OS=Listeria monocytogenes serovar 1/2a (strain ATCC BAA-679 / EGD-e) OX=169963 GN=lmo1740 PE=3 SV=1	Q8Y6E7_LISMO		24 kDa		unknown	0	0	2	0
1194	true	Empty	CbiH protein OS=Listeria monocytogenes serovar 1/2a (strain ATCC BAA-679 / EGD-e) OX=169963 GN=cbiH PE=4 SV=1	Q8Y7S2_LISMO		26 kDa		unknown	0	0	2	0
1195	true	Empty	Lmo1178 protein OS=Listeria monocytogenes serovar 1/2a (strain ATCC BAA-679 / EGD-e) OX=169963 GN=lmo1178 PE=4 SV=1	Q8Y7U2_LISMO		19 kDa		unknown	0	0	2	0
1196	true	Empty	Lmo1073 protein OS=Listeria monocytogenes serovar 1/2a (strain ATCC BAA-679 / EGD-e) OX=169963 GN=lmo1073 PE=4 SV=1	Q8Y845_LISMO		33 kDa		unknown	0	0	2	0
1197	true	Empty	Lmo0459 protein OS=Listeria monocytogenes serovar 1/2a (strain ATCC BAA-679 / EGD-e) OX=169963 GN=lmo0459 PE=4 SV=1	Q8Y9R4_LISMO		60 kDa		unknown	0	0	0	2
1198	true	Empty	Lmo0077 protein OS=Listeria monocytogenes serovar 1/2a (strain ATCC BAA-679 / EGD-e) OX=169963 GN=lmo0077 PE=4 SV=1	Q8YAP0_LISMO		24 kDa		unknown	0	0	2	0
1199	true	Empty	Lmo1172 protein OS=Listeria monocytogenes serovar 1/2a (strain ATCC BAA-679 / EGD-e) OX=169963 GN=lmo1172 PE=4 SV=1	Q92CN5_LISMO		22 kDa		unknown	0	0	2	0
1200	true	Empty	Lmo1932 protein OS=Listeria monocytogenes serovar 1/2a (strain ATCC BAA-679 / EGD-e) OX=169963 GN=lmo1932 PE=4 SV=1	Q8Y5X2_LISMO		29 kDa		unknown	0	0	2	0
1201	true	Empty	Lmo1528 protein OS=Listeria monocytogenes serovar 1/2a (strain ATCC BAA-679 / EGD-e) OX=169963 GN=lmo1528 PE=4 SV=1	Q8Y702_LISMO		11 kDa		unknown	2	0	0	0
1203	true	Empty	Lmo0684 protein OS=Listeria monocytogenes serovar 1/2a (strain ATCC BAA-679 / EGD-e) OX=169963 GN=lmo0684 PE=4 SV=1	Q8Y951_LISMO		13 kDa		unknown	0	0	2	0
1204	true	Empty	Lmo2738 protein OS=Listeria monocytogenes serovar 1/2a (strain ATCC BAA-679 / EGD-e) OX=169963 GN=lmo2738 PE=3 SV=1	Q8Y3U3_LISMO		50 kDa		unknown	0	0	2	0
1205	true	Empty	Lmo2173 protein OS=Listeria monocytogenes serovar 1/2a (strain ATCC BAA-679 / EGD-e) OX=169963 GN=lmo2173 PE=4 SV=1	Q8Y596_LISMO		51 kDa		unknown	0	0	2	0
1206	true	Empty	Lmo1000 protein OS=Listeria monocytogenes serovar 1/2a (strain ATCC BAA-679 / EGD-e) OX=169963 GN=lmo1000 PE=3 SV=1	Q8Y8A8_LISMO		56 kDa		unknown	0	0	2	0
1207	true	Empty	Lmo0682 protein OS=Listeria monocytogenes serovar 1/2a (strain ATCC BAA-679 / EGD-e) OX=169963 GN=lmo0682 PE=3 SV=1	Q8Y952_LISMO		28 kDa		unknown	0	0	2	0
1208	true	Empty	Flagellar hook-associated protein 1 OS=Listeria monocytogenes serovar 1/2a (strain ATCC BAA-679 / EGD-e) OX=169963 GN=flgK PE=3 SV=1	Q8Y936_LISMO		54 kDa		unknown	0	0	2	0
1209	true	Empty	Lmo1187 protein OS=Listeria monocytogenes serovar 1/2a (strain ATCC BAA-679 / EGD-e) OX=169963 GN=lmo1187 PE=4 SV=1	Q8Y7T4_LISMO		16 kDa		unknown	0	0	2	0
1210	true	Empty	Lmo0488 protein OS=Listeria monocytogenes serovar 1/2a (strain ATCC BAA-679 / EGD-e) OX=169963 GN=lmo0488 PE=1 SV=1	Q8Y9N7_LISMO		34 kDa		unknown	0	0	2	0
1211	true	Empty	Lmo0377 protein OS=Listeria monocytogenes serovar 1/2a (strain ATCC BAA-679 / EGD-e) OX=169963 GN=lmo0377 PE=4 SV=1	Q8Y9Z0_LISMO		15 kDa		unknown	0	2	0	0
1212	true	Empty	Dihydroxy-acid dehydratase OS=Listeria monocytogenes serovar 1/2a (strain ATCC BAA-679 / EGD-e) OX=169963 GN=ilvD PE=3 SV=1	ILVD_LISMO		60 kDa		unknown	0	0	2	0
1213	true	Empty	Lmo0595 protein OS=Listeria monocytogenes serovar 1/2a (strain ATCC BAA-679 / EGD-e) OX=169963 GN=lmo0595 PE=3 SV=1	Q8Y9D5_LISMO		46 kDa		unknown	0	0	2	0
1214	true	Empty	Lmo0718 protein OS=Listeria monocytogenes serovar 1/2a (strain ATCC BAA-679 / EGD-e) OX=169963 GN=lmo0718 PE=4 SV=1	Q8Y924_LISMO		25 kDa		unknown	0	0	2	0
1215	true	Empty	Methionine import ATP-binding protein MetN 1 OS=Listeria monocytogenes serovar 1/2a (strain ATCC BAA-679 / EGD-e) OX=169963 GN=metN1 PE=3 SV=1	METN1_LISMO		37 kDa		unknown	0	0	2	0
END OF FILE

## Sheet: C1_ST7
Accession	Protein Name
Q8Y4I1	LISMO	Glyceraldehyde-3-phosphate dehydrogenase OS=Listeria monocytogenes serovar 1/2a (strain ATCC BAA-679 / EGD-e) OX=169963 GN=gap PE=3 SV=1
Q8Y6Q0	LISMO	Aldehyde-alcohol dehydrogenase OS=Listeria monocytogenes serovar 1/2a (strain ATCC BAA-679 / EGD-e) OX=169963 GN=lmo1634 PE=3 SV=1
RPOC	LISMO	DNA-directed RNA polymerase subunit beta' OS=Listeria monocytogenes serovar 1/2a (strain ATCC BAA-679 / EGD-e) OX=169963 GN=rpoC PE=3 SV=1
EFTU	LISMO	Elongation factor Tu OS=Listeria monocytogenes serovar 1/2a (strain ATCC BAA-679 / EGD-e) OX=169963 GN=tuf PE=1 SV=1
ENO	LISMO	Enolase OS=Listeria monocytogenes serovar 1/2a (strain ATCC BAA-679 / EGD-e) OX=169963 GN=eno PE=1 SV=1
RPOB	LISMO	DNA-directed RNA polymerase subunit beta OS=Listeria monocytogenes serovar 1/2a (strain ATCC BAA-679 / EGD-e) OX=169963 GN=rpoB PE=3 SV=1
Q8Y863	LISMO	Dihydrolipoamide acetyltransferase component of pyruvate dehydrogenase complex OS=Listeria monocytogenes serovar 1/2a (strain ATCC BAA-679 / EGD-e) OX=169963 GN=pdhC PE=3 SV=1
CH60	LISMO	60 kDa chaperonin OS=Listeria monocytogenes serovar 1/2a (strain ATCC BAA-679 / EGD-e) OX=169963 GN=groL PE=3 SV=1
Q8Y6W1	LISMO	Pyruvate kinase OS=Listeria monocytogenes serovar 1/2a (strain ATCC BAA-679 / EGD-e) OX=169963 GN=pykA PE=3 SV=1
EFG	LISMO	Elongation factor G OS=Listeria monocytogenes serovar 1/2a (strain ATCC BAA-679 / EGD-e) OX=169963 GN=fusA PE=3 SV=1
Q8Y5Y6	LISMO	Formate acetyltransferase OS=Listeria monocytogenes serovar 1/2a (strain ATCC BAA-679 / EGD-e) OX=169963 GN=pflA PE=3 SV=1
Q8Y862	LISMO	Dihydrolipoyl dehydrogenase OS=Listeria monocytogenes serovar 1/2a (strain ATCC BAA-679 / EGD-e) OX=169963 GN=PdhD PE=3 SV=1
RS3	LISMO	30S ribosomal protein S3 OS=Listeria monocytogenes serovar 1/2a (strain ATCC BAA-679 / EGD-e) OX=169963 GN=rpsC PE=3 SV=1
CSHA	LISMO	ATP-dependent RNA helicase CshA OS=Listeria monocytogenes serovar 1/2a (strain ATCC BAA-679 / EGD-e) OX=169963 GN=cshA PE=2 SV=1
PGK	LISMO	Phosphoglycerate kinase OS=Listeria monocytogenes serovar 1/2a (strain ATCC BAA-679 / EGD-e) OX=169963 GN=pgk PE=3 SV=1
SECA1	LISMO	Protein translocase subunit SecA 1 OS=Listeria monocytogenes serovar 1/2a (strain ATCC BAA-679 / EGD-e) OX=169963 GN=secA1 PE=3 SV=2
IF2	LISMO	Translation initiation factor IF-2 OS=Listeria monocytogenes serovar 1/2a (strain ATCC BAA-679 / EGD-e) OX=169963 GN=infB PE=3 SV=1
Q8Y846	LISMO	Pyruvate carboxylase OS=Listeria monocytogenes serovar 1/2a (strain ATCC BAA-679 / EGD-e) OX=169963 GN=pycA PE=4 SV=1
RS2	LISMO	30S ribosomal protein S2 OS=Listeria monocytogenes serovar 1/2a (strain ATCC BAA-679 / EGD-e) OX=169963 GN=rpsB PE=3 SV=1
DNAK	LISMO	Chaperone protein DnaK OS=Listeria monocytogenes serovar 1/2a (strain ATCC BAA-679 / EGD-e) OX=169963 GN=dnaK PE=3 SV=1
Q926Y9	LISMO	Inosine-5'-monophosphate dehydrogenase OS=Listeria monocytogenes serovar 1/2a (strain ATCC BAA-679 / EGD-e) OX=169963 GN=guaB PE=1 SV=1
Q8Y435	LISMO	Lmo2638 protein OS=Listeria monocytogenes serovar 1/2a (strain ATCC BAA-679 / EGD-e) OX=169963 GN=lmo2638 PE=4 SV=1
PNP	LISMO	Polyribonucleotide nucleotidyltransferase OS=Listeria monocytogenes serovar 1/2a (strain ATCC BAA-679 / EGD-e) OX=169963 GN=pnp PE=3 SV=1
Q8Y498	LISMO	FbaA protein OS=Listeria monocytogenes serovar 1/2a (strain ATCC BAA-679 / EGD-e) OX=169963 GN=fbaA PE=4 SV=1
Q8Y786	LISMO	Formate acetyltransferase OS=Listeria monocytogenes serovar 1/2a (strain ATCC BAA-679 / EGD-e) OX=169963 GN=pflB PE=3 SV=1
Q8Y5B2	LISMO	Ribonucleoside-diphosphate reductase OS=Listeria monocytogenes serovar 1/2a (strain ATCC BAA-679 / EGD-e) OX=169963 GN=lmo2155 PE=3 SV=1
SYI	LISMO	Isoleucine--tRNA ligase OS=Listeria monocytogenes serovar 1/2a (strain ATCC BAA-679 / EGD-e) OX=169963 GN=ileS PE=3 SV=1
CLPB	LISMO	Chaperone protein ClpB OS=Listeria monocytogenes serovar 1/2a (strain ATCC BAA-679 / EGD-e) OX=169963 GN=clpB PE=1 SV=1
Q8Y865	LISMO	Pyruvate dehydrogenase E1 component subunit alpha OS=Listeria monocytogenes serovar 1/2a (strain ATCC BAA-679 / EGD-e) OX=169963 GN=pdhA PE=4 SV=1
Q8Y7B0	LISMO	6-phosphogluconate dehydrogenase, decarboxylating OS=Listeria monocytogenes serovar 1/2a (strain ATCC BAA-679 / EGD-e) OX=169963 GN=lmo1376 PE=3 SV=1
EFTS	LISMO	Elongation factor Ts OS=Listeria monocytogenes serovar 1/2a (strain ATCC BAA-679 / EGD-e) OX=169963 GN=tsf PE=3 SV=1
Q8YAB6	LISMO	Endopeptidase Clp ATP-binding chain C OS=Listeria monocytogenes serovar 1/2a (strain ATCC BAA-679 / EGD-e) OX=169963 GN=clpC PE=3 SV=1
SYA	LISMO	Alanine--tRNA ligase OS=Listeria monocytogenes serovar 1/2a (strain ATCC BAA-679 / EGD-e) OX=169963 GN=alaS PE=3 SV=1
Q8YAV6	LISMO	DNA gyrase subunit A OS=Listeria monocytogenes serovar 1/2a (strain ATCC BAA-679 / EGD-e) OX=169963 GN=gyrA PE=3 SV=1
RS5	LISMO	30S ribosomal protein S5 OS=Listeria monocytogenes serovar 1/2a (strain ATCC BAA-679 / EGD-e) OX=169963 GN=rpsE PE=3 SV=1
Q8Y851	LISMO	50S ribosomal subunit assembly factor BipA OS=Listeria monocytogenes serovar 1/2a (strain ATCC BAA-679 / EGD-e) OX=169963 GN=bipA PE=3 SV=1
RL3	LISMO	50S ribosomal protein L3 OS=Listeria monocytogenes serovar 1/2a (strain ATCC BAA-679 / EGD-e) OX=169963 GN=rplC PE=3 SV=1
Q8Y8K3	LISMO	Lmo0898 protein OS=Listeria monocytogenes serovar 1/2a (strain ATCC BAA-679 / EGD-e) OX=169963 GN=lmo0898 PE=4 SV=1
Q8YAC6	LISMO	ATP-dependent zinc metalloprotease FtsH OS=Listeria monocytogenes serovar 1/2a (strain ATCC BAA-679 / EGD-e) OX=169963 GN=ftsH PE=3 SV=1
PT1	LISMO	Phosphoenolpyruvate-protein phosphotransferase OS=Listeria monocytogenes serovar 1/2a (strain ATCC BAA-679 / EGD-e) OX=169963 GN=ptsI PE=3 SV=2
ATPA2	LISMO	ATP synthase subunit alpha 2 OS=Listeria monocytogenes serovar 1/2a (strain ATCC BAA-679 / EGD-e) OX=169963 GN=atpA2 PE=3 SV=1
ATPB2	LISMO	ATP synthase subunit beta 2 OS=Listeria monocytogenes serovar 1/2a (strain ATCC BAA-679 / EGD-e) OX=169963 GN=atpD2 PE=3 SV=1
Q8Y5Q0	LISMO	AlsS protein OS=Listeria monocytogenes serovar 1/2a (strain ATCC BAA-679 / EGD-e) OX=169963 GN=alsS PE=3 SV=1
RS4	LISMO	30S ribosomal protein S4 OS=Listeria monocytogenes serovar 1/2a (strain ATCC BAA-679 / EGD-e) OX=169963 GN=rpsD PE=3 SV=1
Q8Y6Y3	LISMO	Cell shape-determining protein MreB OS=Listeria monocytogenes serovar 1/2a (strain ATCC BAA-679 / EGD-e) OX=169963 GN=mreB PE=3 SV=1
CATA	LISMO	Catalase OS=Listeria monocytogenes serovar 1/2a (strain ATCC BAA-679 / EGD-e) OX=169963 GN=kat PE=3 SV=1
RL2	LISMO	50S ribosomal protein L2 OS=Listeria monocytogenes serovar 1/2a (strain ATCC BAA-679 / EGD-e) OX=169963 GN=rplB PE=3 SV=1
SYV	LISMO	Valine--tRNA ligase OS=Listeria monocytogenes serovar 1/2a (strain ATCC BAA-679 / EGD-e) OX=169963 GN=valS PE=3 SV=1
RS8	LISMO	30S ribosomal protein S8 OS=Listeria monocytogenes serovar 1/2a (strain ATCC BAA-679 / EGD-e) OX=169963 GN=rpsH PE=3 SV=1
Q8Y6M1	LISMO	AnsB protein OS=Listeria monocytogenes serovar 1/2a (strain ATCC BAA-679 / EGD-e) OX=169963 GN=ansB PE=3 SV=1
RL19	LISMO	50S ribosomal protein L19 OS=Listeria monocytogenes serovar 1/2a (strain ATCC BAA-679 / EGD-e) OX=169963 GN=rplS PE=3 SV=1
RL6	LISMO	50S ribosomal protein L6 OS=Listeria monocytogenes serovar 1/2a (strain ATCC BAA-679 / EGD-e) OX=169963 GN=rplF PE=3 SV=1
Q8Y4M3	LISMO	Lmo2414 protein OS=Listeria monocytogenes serovar 1/2a (strain ATCC BAA-679 / EGD-e) OX=169963 GN=lmo2414 PE=3 SV=1
PFKA	LISMO	ATP-dependent 6-phosphofructokinase OS=Listeria monocytogenes serovar 1/2a (strain ATCC BAA-679 / EGD-e) OX=169963 GN=pfkA PE=3 SV=1
SYK	LISMO	Lysine--tRNA ligase OS=Listeria monocytogenes serovar 1/2a (strain ATCC BAA-679 / EGD-e) OX=169963 GN=lysS PE=3 SV=1
GPMI	LISMO	2,3-bisphosphoglycerate-independent phosphoglycerate mutase OS=Listeria monocytogenes serovar 1/2a (strain ATCC BAA-679 / EGD-e) OX=169963 GN=gpmI PE=3 SV=1
RL4	LISMO	50S ribosomal protein L4 OS=Listeria monocytogenes serovar 1/2a (strain ATCC BAA-679 / EGD-e) OX=169963 GN=rplD PE=3 SV=1
RL5	LISMO	50S ribosomal protein L5 OS=Listeria monocytogenes serovar 1/2a (strain ATCC BAA-679 / EGD-e) OX=169963 GN=rplE PE=3 SV=1
TIG	LISMO	Trigger factor OS=Listeria monocytogenes serovar 1/2a (strain ATCC BAA-679 / EGD-e) OX=169963 GN=tig PE=3 SV=1
SYFB	LISMO	Phenylalanine--tRNA ligase beta subunit OS=Listeria monocytogenes serovar 1/2a (strain ATCC BAA-679 / EGD-e) OX=169963 GN=pheT PE=3 SV=1
GLMS	LISMO	Glutamine--fructose-6-phosphate aminotransferase [isomerizing] OS=Listeria monocytogenes serovar 1/2a (strain ATCC BAA-679 / EGD-e) OX=169963 GN=glmS PE=3 SV=3
LDH1	LISMO	L-lactate dehydrogenase 1 OS=Listeria monocytogenes serovar 1/2a (strain ATCC BAA-679 / EGD-e) OX=169963 GN=ldh1 PE=3 SV=2
GATB	LISMO	Aspartyl/glutamyl-tRNA(Asn/Gln) amidotransferase subunit B OS=Listeria monocytogenes serovar 1/2a (strain ATCC BAA-679 / EGD-e) OX=169963 GN=gatB PE=3 SV=1
ACKA1	LISMO	Acetate kinase 1 OS=Listeria monocytogenes serovar 1/2a (strain ATCC BAA-679 / EGD-e) OX=169963 GN=ackA1 PE=3 SV=1
Q8Y4G8	LISMO	Lmo2475 protein OS=Listeria monocytogenes serovar 1/2a (strain ATCC BAA-679 / EGD-e) OX=169963 GN=lmo2475 PE=3 SV=1
Q8Y6V3	LISMO	Lmo1578 protein OS=Listeria monocytogenes serovar 1/2a (strain ATCC BAA-679 / EGD-e) OX=169963 GN=lmo1578 PE=4 SV=1
Q8Y6R4	LISMO	Lmo1620 protein OS=Listeria monocytogenes serovar 1/2a (strain ATCC BAA-679 / EGD-e) OX=169963 GN=lmo1620 PE=4 SV=1
Q8Y864	LISMO	PdhB protein OS=Listeria monocytogenes serovar 1/2a (strain ATCC BAA-679 / EGD-e) OX=169963 GN=PdhB PE=4 SV=1
Q8Y767	LISMO	Ribonuclease J OS=Listeria monocytogenes serovar 1/2a (strain ATCC BAA-679 / EGD-e) OX=169963 GN=rnj PE=3 SV=1
PURA	LISMO	Adenylosuccinate synthetase OS=Listeria monocytogenes serovar 1/2a (strain ATCC BAA-679 / EGD-e) OX=169963 GN=purA PE=3 SV=1
TPIS1	LISMO	Triosephosphate isomerase 1 OS=Listeria monocytogenes serovar 1/2a (strain ATCC BAA-679 / EGD-e) OX=169963 GN=tpiA1 PE=3 SV=1
PYRG	LISMO	CTP synthase OS=Listeria monocytogenes serovar 1/2a (strain ATCC BAA-679 / EGD-e) OX=169963 GN=pyrG PE=3 SV=1
Q8Y7H4	LISMO	Transketolase OS=Listeria monocytogenes serovar 1/2a (strain ATCC BAA-679 / EGD-e) OX=169963 GN=tkt PE=3 SV=1
Q8YA11	LISMO	Lmo0355 protein OS=Listeria monocytogenes serovar 1/2a (strain ATCC BAA-679 / EGD-e) OX=169963 GN=lmo0355 PE=3 SV=1
Q8Y6W6	LISMO	DNA polymerase I OS=Listeria monocytogenes serovar 1/2a (strain ATCC BAA-679 / EGD-e) OX=169963 GN=polA PE=3 SV=1
Q8Y9H0	LISMO	Lmo0558 protein OS=Listeria monocytogenes serovar 1/2a (strain ATCC BAA-679 / EGD-e) OX=169963 GN=lmo0558 PE=3 SV=1
Q92CZ5	LISMO	Ribonuclease J OS=Listeria monocytogenes serovar 1/2a (strain ATCC BAA-679 / EGD-e) OX=169963 GN=rnj PE=3 SV=1
Q8Y6P3	LISMO	Aconitate hydratase OS=Listeria monocytogenes serovar 1/2a (strain ATCC BAA-679 / EGD-e) OX=169963 GN=citB PE=3 SV=1
SYN	LISMO	Asparagine--tRNA ligase OS=Listeria monocytogenes serovar 1/2a (strain ATCC BAA-679 / EGD-e) OX=169963 GN=asnS PE=3 SV=1
Q8Y496	LISMO	Autolysin, amidase OS=Listeria monocytogenes serovar 1/2a (strain ATCC BAA-679 / EGD-e) OX=169963 GN=ami PE=3 SV=1
Q928M6	LISMO	Lmo2411 protein OS=Listeria monocytogenes serovar 1/2a (strain ATCC BAA-679 / EGD-e) OX=169963 GN=lmo2411 PE=3 SV=1
Q8YAV7	LISMO	DNA gyrase subunit B OS=Listeria monocytogenes serovar 1/2a (strain ATCC BAA-679 / EGD-e) OX=169963 GN=gyrB PE=3 SV=1
NAMA	LISMO	NADPH dehydrogenase OS=Listeria monocytogenes serovar 1/2a (strain ATCC BAA-679 / EGD-e) OX=169963 GN=namA PE=3 SV=1
RS12	LISMO	30S ribosomal protein S12 OS=Listeria monocytogenes serovar 1/2a (strain ATCC BAA-679 / EGD-e) OX=169963 GN=rpsL PE=3 SV=1
GUAA	LISMO	GMP synthase [glutamine-hydrolyzing] OS=Listeria monocytogenes serovar 1/2a (strain ATCC BAA-679 / EGD-e) OX=169963 GN=guaA PE=3 SV=1
Q8Y7I0	LISMO	Glutamine synthetase OS=Listeria monocytogenes serovar 1/2a (strain ATCC BAA-679 / EGD-e) OX=169963 GN=glnA PE=3 SV=1
Q8Y4U6	LISMO	FruA protein OS=Listeria monocytogenes serovar 1/2a (strain ATCC BAA-679 / EGD-e) OX=169963 GN=fruA PE=4 SV=1
RL23	LISMO	50S ribosomal protein L23 OS=Listeria monocytogenes serovar 1/2a (strain ATCC BAA-679 / EGD-e) OX=169963 GN=rplW PE=3 SV=1
SYM	LISMO	Methionine--tRNA ligase OS=Listeria monocytogenes serovar 1/2a (strain ATCC BAA-679 / EGD-e) OX=169963 GN=metG PE=3 SV=1
SYD	LISMO	Aspartate--tRNA ligase OS=Listeria monocytogenes serovar 1/2a (strain ATCC BAA-679 / EGD-e) OX=169963 GN=aspS PE=3 SV=1
UVRA	LISMO	UvrABC system protein A OS=Listeria monocytogenes serovar 1/2a (strain ATCC BAA-679 / EGD-e) OX=169963 GN=uvrA PE=3 SV=1
Q8YAM2	LISMO	EIIAB-Man OS=Listeria monocytogenes serovar 1/2a (strain ATCC BAA-679 / EGD-e) OX=169963 GN=lmo0096 PE=4 SV=1
RPOA	LISMO	DNA-directed RNA polymerase subunit alpha OS=Listeria monocytogenes serovar 1/2a (strain ATCC BAA-679 / EGD-e) OX=169963 GN=rpoA PE=3 SV=1
G6PI	LISMO	Glucose-6-phosphate isomerase OS=Listeria monocytogenes serovar 1/2a (strain ATCC BAA-679 / EGD-e) OX=169963 GN=pgi PE=3 SV=1
Q8YAC3	LISMO	Cysteine synthase OS=Listeria monocytogenes serovar 1/2a (strain ATCC BAA-679 / EGD-e) OX=169963 GN=cysK PE=3 SV=1
Q8Y5H3	LISMO	Lmo2089 protein OS=Listeria monocytogenes serovar 1/2a (strain ATCC BAA-679 / EGD-e) OX=169963 GN=lmo2089 PE=4 SV=1
Q8Y7I4	LISMO	Glycerol-3-phosphate dehydrogenase OS=Listeria monocytogenes serovar 1/2a (strain ATCC BAA-679 / EGD-e) OX=169963 GN=glpD PE=3 SV=1
KPRS1	LISMO	Ribose-phosphate pyrophosphokinase 1 OS=Listeria monocytogenes serovar 1/2a (strain ATCC BAA-679 / EGD-e) OX=169963 GN=prs1 PE=3 SV=1
SYT	LISMO	Threonine--tRNA ligase OS=Listeria monocytogenes serovar 1/2a (strain ATCC BAA-679 / EGD-e) OX=169963 GN=thrS PE=3 SV=1
Q92A74	LISMO	Hup protein OS=Listeria monocytogenes serovar 1/2a (strain ATCC BAA-679 / EGD-e) OX=169963 GN=hup PE=3 SV=1
RL17	LISMO	50S ribosomal protein L17 OS=Listeria monocytogenes serovar 1/2a (strain ATCC BAA-679 / EGD-e) OX=169963 GN=rplQ PE=3 SV=1
MUTS	LISMO	DNA mismatch repair protein MutS OS=Listeria monocytogenes serovar 1/2a (strain ATCC BAA-679 / EGD-e) OX=169963 GN=mutS PE=3 SV=1
RL1	LISMO	50S ribosomal protein L1 OS=Listeria monocytogenes serovar 1/2a (strain ATCC BAA-679 / EGD-e) OX=169963 GN=rplA PE=3 SV=1
SYE	LISMO	Glutamate--tRNA ligase OS=Listeria monocytogenes serovar 1/2a (strain ATCC BAA-679 / EGD-e) OX=169963 GN=gltX PE=3 SV=1
Q8Y4P6	LISMO	Lmo2389 protein OS=Listeria monocytogenes serovar 1/2a (strain ATCC BAA-679 / EGD-e) OX=169963 GN=lmo2389 PE=4 SV=1
Q8Y838	LISMO	Lmo1080 protein OS=Listeria monocytogenes serovar 1/2a (strain ATCC BAA-679 / EGD-e) OX=169963 GN=lmo1080 PE=4 SV=1
RECA	LISMO	Protein RecA OS=Listeria monocytogenes serovar 1/2a (strain ATCC BAA-679 / EGD-e) OX=169963 GN=recA PE=3 SV=1
Q8Y4J0	LISMO	Ribonuclease R OS=Listeria monocytogenes serovar 1/2a (strain ATCC BAA-679 / EGD-e) OX=169963 GN=rnr PE=3 SV=1
SP5G2	LISMO	Putative septation protein SpoVG 2 OS=Listeria monocytogenes serovar 1/2a (strain ATCC BAA-679 / EGD-e) OX=169963 GN=spoVG2 PE=3 SV=1
Q8Y5W7	LISMO	Lmo1938 protein OS=Listeria monocytogenes serovar 1/2a (strain ATCC BAA-679 / EGD-e) OX=169963 GN=lmo1938 PE=4 SV=1
RL16	LISMO	50S ribosomal protein L16 OS=Listeria monocytogenes serovar 1/2a (strain ATCC BAA-679 / EGD-e) OX=169963 GN=rplP PE=3 SV=1
Q8Y7J0	LISMO	DNA topoisomerase 4 subunit A OS=Listeria monocytogenes serovar 1/2a (strain ATCC BAA-679 / EGD-e) OX=169963 GN=parC PE=3 SV=1
Q8Y7F9	LISMO	Transcription termination/antitermination protein NusA OS=Listeria monocytogenes serovar 1/2a (strain ATCC BAA-679 / EGD-e) OX=169963 GN=nusA PE=3 SV=1
Q8YAD0	LISMO	Transcription-repair-coupling factor OS=Listeria monocytogenes serovar 1/2a (strain ATCC BAA-679 / EGD-e) OX=169963 GN=mfd PE=3 SV=1
RS11	LISMO	30S ribosomal protein S11 OS=Listeria monocytogenes serovar 1/2a (strain ATCC BAA-679 / EGD-e) OX=169963 GN=rpsK PE=3 SV=1
Q8Y7Q5	LISMO	Lmo1217 protein OS=Listeria monocytogenes serovar 1/2a (strain ATCC BAA-679 / EGD-e) OX=169963 GN=lmo1217 PE=3 SV=1
RS19	LISMO	30S ribosomal protein S19 OS=Listeria monocytogenes serovar 1/2a (strain ATCC BAA-679 / EGD-e) OX=169963 GN=rpsS PE=3 SV=1
RNY	LISMO	Ribonuclease Y OS=Listeria monocytogenes serovar 1/2a (strain ATCC BAA-679 / EGD-e) OX=169963 GN=rny PE=3 SV=1
RS17	LISMO	30S ribosomal protein S17 OS=Listeria monocytogenes serovar 1/2a (strain ATCC BAA-679 / EGD-e) OX=169963 GN=rpsQ PE=3 SV=1
RL14	LISMO	50S ribosomal protein L14 OS=Listeria monocytogenes serovar 1/2a (strain ATCC BAA-679 / EGD-e) OX=169963 GN=rplN PE=3 SV=1
Q8Y581	LISMO	Lmo2192 protein OS=Listeria monocytogenes serovar 1/2a (strain ATCC BAA-679 / EGD-e) OX=169963 GN=lmo2192 PE=3 SV=1
Q7AP76	LISMO	GbuA protein OS=Listeria monocytogenes serovar 1/2a (strain ATCC BAA-679 / EGD-e) OX=169963 GN=gbuA PE=3 SV=1
RL22	LISMO	50S ribosomal protein L22 OS=Listeria monocytogenes serovar 1/2a (strain ATCC BAA-679 / EGD-e) OX=169963 GN=rplV PE=3 SV=1
SSB1	LISMO	Single-stranded DNA-binding protein 1 OS=Listeria monocytogenes serovar 1/2a (strain ATCC BAA-679 / EGD-e) OX=169963 GN=ssb1 PE=3 SV=1
Q8Y692	LISMO	Chromosome partition protein Smc OS=Listeria monocytogenes serovar 1/2a (strain ATCC BAA-679 / EGD-e) OX=169963 GN=smc PE=3 SV=1
Q8Y8D0	LISMO	Branched-chain-amino-acid aminotransferase OS=Listeria monocytogenes serovar 1/2a (strain ATCC BAA-679 / EGD-e) OX=169963 GN=lmo0978 PE=3 SV=1
MUTS2	LISMO	Endonuclease MutS2 OS=Listeria monocytogenes serovar 1/2a (strain ATCC BAA-679 / EGD-e) OX=169963 GN=mutS2 PE=3 SV=1
RL13	LISMO	50S ribosomal protein L13 OS=Listeria monocytogenes serovar 1/2a (strain ATCC BAA-679 / EGD-e) OX=169963 GN=rplM PE=3 SV=1
Q8Y695	LISMO	Signal recognition particle protein OS=Listeria monocytogenes serovar 1/2a (strain ATCC BAA-679 / EGD-e) OX=169963 GN=ffh PE=3 SV=1
RL7	LISMO	50S ribosomal protein L7/L12 OS=Listeria monocytogenes serovar 1/2a (strain ATCC BAA-679 / EGD-e) OX=169963 GN=rplL PE=3 SV=1
Q8Y6W5	LISMO	Isocitrate dehydrogenase [NADP] OS=Listeria monocytogenes serovar 1/2a (strain ATCC BAA-679 / EGD-e) OX=169963 GN=citC PE=4 SV=1
Q8Y6C9	LISMO	ATP-dependent DNA helicase OS=Listeria monocytogenes serovar 1/2a (strain ATCC BAA-679 / EGD-e) OX=169963 GN=pcrA PE=3 SV=1
DCEB	LISMO	Glutamate decarboxylase beta OS=Listeria monocytogenes serovar 1/2a (strain ATCC BAA-679 / EGD-e) OX=169963 GN=gadB PE=3 SV=2
Q8Y8R6	LISMO	NifJ protein OS=Listeria monocytogenes serovar 1/2a (strain ATCC BAA-679 / EGD-e) OX=169963 GN=nifJ PE=3 SV=1
Q7AP59	LISMO	Lmo1601 protein OS=Listeria monocytogenes serovar 1/2a (strain ATCC BAA-679 / EGD-e) OX=169963 GN=lmo1601 PE=4 SV=1
RL21	LISMO	50S ribosomal protein L21 OS=Listeria monocytogenes serovar 1/2a (strain ATCC BAA-679 / EGD-e) OX=169963 GN=rplU PE=3 SV=1
RL15	LISMO	50S ribosomal protein L15 OS=Listeria monocytogenes serovar 1/2a (strain ATCC BAA-679 / EGD-e) OX=169963 GN=rplO PE=3 SV=1
CARB	LISMO	Carbamoyl-phosphate synthase large chain OS=Listeria monocytogenes serovar 1/2a (strain ATCC BAA-679 / EGD-e) OX=169963 GN=carB PE=3 SV=1
Y392	LISMO	UPF0365 protein lmo0392 OS=Listeria monocytogenes serovar 1/2a (strain ATCC BAA-679 / EGD-e) OX=169963 GN=lmo0392 PE=3 SV=1
LACD	LISMO	Tagatose 1,6-diphosphate aldolase OS=Listeria monocytogenes serovar 1/2a (strain ATCC BAA-679 / EGD-e) OX=169963 GN=lacD PE=3 SV=1
Q8Y6T3	LISMO	Catabolite control protein A OS=Listeria monocytogenes serovar 1/2a (strain ATCC BAA-679 / EGD-e) OX=169963 GN=ccpA PE=4 SV=1
SYR	LISMO	Arginine--tRNA ligase OS=Listeria monocytogenes serovar 1/2a (strain ATCC BAA-679 / EGD-e) OX=169963 GN=argS PE=3 SV=1
Q7AP52	LISMO	Lmo2196 protein OS=Listeria monocytogenes serovar 1/2a (strain ATCC BAA-679 / EGD-e) OX=169963 GN=lmo2196 PE=3 SV=1
SYP	LISMO	Proline--tRNA ligase OS=Listeria monocytogenes serovar 1/2a (strain ATCC BAA-679 / EGD-e) OX=169963 GN=proS PE=3 SV=1
Q7AP53	LISMO	Lmo2193 protein OS=Listeria monocytogenes serovar 1/2a (strain ATCC BAA-679 / EGD-e) OX=169963 GN=lmo2193 PE=3 SV=1
Q8Y6T2	LISMO	3-deoxy-D-arabino-heptulosonate 7-phosphate synthase OS=Listeria monocytogenes serovar 1/2a (strain ATCC BAA-679 / EGD-e) OX=169963 GN=aroA PE=1 SV=1
CSHB	LISMO	DEAD-box ATP-dependent RNA helicase CshB OS=Listeria monocytogenes serovar 1/2a (strain ATCC BAA-679 / EGD-e) OX=169963 GN=cshB PE=2 SV=1
Q8Y610	LISMO	DD-transpeptidase OS=Listeria monocytogenes serovar 1/2a (strain ATCC BAA-679 / EGD-e) OX=169963 GN=pbpA PE=4 SV=1
Q8Y7B5	LISMO	Dihydrolipoyl dehydrogenase OS=Listeria monocytogenes serovar 1/2a (strain ATCC BAA-679 / EGD-e) OX=169963 GN=lmo1371 PE=3 SV=1
Q8Y7K2	LISMO	DNA topoisomerase 1 OS=Listeria monocytogenes serovar 1/2a (strain ATCC BAA-679 / EGD-e) OX=169963 GN=topA PE=3 SV=1
Q8Y841	LISMO	Lmo1077 protein OS=Listeria monocytogenes serovar 1/2a (strain ATCC BAA-679 / EGD-e) OX=169963 GN=lmo1077 PE=3 SV=1
Q8Y9P3	LISMO	Lmo0481 protein OS=Listeria monocytogenes serovar 1/2a (strain ATCC BAA-679 / EGD-e) OX=169963 GN=lmo0481 PE=4 SV=1
RS13	LISMO	30S ribosomal protein S13 OS=Listeria monocytogenes serovar 1/2a (strain ATCC BAA-679 / EGD-e) OX=169963 GN=rpsM PE=3 SV=1
RL10	LISMO	50S ribosomal protein L10 OS=Listeria monocytogenes serovar 1/2a (strain ATCC BAA-679 / EGD-e) OX=169963 GN=rplJ PE=3 SV=1
MNMG	LISMO	tRNA uridine 5-carboxymethylaminomethyl modification enzyme MnmG OS=Listeria monocytogenes serovar 1/2a (strain ATCC BAA-679 / EGD-e) OX=169963 GN=mnmG PE=3 SV=1
Q8Y8H3	LISMO	Lipoate--protein ligase OS=Listeria monocytogenes serovar 1/2a (strain ATCC BAA-679 / EGD-e) OX=169963 GN=lmo0931 PE=4 SV=1
Q92CE7	LISMO	Lmo1257 protein OS=Listeria monocytogenes serovar 1/2a (strain ATCC BAA-679 / EGD-e) OX=169963 GN=lmo1257 PE=4 SV=1
UVRB	LISMO	UvrABC system protein B OS=Listeria monocytogenes serovar 1/2a (strain ATCC BAA-679 / EGD-e) OX=169963 GN=uvrB PE=3 SV=1
Q8Y3W1	LISMO	Lmo2720 protein OS=Listeria monocytogenes serovar 1/2a (strain ATCC BAA-679 / EGD-e) OX=169963 GN=lmo2720 PE=4 SV=1
Q8YAM0	LISMO	Lmo0098 protein OS=Listeria monocytogenes serovar 1/2a (strain ATCC BAA-679 / EGD-e) OX=169963 GN=lmo0098 PE=4 SV=1
RS9	LISMO	30S ribosomal protein S9 OS=Listeria monocytogenes serovar 1/2a (strain ATCC BAA-679 / EGD-e) OX=169963 GN=rpsI PE=3 SV=1
GLMM	LISMO	Phosphoglucosamine mutase OS=Listeria monocytogenes serovar 1/2a (strain ATCC BAA-679 / EGD-e) OX=169963 GN=glmM PE=3 SV=1
GATA	LISMO	Glutamyl-tRNA(Gln) amidotransferase subunit A OS=Listeria monocytogenes serovar 1/2a (strain ATCC BAA-679 / EGD-e) OX=169963 GN=gatA PE=3 SV=1
Q8Y574	LISMO	3-oxoacyl-[acyl-carrier-protein] synthase 2 OS=Listeria monocytogenes serovar 1/2a (strain ATCC BAA-679 / EGD-e) OX=169963 GN=lmo2201 PE=1 SV=1
Q8Y6S2	LISMO	Lmo1611 protein OS=Listeria monocytogenes serovar 1/2a (strain ATCC BAA-679 / EGD-e) OX=169963 GN=lmo1611 PE=3 SV=1
Q8Y703	LISMO	Multifunctional fusion protein OS=Listeria monocytogenes serovar 1/2a (strain ATCC BAA-679 / EGD-e) OX=169963 GN=secD PE=3 SV=1
Q8Y8I9	LISMO	Aldehyde dehydrogenase OS=Listeria monocytogenes serovar 1/2a (strain ATCC BAA-679 / EGD-e) OX=169963 GN=lmo0913 PE=3 SV=1
MNTB	LISMO	Manganese transport system ATP-binding protein MntB OS=Listeria monocytogenes serovar 1/2a (strain ATCC BAA-679 / EGD-e) OX=169963 GN=mntB PE=3 SV=1
Q8Y5M5	LISMO	Cell division protein FtsZ OS=Listeria monocytogenes serovar 1/2a (strain ATCC BAA-679 / EGD-e) OX=169963 GN=ftsZ PE=3 SV=1
Q92AU6	LISMO	Lmo1711 protein OS=Listeria monocytogenes serovar 1/2a (strain ATCC BAA-679 / EGD-e) OX=169963 GN=lmo1711 PE=3 SV=1
Q8Y7J1	LISMO	DNA topoisomerase 4 subunit B OS=Listeria monocytogenes serovar 1/2a (strain ATCC BAA-679 / EGD-e) OX=169963 GN=parE PE=3 SV=1
Q8Y8V7	LISMO	Lmo0785 protein OS=Listeria monocytogenes serovar 1/2a (strain ATCC BAA-679 / EGD-e) OX=169963 GN=lmo0785 PE=4 SV=1
Q8Y7C7	LISMO	Biotin carboxylase OS=Listeria monocytogenes serovar 1/2a (strain ATCC BAA-679 / EGD-e) OX=169963 GN=lmo1357 PE=4 SV=1
DPS	LISMO	DNA protection during starvation protein OS=Listeria monocytogenes serovar 1/2a (strain ATCC BAA-679 / EGD-e) OX=169963 GN=dps PE=1 SV=1
RL11	LISMO	50S ribosomal protein L11 OS=Listeria monocytogenes serovar 1/2a (strain ATCC BAA-679 / EGD-e) OX=169963 GN=rplK PE=3 SV=1
Q8Y7A1	LISMO	Lmo1389 protein OS=Listeria monocytogenes serovar 1/2a (strain ATCC BAA-679 / EGD-e) OX=169963 GN=lmo1389 PE=4 SV=1
Q8Y3P4	LISMO	Partition protein ParB homolg OS=Listeria monocytogenes serovar 1/2a (strain ATCC BAA-679 / EGD-e) OX=169963 GN=parB PE=3 SV=1
TARI	LISMO	Ribitol-5-phosphate cytidylyltransferase OS=Listeria monocytogenes serovar 1/2a (strain ATCC BAA-679 / EGD-e) OX=169963 GN=tarI PE=3 SV=1
Q8Y6V1	LISMO	Universal stress protein OS=Listeria monocytogenes serovar 1/2a (strain ATCC BAA-679 / EGD-e) OX=169963 GN=lmo1580 PE=3 SV=1
Q8Y5M4	LISMO	Cell division protein FtsA OS=Listeria monocytogenes serovar 1/2a (strain ATCC BAA-679 / EGD-e) OX=169963 GN=ftsA PE=3 SV=1
Q8Y436	LISMO	Lmo2637 protein OS=Listeria monocytogenes serovar 1/2a (strain ATCC BAA-679 / EGD-e) OX=169963 GN=lmo2637 PE=4 SV=1
UPP	LISMO	Uracil phosphoribosyltransferase OS=Listeria monocytogenes serovar 1/2a (strain ATCC BAA-679 / EGD-e) OX=169963 GN=upp PE=3 SV=1
DER	LISMO	GTPase Der OS=Listeria monocytogenes serovar 1/2a (strain ATCC BAA-679 / EGD-e) OX=169963 GN=der PE=3 SV=1
Q8Y835	LISMO	dTDP-glucose 4,6-dehydratase OS=Listeria monocytogenes serovar 1/2a (strain ATCC BAA-679 / EGD-e) OX=169963 GN=lmo1083 PE=3 SV=1
Q8Y5G0	LISMO	Pta protein OS=Listeria monocytogenes serovar 1/2a (strain ATCC BAA-679 / EGD-e) OX=169963 GN=pta PE=3 SV=1
GLMU	LISMO	Bifunctional protein GlmU OS=Listeria monocytogenes serovar 1/2a (strain ATCC BAA-679 / EGD-e) OX=169963 GN=glmU PE=3 SV=1
SYGB	LISMO	Glycine--tRNA ligase beta subunit OS=Listeria monocytogenes serovar 1/2a (strain ATCC BAA-679 / EGD-e) OX=169963 GN=glyS PE=3 SV=1
Q8Y674	LISMO	Coenzyme A biosynthesis bifunctional protein CoaBC OS=Listeria monocytogenes serovar 1/2a (strain ATCC BAA-679 / EGD-e) OX=169963 GN=coaBC PE=3 SV=1
HSLU	LISMO	ATP-dependent protease ATPase subunit HslU OS=Listeria monocytogenes serovar 1/2a (strain ATCC BAA-679 / EGD-e) OX=169963 GN=hslU PE=3 SV=1
Q8YAW1	LISMO	Beta sliding clamp OS=Listeria monocytogenes serovar 1/2a (strain ATCC BAA-679 / EGD-e) OX=169963 GN=dnaN PE=3 SV=1
SYY	LISMO	Tyrosine--tRNA ligase OS=Listeria monocytogenes serovar 1/2a (strain ATCC BAA-679 / EGD-e) OX=169963 GN=tyrS PE=3 SV=1
Q8Y6B8	LISMO	Adenylosuccinate lyase OS=Listeria monocytogenes serovar 1/2a (strain ATCC BAA-679 / EGD-e) OX=169963 GN=purB PE=3 SV=1
TCSA	LISMO	CD4+ T-cell-stimulating antigen OS=Listeria monocytogenes serovar 1/2a (strain ATCC BAA-679 / EGD-e) OX=169963 GN=tcsA PE=3 SV=2
SECA2	LISMO	Protein translocase subunit SecA 2 OS=Listeria monocytogenes serovar 1/2a (strain ATCC BAA-679 / EGD-e) OX=169963 GN=secA2 PE=1 SV=1
Q8Y8B1	LISMO	ATP-dependent protease OS=Listeria monocytogenes serovar 1/2a (strain ATCC BAA-679 / EGD-e) OX=169963 GN=clpE PE=3 SV=1
Q8Y6S7	LISMO	Lmo1606 protein OS=Listeria monocytogenes serovar 1/2a (strain ATCC BAA-679 / EGD-e) OX=169963 GN=lmo1606 PE=3 SV=1
Q8Y4C5	LISMO	Cell shape-determining protein MreB OS=Listeria monocytogenes serovar 1/2a (strain ATCC BAA-679 / EGD-e) OX=169963 GN=mbl PE=3 SV=1
Q8Y4M2	LISMO	Lmo2415 protein OS=Listeria monocytogenes serovar 1/2a (strain ATCC BAA-679 / EGD-e) OX=169963 GN=lmo2415 PE=3 SV=1
Q8Y6V2	LISMO	Alanine dehydrogenase OS=Listeria monocytogenes serovar 1/2a (strain ATCC BAA-679 / EGD-e) OX=169963 GN=lmo1579 PE=3 SV=1
FABH	LISMO	3-oxoacyl-[acyl-carrier-protein] synthase 3 OS=Listeria monocytogenes serovar 1/2a (strain ATCC BAA-679 / EGD-e) OX=169963 GN=fabH PE=3 SV=1
Q8Y8D5	LISMO	Enoyl-[acyl-carrier-protein] reductase [NADH] OS=Listeria monocytogenes serovar 1/2a (strain ATCC BAA-679 / EGD-e) OX=169963 GN=lmo0970 PE=3 SV=1
Q8Y920	LISMO	Lmo0722 protein OS=Listeria monocytogenes serovar 1/2a (strain ATCC BAA-679 / EGD-e) OX=169963 GN=lmo0722 PE=3 SV=1
Q8Y4S2	LISMO	Transmembrane protein OS=Listeria monocytogenes serovar 1/2a (strain ATCC BAA-679 / EGD-e) OX=169963 GN=lmo2360 PE=4 SV=1
DPO3	LISMO	DNA polymerase III PolC-type OS=Listeria monocytogenes serovar 1/2a (strain ATCC BAA-679 / EGD-e) OX=169963 GN=polC PE=3 SV=1
SYS	LISMO	Serine--tRNA ligase OS=Listeria monocytogenes serovar 1/2a (strain ATCC BAA-679 / EGD-e) OX=169963 GN=serS PE=3 SV=1
Q8Y9H5	LISMO	Lmo0553 protein OS=Listeria monocytogenes serovar 1/2a (strain ATCC BAA-679 / EGD-e) OX=169963 GN=lmo0553 PE=4 SV=1
Q8Y683	LISMO	Lmo1814 protein OS=Listeria monocytogenes serovar 1/2a (strain ATCC BAA-679 / EGD-e) OX=169963 GN=lmo1814 PE=4 SV=1
Q8YAJ3	LISMO	Lmo0132 protein OS=Listeria monocytogenes serovar 1/2a (strain ATCC BAA-679 / EGD-e) OX=169963 GN=lmo0132 PE=3 SV=1
Y1967	LISMO	Uncharacterized protein Lmo1967 OS=Listeria monocytogenes serovar 1/2a (strain ATCC BAA-679 / EGD-e) OX=169963 GN=lmo1967 PE=3 SV=1
Q8Y7B2	LISMO	Dihydrolipoamide acetyltransferase component of pyruvate dehydrogenase complex OS=Listeria monocytogenes serovar 1/2a (strain ATCC BAA-679 / EGD-e) OX=169963 GN=lmo1374 PE=3 SV=1
Q8Y6G6	LISMO	Lmo1721 protein OS=Listeria monocytogenes serovar 1/2a (strain ATCC BAA-679 / EGD-e) OX=169963 GN=lmo1721 PE=4 SV=1
Q8Y3Y8	LISMO	Peptidoglycan hydrolase OS=Listeria monocytogenes serovar 1/2a (strain ATCC BAA-679 / EGD-e) OX=169963 GN=lmo2691 PE=4 SV=1
ADDB	LISMO	ATP-dependent helicase/deoxyribonuclease subunit B OS=Listeria monocytogenes serovar 1/2a (strain ATCC BAA-679 / EGD-e) OX=169963 GN=addB PE=3 SV=1
Q8Y8C6	LISMO	Lmo0982 protein OS=Listeria monocytogenes serovar 1/2a (strain ATCC BAA-679 / EGD-e) OX=169963 GN=lmo0982 PE=3 SV=1
PDXS	LISMO	Pyridoxal 5'-phosphate synthase subunit PdxS OS=Listeria monocytogenes serovar 1/2a (strain ATCC BAA-679 / EGD-e) OX=169963 GN=pdxS PE=3 SV=1
MURD	LISMO	UDP-N-acetylmuramoylalanine--D-glutamate ligase OS=Listeria monocytogenes serovar 1/2a (strain ATCC BAA-679 / EGD-e) OX=169963 GN=murD PE=3 SV=1
Q8Y5S7	LISMO	Glucose-6-phosphate 1-dehydrogenase OS=Listeria monocytogenes serovar 1/2a (strain ATCC BAA-679 / EGD-e) OX=169963 GN=zwf PE=3 SV=1
SYL	LISMO	Leucine--tRNA ligase OS=Listeria monocytogenes serovar 1/2a (strain ATCC BAA-679 / EGD-e) OX=169963 GN=leuS PE=3 SV=1
Q8YA12	LISMO	Lmo0354 protein OS=Listeria monocytogenes serovar 1/2a (strain ATCC BAA-679 / EGD-e) OX=169963 GN=lmo0354 PE=4 SV=1
RL28	LISMO	50S ribosomal protein L28 OS=Listeria monocytogenes serovar 1/2a (strain ATCC BAA-679 / EGD-e) OX=169963 GN=rpmB PE=3 SV=1
RL25	LISMO	50S ribosomal protein L25 OS=Listeria monocytogenes serovar 1/2a (strain ATCC BAA-679 / EGD-e) OX=169963 GN=rplY PE=3 SV=1
Q8Y730	LISMO	Lmo1493 protein OS=Listeria monocytogenes serovar 1/2a (strain ATCC BAA-679 / EGD-e) OX=169963 GN=lmo1493 PE=3 SV=1
SYH	LISMO	Histidine--tRNA ligase OS=Listeria monocytogenes serovar 1/2a (strain ATCC BAA-679 / EGD-e) OX=169963 GN=hisS PE=3 SV=1
GSHAB	LISMO	Glutathione biosynthesis bifunctional protein GshAB OS=Listeria monocytogenes serovar 1/2a (strain ATCC BAA-679 / EGD-e) OX=169963 GN=gshAB PE=1 SV=2
Q8Y4F7	LISMO	Lmo2487 protein OS=Listeria monocytogenes serovar 1/2a (strain ATCC BAA-679 / EGD-e) OX=169963 GN=lmo2487 PE=4 SV=1
PLSX	LISMO	Phosphate acyltransferase OS=Listeria monocytogenes serovar 1/2a (strain ATCC BAA-679 / EGD-e) OX=169963 GN=plsX PE=3 SV=1
SODM	LISMO	Superoxide dismutase [Mn] OS=Listeria monocytogenes serovar 1/2a (strain ATCC BAA-679 / EGD-e) OX=169963 GN=sodA PE=3 SV=1
SIGA	LISMO	RNA polymerase sigma factor SigA OS=Listeria monocytogenes serovar 1/2a (strain ATCC BAA-679 / EGD-e) OX=169963 GN=sigA PE=3 SV=1
MURC	LISMO	UDP-N-acetylmuramate--L-alanine ligase OS=Listeria monocytogenes serovar 1/2a (strain ATCC BAA-679 / EGD-e) OX=169963 GN=murC PE=3 SV=1
Q8Y770	LISMO	Lmo1431 protein OS=Listeria monocytogenes serovar 1/2a (strain ATCC BAA-679 / EGD-e) OX=169963 GN=lmo1431 PE=4 SV=1
OBG	LISMO	GTPase Obg OS=Listeria monocytogenes serovar 1/2a (strain ATCC BAA-679 / EGD-e) OX=169963 GN=obg PE=3 SV=1
Q8Y6N9	LISMO	Lmo1645 protein OS=Listeria monocytogenes serovar 1/2a (strain ATCC BAA-679 / EGD-e) OX=169963 GN=lmo1645 PE=4 SV=1
Q8Y764	LISMO	Aspartate-semialdehyde dehydrogenase OS=Listeria monocytogenes serovar 1/2a (strain ATCC BAA-679 / EGD-e) OX=169963 GN=asd PE=3 SV=1
P60	LISMO	Probable endopeptidase p60 OS=Listeria monocytogenes serovar 1/2a (strain ATCC BAA-679 / EGD-e) OX=169963 GN=iap PE=1 SV=2
Q8Y7C9	LISMO	Lmo1354 protein OS=Listeria monocytogenes serovar 1/2a (strain ATCC BAA-679 / EGD-e) OX=169963 GN=lmo1354 PE=3 SV=1
CLPX	LISMO	ATP-dependent Clp protease ATP-binding subunit ClpX OS=Listeria monocytogenes serovar 1/2a (strain ATCC BAA-679 / EGD-e) OX=169963 GN=clpX PE=1 SV=1
Q8YA10	LISMO	Lmo0356 protein OS=Listeria monocytogenes serovar 1/2a (strain ATCC BAA-679 / EGD-e) OX=169963 GN=lmo0356 PE=4 SV=1
Q8Y948	LISMO	Lmo0689 protein OS=Listeria monocytogenes serovar 1/2a (strain ATCC BAA-679 / EGD-e) OX=169963 GN=lmo0689 PE=4 SV=1
TRXB	LISMO	Thioredoxin reductase OS=Listeria monocytogenes serovar 1/2a (strain ATCC BAA-679 / EGD-e) OX=169963 GN=trxB PE=3 SV=1
RS10	LISMO	30S ribosomal protein S10 OS=Listeria monocytogenes serovar 1/2a (strain ATCC BAA-679 / EGD-e) OX=169963 GN=rpsJ PE=3 SV=1
MUTL	LISMO	DNA mismatch repair protein MutL OS=Listeria monocytogenes serovar 1/2a (strain ATCC BAA-679 / EGD-e) OX=169963 GN=mutL PE=3 SV=1
PEPT	LISMO	Peptidase T OS=Listeria monocytogenes serovar 1/2a (strain ATCC BAA-679 / EGD-e) OX=169963 GN=pepT PE=3 SV=1
RS15	LISMO	30S ribosomal protein S15 OS=Listeria monocytogenes serovar 1/2a (strain ATCC BAA-679 / EGD-e) OX=169963 GN=rpsO PE=3 SV=1
Q8Y919	LISMO	Lmo0723 protein OS=Listeria monocytogenes serovar 1/2a (strain ATCC BAA-679 / EGD-e) OX=169963 GN=lmo0723 PE=4 SV=1
PPAC	LISMO	Probable manganese-dependent inorganic pyrophosphatase OS=Listeria monocytogenes serovar 1/2a (strain ATCC BAA-679 / EGD-e) OX=169963 GN=ppaC PE=3 SV=1
RS7	LISMO	30S ribosomal protein S7 OS=Listeria monocytogenes serovar 1/2a (strain ATCC BAA-679 / EGD-e) OX=169963 GN=rpsG PE=3 SV=1
Q926X1	LISMO	Ribosome-binding ATPase YchF OS=Listeria monocytogenes serovar 1/2a (strain ATCC BAA-679 / EGD-e) OX=169963 GN=ychF PE=3 SV=1
Q8Y642	LISMO	Lmo1858 protein OS=Listeria monocytogenes serovar 1/2a (strain ATCC BAA-679 / EGD-e) OX=169963 GN=lmo1858 PE=4 SV=1
Q8Y706	LISMO	(p)ppGpp synthase OS=Listeria monocytogenes serovar 1/2a (strain ATCC BAA-679 / EGD-e) OX=169963 GN=relA PE=3 SV=1
LMCA1	LISMO	Calcium-transporting ATPase lmo0841 OS=Listeria monocytogenes serovar 1/2a (strain ATCC BAA-679 / EGD-e) OX=169963 GN=lmo0841 PE=1 SV=1
Q8Y5V6	LISMO	Pseudouridine synthase OS=Listeria monocytogenes serovar 1/2a (strain ATCC BAA-679 / EGD-e) OX=169963 GN=lmo1949 PE=3 SV=1
Q8Y6H5	LISMO	Methionine aminopeptidase OS=Listeria monocytogenes serovar 1/2a (strain ATCC BAA-679 / EGD-e) OX=169963 GN=map PE=3 SV=1
Q8Y677	LISMO	16S rRNA m5C967 methyltransferase OS=Listeria monocytogenes serovar 1/2a (strain ATCC BAA-679 / EGD-e) OX=169963 GN=lmo1822 PE=3 SV=1
NADK2	LISMO	NAD kinase 2 OS=Listeria monocytogenes serovar 1/2a (strain ATCC BAA-679 / EGD-e) OX=169963 GN=nadK2 PE=3 SV=1
Q8Y679	LISMO	Non-specific serine/threonine protein kinase OS=Listeria monocytogenes serovar 1/2a (strain ATCC BAA-679 / EGD-e) OX=169963 GN=lmo1820 PE=4 SV=1
Q8Y5B3	LISMO	Ribonucleoside-diphosphate reductase subunit beta OS=Listeria monocytogenes serovar 1/2a (strain ATCC BAA-679 / EGD-e) OX=169963 GN=lmo2154 PE=3 SV=1
MURE	LISMO	UDP-N-acetylmuramoyl-L-alanyl-D-glutamate--2,6-diaminopimelate ligase OS=Listeria monocytogenes serovar 1/2a (strain ATCC BAA-679 / EGD-e) OX=169963 GN=murE PE=3 SV=1
ADDA	LISMO	ATP-dependent helicase/nuclease subunit A OS=Listeria monocytogenes serovar 1/2a (strain ATCC BAA-679 / EGD-e) OX=169963 GN=addA PE=3 SV=1
Q927Y2	LISMO	Ribosome hibernation promoting factor OS=Listeria monocytogenes serovar 1/2a (strain ATCC BAA-679 / EGD-e) OX=169963 GN=hpf PE=1 SV=1
METK	LISMO	S-adenosylmethionine synthase OS=Listeria monocytogenes serovar 1/2a (strain ATCC BAA-679 / EGD-e) OX=169963 GN=metK PE=3 SV=1
DEOB	LISMO	Phosphopentomutase OS=Listeria monocytogenes serovar 1/2a (strain ATCC BAA-679 / EGD-e) OX=169963 GN=deoB PE=3 SV=1
Q8Y6K8	LISMO	Isochorismate synthase OS=Listeria monocytogenes serovar 1/2a (strain ATCC BAA-679 / EGD-e) OX=169963 GN=menF PE=3 SV=1
CH10	LISMO	10 kDa chaperonin OS=Listeria monocytogenes serovar 1/2a (strain ATCC BAA-679 / EGD-e) OX=169963 GN=groS PE=3 SV=2
Q8Y615	LISMO	Lmo1887 protein OS=Listeria monocytogenes serovar 1/2a (strain ATCC BAA-679 / EGD-e) OX=169963 GN=lmo1887 PE=4 SV=1
Q8Y842	LISMO	Lmo1076 protein OS=Listeria monocytogenes serovar 1/2a (strain ATCC BAA-679 / EGD-e) OX=169963 GN=lmo1076 PE=1 SV=1
Q8Y7P7	LISMO	Lmo1226 protein OS=Listeria monocytogenes serovar 1/2a (strain ATCC BAA-679 / EGD-e) OX=169963 GN=lmo1226 PE=4 SV=1
LEPA	LISMO	Elongation factor 4 OS=Listeria monocytogenes serovar 1/2a (strain ATCC BAA-679 / EGD-e) OX=169963 GN=lepA PE=3 SV=1
GPDA	LISMO	Glycerol-3-phosphate dehydrogenase [NAD(P)+] OS=Listeria monocytogenes serovar 1/2a (strain ATCC BAA-679 / EGD-e) OX=169963 GN=gpsA PE=3 SV=1
Q8Y8L3	LISMO	Coproporphyrinogen III oxidase OS=Listeria monocytogenes serovar 1/2a (strain ATCC BAA-679 / EGD-e) OX=169963 GN=lmo0884 PE=3 SV=1
DNAA	LISMO	Chromosomal replication initiator protein DnaA OS=Listeria monocytogenes serovar 1/2a (strain ATCC BAA-679 / EGD-e) OX=169963 GN=dnaA PE=3 SV=1
IF3	LISMO	Translation initiation factor IF-3 OS=Listeria monocytogenes serovar 1/2a (strain ATCC BAA-679 / EGD-e) OX=169963 GN=infC PE=3 SV=1
ATPG	LISMO	ATP synthase gamma chain OS=Listeria monocytogenes serovar 1/2a (strain ATCC BAA-679 / EGD-e) OX=169963 GN=atpG PE=3 SV=1
MURA2	LISMO	UDP-N-acetylglucosamine 1-carboxyvinyltransferase 2 OS=Listeria monocytogenes serovar 1/2a (strain ATCC BAA-679 / EGD-e) OX=169963 GN=murA2 PE=3 SV=1
Q8Y3P3	LISMO	Lmo2792 protein OS=Listeria monocytogenes serovar 1/2a (strain ATCC BAA-679 / EGD-e) OX=169963 GN=lmo2792 PE=4 SV=1
Q8Y9G8	LISMO	Glutamate dehydrogenase OS=Listeria monocytogenes serovar 1/2a (strain ATCC BAA-679 / EGD-e) OX=169963 GN=lmo0560 PE=3 SV=1
Q8Y5B0	LISMO	SepA protein OS=Listeria monocytogenes serovar 1/2a (strain ATCC BAA-679 / EGD-e) OX=169963 GN=sepA PE=4 SV=1
CPFC	LISMO	Coproporphyrin III ferrochelatase OS=Listeria monocytogenes serovar 1/2a (strain ATCC BAA-679 / EGD-e) OX=169963 GN=cpfC PE=1 SV=1
Q8Y8S1	LISMO	Lmo0823 protein OS=Listeria monocytogenes serovar 1/2a (strain ATCC BAA-679 / EGD-e) OX=169963 GN=lmo0823 PE=4 SV=1
RL18	LISMO	50S ribosomal protein L18 OS=Listeria monocytogenes serovar 1/2a (strain ATCC BAA-679 / EGD-e) OX=169963 GN=rplR PE=3 SV=1
Q8Y8W9	LISMO	Lmo0773 protein OS=Listeria monocytogenes serovar 1/2a (strain ATCC BAA-679 / EGD-e) OX=169963 GN=lmo0773 PE=4 SV=1
Q8Y6X7	LISMO	Delta-aminolevulinic acid dehydratase OS=Listeria monocytogenes serovar 1/2a (strain ATCC BAA-679 / EGD-e) OX=169963 GN=hemB PE=3 SV=1
Q8Y7B3	LISMO	Lmo1373 protein OS=Listeria monocytogenes serovar 1/2a (strain ATCC BAA-679 / EGD-e) OX=169963 GN=lmo1373 PE=4 SV=1
DNLJ	LISMO	DNA ligase OS=Listeria monocytogenes serovar 1/2a (strain ATCC BAA-679 / EGD-e) OX=169963 GN=ligA PE=3 SV=1
Q8Y616	LISMO	Metal-dependent carboxypeptidase OS=Listeria monocytogenes serovar 1/2a (strain ATCC BAA-679 / EGD-e) OX=169963 GN=lmo1886 PE=3 SV=1
MURG	LISMO	UDP-N-acetylglucosamine--N-acetylmuramyl-(pentapeptide) pyrophosphoryl-undecaprenol N-acetylglucosamine transferase OS=Listeria monocytogenes serovar 1/2a (strain ATCC BAA-679 / EGD-e) OX=169963 GN=murG PE=3 SV=1
GSA1	LISMO	Glutamate-1-semialdehyde 2,1-aminomutase 1 OS=Listeria monocytogenes serovar 1/2a (strain ATCC BAA-679 / EGD-e) OX=169963 GN=hemL1 PE=3 SV=1
REX	LISMO	Redox-sensing transcriptional repressor Rex OS=Listeria monocytogenes serovar 1/2a (strain ATCC BAA-679 / EGD-e) OX=169963 GN=rex PE=3 SV=1
Q8Y3S5	LISMO	DNA topoisomerase 3 OS=Listeria monocytogenes serovar 1/2a (strain ATCC BAA-679 / EGD-e) OX=169963 GN=topB PE=3 SV=1
AROC	LISMO	Chorismate synthase OS=Listeria monocytogenes serovar 1/2a (strain ATCC BAA-679 / EGD-e) OX=169963 GN=aroC PE=3 SV=1
Q8YA81	LISMO	Lmo0278 protein OS=Listeria monocytogenes serovar 1/2a (strain ATCC BAA-679 / EGD-e) OX=169963 GN=lmo0278 PE=4 SV=1
Q8Y765	LISMO	Aspartokinase OS=Listeria monocytogenes serovar 1/2a (strain ATCC BAA-679 / EGD-e) OX=169963 GN=lmo1436 PE=3 SV=1
Q8Y8W8	LISMO	Lmo0774 protein OS=Listeria monocytogenes serovar 1/2a (strain ATCC BAA-679 / EGD-e) OX=169963 GN=lmo0774 PE=3 SV=1
Q8Y837	LISMO	Glucose-1-phosphate thymidylyltransferase OS=Listeria monocytogenes serovar 1/2a (strain ATCC BAA-679 / EGD-e) OX=169963 GN=lmo1081 PE=3 SV=1
Q8Y7P2	LISMO	Lmo1231 protein OS=Listeria monocytogenes serovar 1/2a (strain ATCC BAA-679 / EGD-e) OX=169963 GN=lmo1231 PE=4 SV=1
Q8Y949	LISMO	Lmo0688 protein OS=Listeria monocytogenes serovar 1/2a (strain ATCC BAA-679 / EGD-e) OX=169963 GN=lmo0688 PE=4 SV=1
Q8Y831	LISMO	Ribulose-5-phosphate reductase OS=Listeria monocytogenes serovar 1/2a (strain ATCC BAA-679 / EGD-e) OX=169963 GN=tarJ PE=3 SV=1
Q8Y4I0	LISMO	Lmo2460 protein OS=Listeria monocytogenes serovar 1/2a (strain ATCC BAA-679 / EGD-e) OX=169963 GN=lmo2460 PE=3 SV=1
Q8Y7N9	LISMO	Aspartokinase OS=Listeria monocytogenes serovar 1/2a (strain ATCC BAA-679 / EGD-e) OX=169963 GN=lmo1235 PE=3 SV=1
Q8Y8V4	LISMO	Lmo0788 protein OS=Listeria monocytogenes serovar 1/2a (strain ATCC BAA-679 / EGD-e) OX=169963 GN=lmo0788 PE=3 SV=1
Q8YAJ6	LISMO	Lmo0129 protein OS=Listeria monocytogenes serovar 1/2a (strain ATCC BAA-679 / EGD-e) OX=169963 GN=lmo0129 PE=4 SV=1
TRMFO	LISMO	Methylenetetrahydrofolate--tRNA-(uracil-5-)-methyltransferase TrmFO OS=Listeria monocytogenes serovar 1/2a (strain ATCC BAA-679 / EGD-e) OX=169963 GN=trmFO PE=3 SV=1
CODY	LISMO	GTP-sensing transcriptional pleiotropic repressor CodY OS=Listeria monocytogenes serovar 1/2a (strain ATCC BAA-679 / EGD-e) OX=169963 GN=codY PE=3 SV=1
Q8Y971	LISMO	ThiD protein OS=Listeria monocytogenes serovar 1/2a (strain ATCC BAA-679 / EGD-e) OX=169963 GN=thiD PE=3 SV=1
Y2474	LISMO	Nucleotide-binding protein lmo2474 OS=Listeria monocytogenes serovar 1/2a (strain ATCC BAA-679 / EGD-e) OX=169963 GN=lmo2474 PE=3 SV=1
Q8Y8E8	LISMO	Lmo0956 protein OS=Listeria monocytogenes serovar 1/2a (strain ATCC BAA-679 / EGD-e) OX=169963 GN=lmo0956 PE=3 SV=1
DNAJ	LISMO	Chaperone protein DnaJ OS=Listeria monocytogenes serovar 1/2a (strain ATCC BAA-679 / EGD-e) OX=169963 GN=dnaJ PE=3 SV=1
Q8YAC8	LISMO	Polyribonucleotide nucleotidyltransferase domain present OS=Listeria monocytogenes serovar 1/2a (strain ATCC BAA-679 / EGD-e) OX=169963 GN=lmo0218 PE=4 SV=1
Q8Y3X9	LISMO	Lmo2700 protein OS=Listeria monocytogenes serovar 1/2a (strain ATCC BAA-679 / EGD-e) OX=169963 GN=lmo2700 PE=4 SV=1
CHDC	LISMO	Coproheme decarboxylase OS=Listeria monocytogenes serovar 1/2a (strain ATCC BAA-679 / EGD-e) OX=169963 GN=chdC PE=1 SV=1
Q8Y3W3	LISMO	CydC protein OS=Listeria monocytogenes serovar 1/2a (strain ATCC BAA-679 / EGD-e) OX=169963 GN=cydC PE=4 SV=1
SP5G1	LISMO	Putative septation protein SpoVG 1 OS=Listeria monocytogenes serovar 1/2a (strain ATCC BAA-679 / EGD-e) OX=169963 GN=spoVG1 PE=3 SV=1
GLYA	LISMO	Serine hydroxymethyltransferase OS=Listeria monocytogenes serovar 1/2a (strain ATCC BAA-679 / EGD-e) OX=169963 GN=glyA PE=3 SV=1
Y208	LISMO	UPF0145 protein lmo0208 OS=Listeria monocytogenes serovar 1/2a (strain ATCC BAA-679 / EGD-e) OX=169963 GN=lmo0208 PE=3 SV=1
Q8Y836	LISMO	dTDP-4-dehydrorhamnose 3,5-epimerase OS=Listeria monocytogenes serovar 1/2a (strain ATCC BAA-679 / EGD-e) OX=169963 GN=lmo1082 PE=3 SV=1
QUEA	LISMO	S-adenosylmethionine:tRNA ribosyltransferase-isomerase OS=Listeria monocytogenes serovar 1/2a (strain ATCC BAA-679 / EGD-e) OX=169963 GN=queA PE=3 SV=1
Q8Y6T0	LISMO	Lmo1603 protein OS=Listeria monocytogenes serovar 1/2a (strain ATCC BAA-679 / EGD-e) OX=169963 GN=lmo1603 PE=3 SV=1
Q8Y6Y7	LISMO	Cell division inhibitor MinD OS=Listeria monocytogenes serovar 1/2a (strain ATCC BAA-679 / EGD-e) OX=169963 GN=minD PE=3 SV=1
RS18	LISMO	30S ribosomal protein S18 OS=Listeria monocytogenes serovar 1/2a (strain ATCC BAA-679 / EGD-e) OX=169963 GN=rpsR PE=3 SV=1
SYFA	LISMO	Phenylalanine--tRNA ligase alpha subunit OS=Listeria monocytogenes serovar 1/2a (strain ATCC BAA-679 / EGD-e) OX=169963 GN=pheS PE=3 SV=1
Q927X8	LISMO	Lmo2515 protein OS=Listeria monocytogenes serovar 1/2a (strain ATCC BAA-679 / EGD-e) OX=169963 GN=lmo2515 PE=4 SV=1
Q8Y826	LISMO	Nicotinate phosphoribosyltransferase OS=Listeria monocytogenes serovar 1/2a (strain ATCC BAA-679 / EGD-e) OX=169963 GN=lmo1092 PE=3 SV=1
ERA	LISMO	GTPase Era OS=Listeria monocytogenes serovar 1/2a (strain ATCC BAA-679 / EGD-e) OX=169963 GN=era PE=3 SV=1
Q8Y9T0	LISMO	Lmo0443 protein OS=Listeria monocytogenes serovar 1/2a (strain ATCC BAA-679 / EGD-e) OX=169963 GN=lmo0443 PE=3 SV=1
Q8Y670	LISMO	Rqc2 homolog RqcH OS=Listeria monocytogenes serovar 1/2a (strain ATCC BAA-679 / EGD-e) OX=169963 GN=rqcH PE=3 SV=1
RL20	LISMO	50S ribosomal protein L20 OS=Listeria monocytogenes serovar 1/2a (strain ATCC BAA-679 / EGD-e) OX=169963 GN=rplT PE=3 SV=1
Q8Y3X5	LISMO	DNA polymerase III subunit gamma/tau OS=Listeria monocytogenes serovar 1/2a (strain ATCC BAA-679 / EGD-e) OX=169963 GN=dnaX PE=3 SV=1
Q8YA72	LISMO	Lmo0287 protein OS=Listeria monocytogenes serovar 1/2a (strain ATCC BAA-679 / EGD-e) OX=169963 GN=lmo0287 PE=4 SV=1
Q929B9	LISMO	Lmo2256 protein OS=Listeria monocytogenes serovar 1/2a (strain ATCC BAA-679 / EGD-e) OX=169963 GN=lmo2256 PE=3 SV=1
MEND	LISMO	2-succinyl-5-enolpyruvyl-6-hydroxy-3-cyclohexene-1-carboxylate synthase OS=Listeria monocytogenes serovar 1/2a (strain ATCC BAA-679 / EGD-e) OX=169963 GN=menD PE=3 SV=1
RIBCF	LISMO	Bifunctional riboflavin kinase/FMN adenylyltransferase OS=Listeria monocytogenes serovar 1/2a (strain ATCC BAA-679 / EGD-e) OX=169963 GN=ribCF PE=1 SV=1
Q7AP78	LISMO	Protein DltD OS=Listeria monocytogenes serovar 1/2a (strain ATCC BAA-679 / EGD-e) OX=169963 GN=dltD PE=3 SV=1
Q8Y693	LISMO	Signal recognition particle receptor FtsY OS=Listeria monocytogenes serovar 1/2a (strain ATCC BAA-679 / EGD-e) OX=169963 GN=ftsY PE=3 SV=1
MNMA	LISMO	tRNA-specific 2-thiouridylase MnmA OS=Listeria monocytogenes serovar 1/2a (strain ATCC BAA-679 / EGD-e) OX=169963 GN=mnmA PE=3 SV=1
Q8Y689	LISMO	Malonyl CoA-acyl carrier protein transacylase OS=Listeria monocytogenes serovar 1/2a (strain ATCC BAA-679 / EGD-e) OX=169963 GN=fabD PE=3 SV=1
RF3	LISMO	Peptide chain release factor 3 OS=Listeria monocytogenes serovar 1/2a (strain ATCC BAA-679 / EGD-e) OX=169963 GN=prfC PE=3 SV=1
DAPH	LISMO	2,3,4,5-tetrahydropyridine-2,6-dicarboxylate N-acetyltransferase OS=Listeria monocytogenes serovar 1/2a (strain ATCC BAA-679 / EGD-e) OX=169963 GN=dapH PE=3 SV=1
Q8Y9B9	LISMO	Lmo0613 protein OS=Listeria monocytogenes serovar 1/2a (strain ATCC BAA-679 / EGD-e) OX=169963 GN=lmo0613 PE=4 SV=1
MURA1	LISMO	UDP-N-acetylglucosamine 1-carboxyvinyltransferase 1 OS=Listeria monocytogenes serovar 1/2a (strain ATCC BAA-679 / EGD-e) OX=169963 GN=murA1 PE=1 SV=1
Q8Y8H6	LISMO	Lmo0927 protein OS=Listeria monocytogenes serovar 1/2a (strain ATCC BAA-679 / EGD-e) OX=169963 GN=lmo0927 PE=1 SV=1
FTSK	LISMO	DNA translocase FtsK OS=Listeria monocytogenes serovar 1/2a (strain ATCC BAA-679 / EGD-e) OX=169963 GN=ftsK PE=3 SV=1
DXR	LISMO	1-deoxy-D-xylulose 5-phosphate reductoisomerase OS=Listeria monocytogenes serovar 1/2a (strain ATCC BAA-679 / EGD-e) OX=169963 GN=dxr PE=3 SV=1
Q8Y7Y1	LISMO	ATP-dependent Clp protease proteolytic subunit OS=Listeria monocytogenes serovar 1/2a (strain ATCC BAA-679 / EGD-e) OX=169963 GN=clpP PE=1 SV=1
GSA2	LISMO	Glutamate-1-semialdehyde 2,1-aminomutase 2 OS=Listeria monocytogenes serovar 1/2a (strain ATCC BAA-679 / EGD-e) OX=169963 GN=hemL2 PE=3 SV=1
Q8Y6L1	LISMO	1,4-dihydroxy-2-naphthoyl-CoA synthase OS=Listeria monocytogenes serovar 1/2a (strain ATCC BAA-679 / EGD-e) OX=169963 GN=menB PE=3 SV=1
PFLA	LISMO	Pyruvate formate-lyase-activating enzyme OS=Listeria monocytogenes serovar 1/2a (strain ATCC BAA-679 / EGD-e) OX=169963 GN=pflA PE=3 SV=1
Q8YA88	LISMO	Lmo0271 protein OS=Listeria monocytogenes serovar 1/2a (strain ATCC BAA-679 / EGD-e) OX=169963 GN=lmo0271 PE=3 SV=1
Q8Y705	LISMO	Single-stranded-DNA-specific exonuclease RecJ OS=Listeria monocytogenes serovar 1/2a (strain ATCC BAA-679 / EGD-e) OX=169963 GN=lmo1525 PE=3 SV=1
Q8Y690	LISMO	3-oxoacyl-[acyl-carrier-protein] reductase OS=Listeria monocytogenes serovar 1/2a (strain ATCC BAA-679 / EGD-e) OX=169963 GN=fabG PE=1 SV=1
Q8Y9K6	LISMO	Lmo0521 protein OS=Listeria monocytogenes serovar 1/2a (strain ATCC BAA-679 / EGD-e) OX=169963 GN=lmo0521 PE=3 SV=1
Q8Y606	LISMO	Aminotransferase OS=Listeria monocytogenes serovar 1/2a (strain ATCC BAA-679 / EGD-e) OX=169963 GN=aspB PE=3 SV=1
Q8Y6V5	LISMO	Lmo1576 protein OS=Listeria monocytogenes serovar 1/2a (strain ATCC BAA-679 / EGD-e) OX=169963 GN=lmo1576 PE=4 SV=1
GLPK	LISMO	Glycerol kinase OS=Listeria monocytogenes serovar 1/2a (strain ATCC BAA-679 / EGD-e) OX=169963 GN=glpK PE=3 SV=1
YHAM	LISMO	3'-5' exoribonuclease YhaM OS=Listeria monocytogenes serovar 1/2a (strain ATCC BAA-679 / EGD-e) OX=169963 GN=yhaM PE=3 SV=1
PROA	LISMO	Gamma-glutamyl phosphate reductase OS=Listeria monocytogenes serovar 1/2a (strain ATCC BAA-679 / EGD-e) OX=169963 GN=proA PE=3 SV=1
GPMA	LISMO	2,3-bisphosphoglycerate-dependent phosphoglycerate mutase OS=Listeria monocytogenes serovar 1/2a (strain ATCC BAA-679 / EGD-e) OX=169963 GN=gpmA PE=3 SV=1
Q8Y5F4	LISMO	Mannose-6-phosphate isomerase OS=Listeria monocytogenes serovar 1/2a (strain ATCC BAA-679 / EGD-e) OX=169963 GN=lmo2110 PE=3 SV=1
RL9	LISMO	50S ribosomal protein L9 OS=Listeria monocytogenes serovar 1/2a (strain ATCC BAA-679 / EGD-e) OX=169963 GN=rplI PE=3 SV=1
Q8Y583	LISMO	Lmo2188 protein OS=Listeria monocytogenes serovar 1/2a (strain ATCC BAA-679 / EGD-e) OX=169963 GN=lmo2188 PE=3 SV=1
FOLD	LISMO	Bifunctional protein FolD OS=Listeria monocytogenes serovar 1/2a (strain ATCC BAA-679 / EGD-e) OX=169963 GN=folD PE=3 SV=1
Q8Y4R3	LISMO	Lmo2371 protein OS=Listeria monocytogenes serovar 1/2a (strain ATCC BAA-679 / EGD-e) OX=169963 GN=lmo2371 PE=4 SV=1
Q8Y839	LISMO	Lmo1079 protein OS=Listeria monocytogenes serovar 1/2a (strain ATCC BAA-679 / EGD-e) OX=169963 GN=lmo1079 PE=4 SV=1
KPRS2	LISMO	Putative ribose-phosphate pyrophosphokinase 2 OS=Listeria monocytogenes serovar 1/2a (strain ATCC BAA-679 / EGD-e) OX=169963 GN=prs2 PE=3 SV=1
Q8Y5V7	LISMO	ResD protein OS=Listeria monocytogenes serovar 1/2a (strain ATCC BAA-679 / EGD-e) OX=169963 GN=resD PE=4 SV=1
Q7AP89	LISMO	Transcriptional regulator CtsR OS=Listeria monocytogenes serovar 1/2a (strain ATCC BAA-679 / EGD-e) OX=169963 GN=lmo0229 PE=3 SV=1
Q8Y3I3	LISMO	Lmo2853 protein OS=Listeria monocytogenes serovar 1/2a (strain ATCC BAA-679 / EGD-e) OX=169963 GN=lmo2853 PE=4 SV=1
Q8Y6V7	LISMO	DNA polymerase III subunit alpha OS=Listeria monocytogenes serovar 1/2a (strain ATCC BAA-679 / EGD-e) OX=169963 GN=dnaE PE=3 SV=1
Q8Y9R9	LISMO	Lmo0454 protein OS=Listeria monocytogenes serovar 1/2a (strain ATCC BAA-679 / EGD-e) OX=169963 GN=lmo0454 PE=4 SV=1
THII	LISMO	Probable tRNA sulfurtransferase OS=Listeria monocytogenes serovar 1/2a (strain ATCC BAA-679 / EGD-e) OX=169963 GN=thiI PE=3 SV=1
Q8Y7E4	LISMO	Glucokinase OS=Listeria monocytogenes serovar 1/2a (strain ATCC BAA-679 / EGD-e) OX=169963 GN=lmo1339 PE=3 SV=1
SYC	LISMO	Cysteine--tRNA ligase OS=Listeria monocytogenes serovar 1/2a (strain ATCC BAA-679 / EGD-e) OX=169963 GN=cysS PE=3 SV=1
Q8YAR3	LISMO	Cyclic-di-AMP phosphodiesterase OS=Listeria monocytogenes serovar 1/2a (strain ATCC BAA-679 / EGD-e) OX=169963 GN=lmo0052 PE=3 SV=1
Q8Y4E0	LISMO	Cell division ATP-binding protein FtsE OS=Listeria monocytogenes serovar 1/2a (strain ATCC BAA-679 / EGD-e) OX=169963 GN=ftsE PE=3 SV=1
Y2223	LISMO	UPF0342 protein lmo2223 OS=Listeria monocytogenes serovar 1/2a (strain ATCC BAA-679 / EGD-e) OX=169963 GN=lmo2223 PE=3 SV=1
Q8Y3W4	LISMO	CydD protein OS=Listeria monocytogenes serovar 1/2a (strain ATCC BAA-679 / EGD-e) OX=169963 GN=cydD PE=4 SV=1
LDH2	LISMO	L-lactate dehydrogenase 2 OS=Listeria monocytogenes serovar 1/2a (strain ATCC BAA-679 / EGD-e) OX=169963 GN=ldh2 PE=3 SV=1
PEPC	LISMO	Aminopeptidase C OS=Listeria monocytogenes serovar 1/2a (strain ATCC BAA-679 / EGD-e) OX=169963 GN=pepC PE=3 SV=1
Q8Y6G5	LISMO	Lmo1722 protein OS=Listeria monocytogenes serovar 1/2a (strain ATCC BAA-679 / EGD-e) OX=169963 GN=lmo1722 PE=4 SV=1
Q8Y7B4	LISMO	2-oxoisovalerate dehydrogenase subunit alpha OS=Listeria monocytogenes serovar 1/2a (strain ATCC BAA-679 / EGD-e) OX=169963 GN=lmo1372 PE=3 SV=1
Q8Y798	LISMO	Lmo1392 protein OS=Listeria monocytogenes serovar 1/2a (strain ATCC BAA-679 / EGD-e) OX=169963 GN=lmo1392 PE=4 SV=1
Q8Y6P8	LISMO	Lmo1636 protein OS=Listeria monocytogenes serovar 1/2a (strain ATCC BAA-679 / EGD-e) OX=169963 GN=lmo1636 PE=4 SV=1
Q8YAJ0	LISMO	Lmo0135 protein OS=Listeria monocytogenes serovar 1/2a (strain ATCC BAA-679 / EGD-e) OX=169963 GN=lmo0135 PE=1 SV=1
Q8Y834	LISMO	dTDP-4-dehydrorhamnose reductase OS=Listeria monocytogenes serovar 1/2a (strain ATCC BAA-679 / EGD-e) OX=169963 GN=lmo1084 PE=3 SV=1
HPRK	LISMO	HPr kinase/phosphorylase OS=Listeria monocytogenes serovar 1/2a (strain ATCC BAA-679 / EGD-e) OX=169963 GN=hprK PE=3 SV=1
Q8Y6P0	LISMO	Lmo1644 protein OS=Listeria monocytogenes serovar 1/2a (strain ATCC BAA-679 / EGD-e) OX=169963 GN=lmo1644 PE=4 SV=1
Q8Y763	LISMO	Lmo1438 protein OS=Listeria monocytogenes serovar 1/2a (strain ATCC BAA-679 / EGD-e) OX=169963 GN=lmo1438 PE=3 SV=1
Q8Y6B7	LISMO	N5-carboxyaminoimidazole ribonucleotide synthase OS=Listeria monocytogenes serovar 1/2a (strain ATCC BAA-679 / EGD-e) OX=169963 GN=purK PE=3 SV=1
Q92F34	LISMO	Lmo0241 protein OS=Listeria monocytogenes serovar 1/2a (strain ATCC BAA-679 / EGD-e) OX=169963 GN=lmo0241 PE=4 SV=1
AROA	LISMO	3-phosphoshikimate 1-carboxyvinyltransferase OS=Listeria monocytogenes serovar 1/2a (strain ATCC BAA-679 / EGD-e) OX=169963 GN=aroA PE=3 SV=1
CLPP	LISMO	ATP-dependent Clp protease proteolytic subunit OS=Listeria monocytogenes serovar 1/2a (strain ATCC BAA-679 / EGD-e) OX=169963 GN=clpP PE=1 SV=1
Q8Y580	LISMO	Lmo2194 protein OS=Listeria monocytogenes serovar 1/2a (strain ATCC BAA-679 / EGD-e) OX=169963 GN=lmo2194 PE=3 SV=1
Q8YA67	LISMO	Lmo0292 protein OS=Listeria monocytogenes serovar 1/2a (strain ATCC BAA-679 / EGD-e) OX=169963 GN=lmo0292 PE=4 SV=1
DAAA	LISMO	D-alanine aminotransferase OS=Listeria monocytogenes serovar 1/2a (strain ATCC BAA-679 / EGD-e) OX=169963 GN=dat PE=3 SV=1
PYRH	LISMO	Uridylate kinase OS=Listeria monocytogenes serovar 1/2a (strain ATCC BAA-679 / EGD-e) OX=169963 GN=pyrH PE=3 SV=1
Q8Y4D2	LISMO	Lmo2518 protein OS=Listeria monocytogenes serovar 1/2a (strain ATCC BAA-679 / EGD-e) OX=169963 GN=lmo2518 PE=3 SV=1
PUR9	LISMO	Bifunctional purine biosynthesis protein PurH OS=Listeria monocytogenes serovar 1/2a (strain ATCC BAA-679 / EGD-e) OX=169963 GN=purH PE=3 SV=1
Q8Y4H9	LISMO	Lmo2462 protein OS=Listeria monocytogenes serovar 1/2a (strain ATCC BAA-679 / EGD-e) OX=169963 GN=lmo2462 PE=1 SV=1
TILS	LISMO	Bifunctional protein TilS/HprT OS=Listeria monocytogenes serovar 1/2a (strain ATCC BAA-679 / EGD-e) OX=169963 GN=tilS/hprT PE=3 SV=1
DAPEL	LISMO	N-acetyldiaminopimelate deacetylase OS=Listeria monocytogenes serovar 1/2a (strain ATCC BAA-679 / EGD-e) OX=169963 GN=lmo1012 PE=3 SV=1
Q8Y8E3	LISMO	Lmo0961 protein OS=Listeria monocytogenes serovar 1/2a (strain ATCC BAA-679 / EGD-e) OX=169963 GN=lmo0961 PE=4 SV=1
PGDA	LISMO	Peptidoglycan-N-acetylglucosamine deacetylase PgdA OS=Listeria monocytogenes serovar 1/2a (strain ATCC BAA-679 / EGD-e) OX=169963 GN=pgdA PE=1 SV=1
Q8Y5V9	LISMO	Lmo1946 protein OS=Listeria monocytogenes serovar 1/2a (strain ATCC BAA-679 / EGD-e) OX=169963 GN=lmo1946 PE=3 SV=1
Q8Y5F0	LISMO	Lmo2114 protein OS=Listeria monocytogenes serovar 1/2a (strain ATCC BAA-679 / EGD-e) OX=169963 GN=lmo2114 PE=4 SV=1
Q8Y791	LISMO	Lmo1401 protein OS=Listeria monocytogenes serovar 1/2a (strain ATCC BAA-679 / EGD-e) OX=169963 GN=lmo1401 PE=4 SV=1
Q8Y8J4	LISMO	Lmo0907 protein OS=Listeria monocytogenes serovar 1/2a (strain ATCC BAA-679 / EGD-e) OX=169963 GN=lmo0907 PE=4 SV=1
RSMA	LISMO	Ribosomal RNA small subunit methyltransferase A OS=Listeria monocytogenes serovar 1/2a (strain ATCC BAA-679 / EGD-e) OX=169963 GN=rsmA PE=3 SV=1
Q8Y4R2	LISMO	Lmo2372 protein OS=Listeria monocytogenes serovar 1/2a (strain ATCC BAA-679 / EGD-e) OX=169963 GN=lmo2372 PE=4 SV=1
Q8Y992	LISMO	Lmo0641 protein OS=Listeria monocytogenes serovar 1/2a (strain ATCC BAA-679 / EGD-e) OX=169963 GN=lmo0641 PE=3 SV=1
FABZ	LISMO	3-hydroxyacyl-[acyl-carrier-protein] dehydratase FabZ OS=Listeria monocytogenes serovar 1/2a (strain ATCC BAA-679 / EGD-e) OX=169963 GN=fabZ PE=3 SV=1
HSLO	LISMO	33 kDa chaperonin OS=Listeria monocytogenes serovar 1/2a (strain ATCC BAA-679 / EGD-e) OX=169963 GN=hslO PE=3 SV=1
Q8Y6J6	LISMO	Lmo1688 protein OS=Listeria monocytogenes serovar 1/2a (strain ATCC BAA-679 / EGD-e) OX=169963 GN=lmo1688 PE=4 SV=1
Q8Y6F0	LISMO	Lmo1737 protein OS=Listeria monocytogenes serovar 1/2a (strain ATCC BAA-679 / EGD-e) OX=169963 GN=lmo1737 PE=3 SV=1
Q8Y448	LISMO	Protein translocase subunit SecY OS=Listeria monocytogenes serovar 1/2a (strain ATCC BAA-679 / EGD-e) OX=169963 GN=secY PE=3 SV=1
Q8YAM1	LISMO	Lmo0097 protein OS=Listeria monocytogenes serovar 1/2a (strain ATCC BAA-679 / EGD-e) OX=169963 GN=lmo0097 PE=4 SV=1
TYSY	LISMO	Thymidylate synthase OS=Listeria monocytogenes serovar 1/2a (strain ATCC BAA-679 / EGD-e) OX=169963 GN=thyA PE=3 SV=1
SYGA	LISMO	Glycine--tRNA ligase alpha subunit OS=Listeria monocytogenes serovar 1/2a (strain ATCC BAA-679 / EGD-e) OX=169963 GN=glyQ PE=3 SV=1
Q8Y4U2	LISMO	Pseudouridine-5'-phosphate glycosidase OS=Listeria monocytogenes serovar 1/2a (strain ATCC BAA-679 / EGD-e) OX=169963 GN=psuG PE=3 SV=1
RS16	LISMO	30S ribosomal protein S16 OS=Listeria monocytogenes serovar 1/2a (strain ATCC BAA-679 / EGD-e) OX=169963 GN=rpsP PE=3 SV=1
Q8Y970	LISMO	Lmo0663 protein OS=Listeria monocytogenes serovar 1/2a (strain ATCC BAA-679 / EGD-e) OX=169963 GN=lmo0663 PE=4 SV=1
DAPA	LISMO	4-hydroxy-tetrahydrodipicolinate synthase OS=Listeria monocytogenes serovar 1/2a (strain ATCC BAA-679 / EGD-e) OX=169963 GN=dapA PE=3 SV=1
Q8YA80	LISMO	Lmo0279 protein OS=Listeria monocytogenes serovar 1/2a (strain ATCC BAA-679 / EGD-e) OX=169963 GN=lmo0279 PE=4 SV=1
RL30	LISMO	50S ribosomal protein L30 OS=Listeria monocytogenes serovar 1/2a (strain ATCC BAA-679 / EGD-e) OX=169963 GN=rpmD PE=3 SV=1
Q8Y9H4	LISMO	Lmo0554 protein OS=Listeria monocytogenes serovar 1/2a (strain ATCC BAA-679 / EGD-e) OX=169963 GN=lmo0554 PE=4 SV=1
Q8Y6G1	LISMO	Lmo1726 protein OS=Listeria monocytogenes serovar 1/2a (strain ATCC BAA-679 / EGD-e) OX=169963 GN=lmo1726 PE=4 SV=1
Q8Y9D8	LISMO	Lmo0592 protein OS=Listeria monocytogenes serovar 1/2a (strain ATCC BAA-679 / EGD-e) OX=169963 GN=lmo0592 PE=4 SV=1
Q929C7	LISMO	Lmo2248 protein OS=Listeria monocytogenes serovar 1/2a (strain ATCC BAA-679 / EGD-e) OX=169963 GN=lmo2248 PE=3 SV=1
Q8Y9E8	LISMO	Lmo0581 protein OS=Listeria monocytogenes serovar 1/2a (strain ATCC BAA-679 / EGD-e) OX=169963 GN=lmo0581 PE=4 SV=1
Q8Y8Y0	LISMO	GTPase HflX OS=Listeria monocytogenes serovar 1/2a (strain ATCC BAA-679 / EGD-e) OX=169963 GN=hflX PE=3 SV=1
ATPE	LISMO	ATP synthase epsilon chain OS=Listeria monocytogenes serovar 1/2a (strain ATCC BAA-679 / EGD-e) OX=169963 GN=atpC PE=3 SV=1
Q8Y8K9	LISMO	RsbR protein OS=Listeria monocytogenes serovar 1/2a (strain ATCC BAA-679 / EGD-e) OX=169963 GN=RsbR PE=1 SV=1
Q8Y4A3	LISMO	Transcription termination factor Rho OS=Listeria monocytogenes serovar 1/2a (strain ATCC BAA-679 / EGD-e) OX=169963 GN=rho PE=3 SV=1
Q8Y734	LISMO	Lmo1489 protein OS=Listeria monocytogenes serovar 1/2a (strain ATCC BAA-679 / EGD-e) OX=169963 GN=lmo1489 PE=4 SV=1
Q8Y966	LISMO	Lmo0667 protein OS=Listeria monocytogenes serovar 1/2a (strain ATCC BAA-679 / EGD-e) OX=169963 GN=lmo0667 PE=4 SV=1
NADE	LISMO	NH(3)-dependent NAD(+) synthetase OS=Listeria monocytogenes serovar 1/2a (strain ATCC BAA-679 / EGD-e) OX=169963 GN=nadE PE=3 SV=1
TAGH	LISMO	Teichoic acids export ATP-binding protein TagH OS=Listeria monocytogenes serovar 1/2a (strain ATCC BAA-679 / EGD-e) OX=169963 GN=tagH PE=3 SV=1
Q8Y4A4	LISMO	Homoserine dehydrogenase OS=Listeria monocytogenes serovar 1/2a (strain ATCC BAA-679 / EGD-e) OX=169963 GN=hom PE=3 SV=1
Q8Y657	LISMO	Pseudouridine synthase OS=Listeria monocytogenes serovar 1/2a (strain ATCC BAA-679 / EGD-e) OX=169963 GN=lmo1843 PE=3 SV=1
Q7AP65	LISMO	OpuCA protein OS=Listeria monocytogenes serovar 1/2a (strain ATCC BAA-679 / EGD-e) OX=169963 GN=opuCA PE=3 SV=1
CINA	LISMO	Putative competence-damage inducible protein OS=Listeria monocytogenes serovar 1/2a (strain ATCC BAA-679 / EGD-e) OX=169963 GN=cinA PE=3 SV=1
Q8Y6E3	LISMO	Lmo1744 protein OS=Listeria monocytogenes serovar 1/2a (strain ATCC BAA-679 / EGD-e) OX=169963 GN=lmo1744 PE=4 SV=1
RSBV	LISMO	Anti-sigma-B factor antagonist OS=Listeria monocytogenes serovar 1/2a (strain ATCC BAA-679 / EGD-e) OX=169963 GN=rsbV PE=3 SV=1
RS6	LISMO	30S ribosomal protein S6 OS=Listeria monocytogenes serovar 1/2a (strain ATCC BAA-679 / EGD-e) OX=169963 GN=rpsF PE=3 SV=1
Q8Y7J4	LISMO	Lmo1283 protein OS=Listeria monocytogenes serovar 1/2a (strain ATCC BAA-679 / EGD-e) OX=169963 GN=lmo1283 PE=4 SV=1
Q8Y4B4	LISMO	Lmo2537 protein OS=Listeria monocytogenes serovar 1/2a (strain ATCC BAA-679 / EGD-e) OX=169963 GN=lmo2537 PE=1 SV=1
Q8Y5A3	LISMO	Lmo2166 protein OS=Listeria monocytogenes serovar 1/2a (strain ATCC BAA-679 / EGD-e) OX=169963 GN=lmo2166 PE=4 SV=1
Q8YAN9	LISMO	Lmo0078 protein OS=Listeria monocytogenes serovar 1/2a (strain ATCC BAA-679 / EGD-e) OX=169963 GN=lmo0078 PE=3 SV=1
RS14Z	LISMO	30S ribosomal protein S14 type Z OS=Listeria monocytogenes serovar 1/2a (strain ATCC BAA-679 / EGD-e) OX=169963 GN=rpsZ PE=3 SV=1
Q8Y8P0	LISMO	UDP-N-acetylmuramoyl-tripeptide--D-alanyl-D-alanine ligase OS=Listeria monocytogenes serovar 1/2a (strain ATCC BAA-679 / EGD-e) OX=169963 GN=murF PE=3 SV=1
Q8Y5X0	LISMO	Lmo1935 protein OS=Listeria monocytogenes serovar 1/2a (strain ATCC BAA-679 / EGD-e) OX=169963 GN=lmo1935 PE=4 SV=1
Q8Y732	LISMO	Lmo1491 protein OS=Listeria monocytogenes serovar 1/2a (strain ATCC BAA-679 / EGD-e) OX=169963 GN=lmo1491 PE=4 SV=1
Y1863	LISMO	DegV domain-containing protein lmo1863 OS=Listeria monocytogenes serovar 1/2a (strain ATCC BAA-679 / EGD-e) OX=169963 GN=lmo1863 PE=3 SV=1
Q8Y629	LISMO	Lmo1871 protein OS=Listeria monocytogenes serovar 1/2a (strain ATCC BAA-679 / EGD-e) OX=169963 GN=lmo1871 PE=3 SV=1
Q8Y478	LISMO	Lmo2577 protein OS=Listeria monocytogenes serovar 1/2a (strain ATCC BAA-679 / EGD-e) OX=169963 GN=lmo2577 PE=4 SV=1
Q92FQ6	LISMO	Replicative DNA helicase OS=Listeria monocytogenes serovar 1/2a (strain ATCC BAA-679 / EGD-e) OX=169963 GN=dnaC PE=3 SV=1
Q8Y713	LISMO	Cysteine desulfurase OS=Listeria monocytogenes serovar 1/2a (strain ATCC BAA-679 / EGD-e) OX=169963 GN=lmo1513 PE=3 SV=1
RL24	LISMO	50S ribosomal protein L24 OS=Listeria monocytogenes serovar 1/2a (strain ATCC BAA-679 / EGD-e) OX=169963 GN=rplX PE=3 SV=1
Q7AP63	LISMO	Lmo1467 protein OS=Listeria monocytogenes serovar 1/2a (strain ATCC BAA-679 / EGD-e) OX=169963 GN=lmo1467 PE=4 SV=1
Q8Y5V2	LISMO	Purine nucleoside phosphorylase OS=Listeria monocytogenes serovar 1/2a (strain ATCC BAA-679 / EGD-e) OX=169963 GN=pnp PE=3 SV=1
Q8Y5Y8	LISMO	Malate dehydrogenase (oxaloacetate-decarboxylating) OS=Listeria monocytogenes serovar 1/2a (strain ATCC BAA-679 / EGD-e) OX=169963 GN=lmo1915 PE=3 SV=1
Q8Y671	LISMO	Lmo1828 protein OS=Listeria monocytogenes serovar 1/2a (strain ATCC BAA-679 / EGD-e) OX=169963 GN=lmo1828 PE=4 SV=1
PANB	LISMO	3-methyl-2-oxobutanoate hydroxymethyltransferase OS=Listeria monocytogenes serovar 1/2a (strain ATCC BAA-679 / EGD-e) OX=169963 GN=panB PE=3 SV=1
Q8Y8K8	LISMO	RsbT protein OS=Listeria monocytogenes serovar 1/2a (strain ATCC BAA-679 / EGD-e) OX=169963 GN=rsbT PE=4 SV=1
Q8YA59	LISMO	Lmo0302 protein OS=Listeria monocytogenes serovar 1/2a (strain ATCC BAA-679 / EGD-e) OX=169963 GN=lmo0302 PE=4 SV=1
Q8Y6S6	LISMO	PheT protein OS=Listeria monocytogenes serovar 1/2a (strain ATCC BAA-679 / EGD-e) OX=169963 GN=pheT PE=4 SV=1
Q8Y555	LISMO	Lmo2221 protein OS=Listeria monocytogenes serovar 1/2a (strain ATCC BAA-679 / EGD-e) OX=169963 GN=lmo2221 PE=4 SV=1
ACCD	LISMO	Acetyl-coenzyme A carboxylase carboxyl transferase subunit beta OS=Listeria monocytogenes serovar 1/2a (strain ATCC BAA-679 / EGD-e) OX=169963 GN=accD PE=3 SV=1
Q8Y4R4	LISMO	Lmo2370 protein OS=Listeria monocytogenes serovar 1/2a (strain ATCC BAA-679 / EGD-e) OX=169963 GN=lmo2370 PE=4 SV=1
FENR2	LISMO	Ferredoxin--NADP reductase 2 OS=Listeria monocytogenes serovar 1/2a (strain ATCC BAA-679 / EGD-e) OX=169963 GN=lmo2390 PE=3 SV=1
DEOD	LISMO	Purine nucleoside phosphorylase DeoD-type OS=Listeria monocytogenes serovar 1/2a (strain ATCC BAA-679 / EGD-e) OX=169963 GN=deoD PE=3 SV=1
SYW	LISMO	Tryptophan--tRNA ligase OS=Listeria monocytogenes serovar 1/2a (strain ATCC BAA-679 / EGD-e) OX=169963 GN=trpS PE=3 SV=1
Y1577	LISMO	UPF0173 metal-dependent hydrolase lmo1577 OS=Listeria monocytogenes serovar 1/2a (strain ATCC BAA-679 / EGD-e) OX=169963 GN=lmo1577 PE=3 SV=1
Q8YA94	LISMO	Lmo0261 protein OS=Listeria monocytogenes serovar 1/2a (strain ATCC BAA-679 / EGD-e) OX=169963 GN=lmo0261 PE=3 SV=1
FTHS	LISMO	Formate--tetrahydrofolate ligase OS=Listeria monocytogenes serovar 1/2a (strain ATCC BAA-679 / EGD-e) OX=169963 GN=fhs PE=3 SV=2
Q8Y8T1	LISMO	Lmo0813 protein OS=Listeria monocytogenes serovar 1/2a (strain ATCC BAA-679 / EGD-e) OX=169963 GN=lmo0813 PE=4 SV=1
Q8Y9X2	LISMO	Pyrroline-5-carboxylate reductase OS=Listeria monocytogenes serovar 1/2a (strain ATCC BAA-679 / EGD-e) OX=169963 GN=proC PE=3 SV=1
Q92AJ3	LISMO	Lmo1815 protein OS=Listeria monocytogenes serovar 1/2a (strain ATCC BAA-679 / EGD-e) OX=169963 GN=lmo1815 PE=3 SV=1
TPX	LISMO	Thiol peroxidase OS=Listeria monocytogenes serovar 1/2a (strain ATCC BAA-679 / EGD-e) OX=169963 GN=tpx PE=3 SV=1
DAPB	LISMO	4-hydroxy-tetrahydrodipicolinate reductase OS=Listeria monocytogenes serovar 1/2a (strain ATCC BAA-679 / EGD-e) OX=169963 GN=dapB PE=3 SV=1
Q8Y8J5	LISMO	Lmo0906 protein OS=Listeria monocytogenes serovar 1/2a (strain ATCC BAA-679 / EGD-e) OX=169963 GN=lmo0906 PE=3 SV=1
Q8Y7L6	LISMO	Lmo1261 protein OS=Listeria monocytogenes serovar 1/2a (strain ATCC BAA-679 / EGD-e) OX=169963 GN=lmo1261 PE=4 SV=1
Q8Y781	LISMO	Lmo1415 protein OS=Listeria monocytogenes serovar 1/2a (strain ATCC BAA-679 / EGD-e) OX=169963 GN=lmo1415 PE=3 SV=1
EZRA	LISMO	Septation ring formation regulator EzrA OS=Listeria monocytogenes serovar 1/2a (strain ATCC BAA-679 / EGD-e) OX=169963 GN=ezrA PE=3 SV=1
Q926W7	LISMO	Partition protein, ParA homolog OS=Listeria monocytogenes serovar 1/2a (strain ATCC BAA-679 / EGD-e) OX=169963 GN=parA PE=4 SV=1
Q8Y625	LISMO	Lmo1875 protein OS=Listeria monocytogenes serovar 1/2a (strain ATCC BAA-679 / EGD-e) OX=169963 GN=lmo1875 PE=4 SV=1
Q8Y782	LISMO	Lmo1414 protein OS=Listeria monocytogenes serovar 1/2a (strain ATCC BAA-679 / EGD-e) OX=169963 GN=lmo1414 PE=3 SV=1
TAL1	LISMO	Probable transaldolase 1 OS=Listeria monocytogenes serovar 1/2a (strain ATCC BAA-679 / EGD-e) OX=169963 GN=tal1 PE=3 SV=1
Q8Y4U4	LISMO	Lmo2337 protein OS=Listeria monocytogenes serovar 1/2a (strain ATCC BAA-679 / EGD-e) OX=169963 GN=lmo2337 PE=4 SV=1
Q92D14	LISMO	Lmo1008 protein OS=Listeria monocytogenes serovar 1/2a (strain ATCC BAA-679 / EGD-e) OX=169963 GN=lmo1008 PE=4 SV=1
ACP	LISMO	Acyl carrier protein OS=Listeria monocytogenes serovar 1/2a (strain ATCC BAA-679 / EGD-e) OX=169963 GN=acpP PE=3 SV=1
Q8Y4M4	LISMO	Cysteine desulfurase OS=Listeria monocytogenes serovar 1/2a (strain ATCC BAA-679 / EGD-e) OX=169963 GN=lmo2413 PE=3 SV=1
Q8Y7N8	LISMO	Lmo1236 protein OS=Listeria monocytogenes serovar 1/2a (strain ATCC BAA-679 / EGD-e) OX=169963 GN=lmo1236 PE=4 SV=1
RIMM	LISMO	Ribosome maturation factor RimM OS=Listeria monocytogenes serovar 1/2a (strain ATCC BAA-679 / EGD-e) OX=169963 GN=rimM PE=3 SV=1
Q8YAF6	LISMO	Lmo0170 protein OS=Listeria monocytogenes serovar 1/2a (strain ATCC BAA-679 / EGD-e) OX=169963 GN=lmo0170 PE=4 SV=1
Q7AP79	LISMO	RNA polymerase sigma factor OS=Listeria monocytogenes serovar 1/2a (strain ATCC BAA-679 / EGD-e) OX=169963 GN=sigB PE=3 SV=1
Q8Y9J7	LISMO	Lmo0530 protein OS=Listeria monocytogenes serovar 1/2a (strain ATCC BAA-679 / EGD-e) OX=169963 GN=lmo0530 PE=4 SV=1
Q8Y604	LISMO	3'-5' exonuclease DinG OS=Listeria monocytogenes serovar 1/2a (strain ATCC BAA-679 / EGD-e) OX=169963 GN=dinG PE=3 SV=1
ECFA1	LISMO	Energy-coupling factor transporter ATP-binding protein EcfA1 OS=Listeria monocytogenes serovar 1/2a (strain ATCC BAA-679 / EGD-e) OX=169963 GN=ecfA1 PE=3 SV=1
DEOC	LISMO	Deoxyribose-phosphate aldolase OS=Listeria monocytogenes serovar 1/2a (strain ATCC BAA-679 / EGD-e) OX=169963 GN=deoC PE=3 SV=1
Q8Y8V9	LISMO	Lmo0783 protein OS=Listeria monocytogenes serovar 1/2a (strain ATCC BAA-679 / EGD-e) OX=169963 GN=lmo0783 PE=4 SV=1
DDL	LISMO	D-alanine--D-alanine ligase OS=Listeria monocytogenes serovar 1/2a (strain ATCC BAA-679 / EGD-e) OX=169963 GN=ddl PE=3 SV=1
Q7AP84	LISMO	Lmo0319 protein OS=Listeria monocytogenes serovar 1/2a (strain ATCC BAA-679 / EGD-e) OX=169963 GN=lmo0319 PE=3 SV=1
ENGB	LISMO	Probable GTP-binding protein EngB OS=Listeria monocytogenes serovar 1/2a (strain ATCC BAA-679 / EGD-e) OX=169963 GN=engB PE=3 SV=1
Q8Y5R3	LISMO	Pyrimidine-nucleoside phosphorylase OS=Listeria monocytogenes serovar 1/2a (strain ATCC BAA-679 / EGD-e) OX=169963 GN=pdp PE=3 SV=1
Q8Y8R9	LISMO	3-hydroxy-3-methylglutaryl coenzyme A reductase OS=Listeria monocytogenes serovar 1/2a (strain ATCC BAA-679 / EGD-e) OX=169963 GN=lmo0825 PE=3 SV=1
Q92BX8	LISMO	Two-component response regulator OS=Listeria monocytogenes serovar 1/2a (strain ATCC BAA-679 / EGD-e) OX=169963 GN=lisR PE=4 SV=1
Q8Y681	LISMO	Ribulose-phosphate 3-epimerase OS=Listeria monocytogenes serovar 1/2a (strain ATCC BAA-679 / EGD-e) OX=169963 GN=rpe PE=3 SV=1
RNPH	LISMO	Ribonuclease PH OS=Listeria monocytogenes serovar 1/2a (strain ATCC BAA-679 / EGD-e) OX=169963 GN=rph PE=3 SV=1
Q8YAD9	LISMO	Pur operon repressor OS=Listeria monocytogenes serovar 1/2a (strain ATCC BAA-679 / EGD-e) OX=169963 GN=lmo0192 PE=3 SV=1
AZOR2	LISMO	FMN-dependent NADH:quinone oxidoreductase 2 OS=Listeria monocytogenes serovar 1/2a (strain ATCC BAA-679 / EGD-e) OX=169963 GN=azoR2 PE=3 SV=1
RF1	LISMO	Peptide chain release factor 1 OS=Listeria monocytogenes serovar 1/2a (strain ATCC BAA-679 / EGD-e) OX=169963 GN=prfA PE=3 SV=1
APT	LISMO	Adenine phosphoribosyltransferase OS=Listeria monocytogenes serovar 1/2a (strain ATCC BAA-679 / EGD-e) OX=169963 GN=apt PE=3 SV=1
Q8Y774	LISMO	Lmo1423 protein OS=Listeria monocytogenes serovar 1/2a (strain ATCC BAA-679 / EGD-e) OX=169963 GN=lmo1423 PE=4 SV=1
Q8Y892	LISMO	Lmo1022 protein OS=Listeria monocytogenes serovar 1/2a (strain ATCC BAA-679 / EGD-e) OX=169963 GN=lmo1022 PE=4 SV=1
Q7AP48	LISMO	Lmo2550 protein OS=Listeria monocytogenes serovar 1/2a (strain ATCC BAA-679 / EGD-e) OX=169963 GN=lmo2550 PE=4 SV=1
Q8Y6S1	LISMO	Lmo1612 protein OS=Listeria monocytogenes serovar 1/2a (strain ATCC BAA-679 / EGD-e) OX=169963 GN=lmo1612 PE=4 SV=1
PDRP1	LISMO	Putative pyruvate, phosphate dikinase regulatory protein 1 OS=Listeria monocytogenes serovar 1/2a (strain ATCC BAA-679 / EGD-e) OX=169963 GN=lmo1457 PE=3 SV=1
RADA	LISMO	DNA repair protein RadA OS=Listeria monocytogenes serovar 1/2a (strain ATCC BAA-679 / EGD-e) OX=169963 GN=radA PE=3 SV=2
IDI2	LISMO	Isopentenyl-diphosphate delta-isomerase OS=Listeria monocytogenes serovar 1/2a (strain ATCC BAA-679 / EGD-e) OX=169963 GN=fni PE=3 SV=1
Q8YA82	LISMO	Lmo0277 protein OS=Listeria monocytogenes serovar 1/2a (strain ATCC BAA-679 / EGD-e) OX=169963 GN=lmo0277 PE=4 SV=1
Q8Y888	LISMO	Lmo1029 protein OS=Listeria monocytogenes serovar 1/2a (strain ATCC BAA-679 / EGD-e) OX=169963 GN=lmo1029 PE=4 SV=1
Q8Y8P9	LISMO	Lmo0847 protein OS=Listeria monocytogenes serovar 1/2a (strain ATCC BAA-679 / EGD-e) OX=169963 GN=lmo0847 PE=3 SV=1
Q8Y404	LISMO	Lmo2674 protein OS=Listeria monocytogenes serovar 1/2a (strain ATCC BAA-679 / EGD-e) OX=169963 GN=lmo2674 PE=3 SV=1
Y234	LISMO	Uncharacterized PIN and TRAM-domain containing protein Lmo0234 OS=Listeria monocytogenes serovar 1/2a (strain ATCC BAA-679 / EGD-e) OX=169963 GN=lmo0234 PE=3 SV=1
Q8Y797	LISMO	Lmo1393 protein OS=Listeria monocytogenes serovar 1/2a (strain ATCC BAA-679 / EGD-e) OX=169963 GN=lmo1393 PE=4 SV=1
Q92C58	LISMO	RNA-binding protein Hfq OS=Listeria monocytogenes serovar 1/2a (strain ATCC BAA-679 / EGD-e) OX=169963 GN=hfq PE=1 SV=1
RF2	LISMO	Peptide chain release factor 2 OS=Listeria monocytogenes serovar 1/2a (strain ATCC BAA-679 / EGD-e) OX=169963 GN=prfB PE=3 SV=2
Y369	LISMO	Probable transcriptional regulatory protein lmo0369 OS=Listeria monocytogenes serovar 1/2a (strain ATCC BAA-679 / EGD-e) OX=169963 GN=lmo0369 PE=3 SV=1
Q8Y669	LISMO	Lmo1830 protein OS=Listeria monocytogenes serovar 1/2a (strain ATCC BAA-679 / EGD-e) OX=169963 GN=lmo1830 PE=4 SV=1
Q8Y840	LISMO	UTP--glucose-1-phosphate uridylyltransferase OS=Listeria monocytogenes serovar 1/2a (strain ATCC BAA-679 / EGD-e) OX=169963 GN=lmo1078 PE=3 SV=1
ALR	LISMO	Alanine racemase OS=Listeria monocytogenes serovar 1/2a (strain ATCC BAA-679 / EGD-e) OX=169963 GN=alr PE=3 SV=1
Q8Y7B8	LISMO	DNA repair protein RecN OS=Listeria monocytogenes serovar 1/2a (strain ATCC BAA-679 / EGD-e) OX=169963 GN=recN PE=3 SV=1
YDJC	LISMO	Carbohydrate deacetylase OS=Listeria monocytogenes serovar 1/2a (strain ATCC BAA-679 / EGD-e) OX=169963 GN=lmo0191 PE=3 SV=1
Q8Y5E9	LISMO	Lmo2115 protein OS=Listeria monocytogenes serovar 1/2a (strain ATCC BAA-679 / EGD-e) OX=169963 GN=lmo2115 PE=3 SV=1
Q8Y9C4	LISMO	Lmo0608 protein OS=Listeria monocytogenes serovar 1/2a (strain ATCC BAA-679 / EGD-e) OX=169963 GN=lmo0608 PE=4 SV=1
DCUP	LISMO	Uroporphyrinogen decarboxylase OS=Listeria monocytogenes serovar 1/2a (strain ATCC BAA-679 / EGD-e) OX=169963 GN=hemE PE=3 SV=1
Q8YA86	LISMO	Lmo0273 protein OS=Listeria monocytogenes serovar 1/2a (strain ATCC BAA-679 / EGD-e) OX=169963 GN=lmo0273 PE=4 SV=1
Q8Y3X4	LISMO	Lmo2705 protein OS=Listeria monocytogenes serovar 1/2a (strain ATCC BAA-679 / EGD-e) OX=169963 GN=lmo2705 PE=4 SV=1
Q8Y6T9	LISMO	Lmo1593 protein OS=Listeria monocytogenes serovar 1/2a (strain ATCC BAA-679 / EGD-e) OX=169963 GN=lmo1593 PE=3 SV=1
Q8Y5V8	LISMO	Histidine kinase OS=Listeria monocytogenes serovar 1/2a (strain ATCC BAA-679 / EGD-e) OX=169963 GN=resE PE=4 SV=1
Q8Y3S7	LISMO	Serine-type D-Ala-D-Ala carboxypeptidase OS=Listeria monocytogenes serovar 1/2a (strain ATCC BAA-679 / EGD-e) OX=169963 GN=lmo2754 PE=3 SV=1
RL27	LISMO	50S ribosomal protein L27 OS=Listeria monocytogenes serovar 1/2a (strain ATCC BAA-679 / EGD-e) OX=169963 GN=rpmA PE=3 SV=1
ACPS	LISMO	Holo-[acyl-carrier-protein] synthase OS=Listeria monocytogenes serovar 1/2a (strain ATCC BAA-679 / EGD-e) OX=169963 GN=acpS PE=3 SV=1
NOC	LISMO	Nucleoid occlusion protein OS=Listeria monocytogenes serovar 1/2a (strain ATCC BAA-679 / EGD-e) OX=169963 GN=noc PE=3 SV=1
GCSH	LISMO	Glycine cleavage system H protein OS=Listeria monocytogenes serovar 1/2a (strain ATCC BAA-679 / EGD-e) OX=169963 GN=gcvH PE=3 SV=1
RSBW	LISMO	Serine-protein kinase RsbW OS=Listeria monocytogenes serovar 1/2a (strain ATCC BAA-679 / EGD-e) OX=169963 GN=rsbW PE=3 SV=1
HEM3	LISMO	Porphobilinogen deaminase OS=Listeria monocytogenes serovar 1/2a (strain ATCC BAA-679 / EGD-e) OX=169963 GN=hemC PE=3 SV=1
Q8Y9C5	LISMO	Lmo0607 protein OS=Listeria monocytogenes serovar 1/2a (strain ATCC BAA-679 / EGD-e) OX=169963 GN=lmo0607 PE=4 SV=1
HIS8	LISMO	Histidinol-phosphate aminotransferase OS=Listeria monocytogenes serovar 1/2a (strain ATCC BAA-679 / EGD-e) OX=169963 GN=hisC PE=3 SV=1
Q8Y6G8	LISMO	Lmo1718 protein OS=Listeria monocytogenes serovar 1/2a (strain ATCC BAA-679 / EGD-e) OX=169963 GN=lmo1718 PE=4 SV=1
Q8Y3M0	LISMO	Lmo2815 protein OS=Listeria monocytogenes serovar 1/2a (strain ATCC BAA-679 / EGD-e) OX=169963 GN=lmo2815 PE=4 SV=1
Q8Y8E4	LISMO	Lmo0960 protein OS=Listeria monocytogenes serovar 1/2a (strain ATCC BAA-679 / EGD-e) OX=169963 GN=lmo0960 PE=4 SV=1
Q8YAA6	LISMO	Transcription termination/antitermination protein NusG OS=Listeria monocytogenes serovar 1/2a (strain ATCC BAA-679 / EGD-e) OX=169963 GN=nusG PE=3 SV=1
Q8Y8U6	LISMO	Lmo0796 protein OS=Listeria monocytogenes serovar 1/2a (strain ATCC BAA-679 / EGD-e) OX=169963 GN=lmo0796 PE=3 SV=1
NNRD	LISMO	ADP-dependent (S)-NAD(P)H-hydrate dehydratase OS=Listeria monocytogenes serovar 1/2a (strain ATCC BAA-679 / EGD-e) OX=169963 GN=nnrD PE=3 SV=1
Q8Y576	LISMO	Lmo2199 protein OS=Listeria monocytogenes serovar 1/2a (strain ATCC BAA-679 / EGD-e) OX=169963 GN=lmo2199 PE=3 SV=1
KCY	LISMO	Cytidylate kinase OS=Listeria monocytogenes serovar 1/2a (strain ATCC BAA-679 / EGD-e) OX=169963 GN=cmk PE=3 SV=1
MTNN	LISMO	5'-methylthioadenosine/S-adenosylhomocysteine nucleosidase OS=Listeria monocytogenes serovar 1/2a (strain ATCC BAA-679 / EGD-e) OX=169963 GN=mtnN PE=3 SV=1
Q8Y4A5	LISMO	Threonine synthase OS=Listeria monocytogenes serovar 1/2a (strain ATCC BAA-679 / EGD-e) OX=169963 GN=thrC PE=3 SV=1
TSAD	LISMO	tRNA N6-adenosine threonylcarbamoyltransferase OS=Listeria monocytogenes serovar 1/2a (strain ATCC BAA-679 / EGD-e) OX=169963 GN=tsaD PE=3 SV=1
Q928R7	LISMO	Lmo2366 protein OS=Listeria monocytogenes serovar 1/2a (strain ATCC BAA-679 / EGD-e) OX=169963 GN=lmo2366 PE=4 SV=1
RPOE	LISMO	Probable DNA-directed RNA polymerase subunit delta OS=Listeria monocytogenes serovar 1/2a (strain ATCC BAA-679 / EGD-e) OX=169963 GN=rpoE PE=3 SV=1
Q8Y3Y4	LISMO	Lmo2695 protein OS=Listeria monocytogenes serovar 1/2a (strain ATCC BAA-679 / EGD-e) OX=169963 GN=lmo2695 PE=4 SV=1
Q8Y6E4	LISMO	Lmo1743 protein OS=Listeria monocytogenes serovar 1/2a (strain ATCC BAA-679 / EGD-e) OX=169963 GN=lmo1743 PE=4 SV=1
MINC	LISMO	Probable septum site-determining protein MinC OS=Listeria monocytogenes serovar 1/2a (strain ATCC BAA-679 / EGD-e) OX=169963 GN=minC PE=3 SV=1
Q8Y852	LISMO	Lmo1066 protein OS=Listeria monocytogenes serovar 1/2a (strain ATCC BAA-679 / EGD-e) OX=169963 GN=lmo1066 PE=4 SV=1
Q8Y8T0	LISMO	Lmo0814 protein OS=Listeria monocytogenes serovar 1/2a (strain ATCC BAA-679 / EGD-e) OX=169963 GN=lmo0814 PE=4 SV=1
Q8Y4S1	LISMO	Glutamate/gamma-aminobutyrate antiporter OS=Listeria monocytogenes serovar 1/2a (strain ATCC BAA-679 / EGD-e) OX=169963 GN=lmo2362 PE=3 SV=1
Q8Y4N4	LISMO	Acid sugar phosphatase OS=Listeria monocytogenes serovar 1/2a (strain ATCC BAA-679 / EGD-e) OX=169963 GN=lmo2401 PE=3 SV=1
Q8Y627	LISMO	Dihydrofolate reductase OS=Listeria monocytogenes serovar 1/2a (strain ATCC BAA-679 / EGD-e) OX=169963 GN=lmo1873 PE=3 SV=1
Q8Y5U9	LISMO	Fur protein OS=Listeria monocytogenes serovar 1/2a (strain ATCC BAA-679 / EGD-e) OX=169963 GN=fur PE=3 SV=1
RUVB	LISMO	Holliday junction ATP-dependent DNA helicase RuvB OS=Listeria monocytogenes serovar 1/2a (strain ATCC BAA-679 / EGD-e) OX=169963 GN=ruvB PE=3 SV=1
KAD	LISMO	Adenylate kinase OS=Listeria monocytogenes serovar 1/2a (strain ATCC BAA-679 / EGD-e) OX=169963 GN=adk PE=3 SV=1
Q8Y5E5	LISMO	Lmo2119 protein OS=Listeria monocytogenes serovar 1/2a (strain ATCC BAA-679 / EGD-e) OX=169963 GN=lmo2119 PE=1 SV=1
BUK	LISMO	Probable butyrate kinase OS=Listeria monocytogenes serovar 1/2a (strain ATCC BAA-679 / EGD-e) OX=169963 GN=buk PE=3 SV=1
Q8Y7F7	LISMO	Lmo1324 protein OS=Listeria monocytogenes serovar 1/2a (strain ATCC BAA-679 / EGD-e) OX=169963 GN=lmo1324 PE=4 SV=1
Q8Y711	LISMO	Lmo1515 protein OS=Listeria monocytogenes serovar 1/2a (strain ATCC BAA-679 / EGD-e) OX=169963 GN=lmo1515 PE=4 SV=1
Q8Y649	LISMO	Lmo1851 protein OS=Listeria monocytogenes serovar 1/2a (strain ATCC BAA-679 / EGD-e) OX=169963 GN=lmo1851 PE=3 SV=1
DEF	LISMO	Peptide deformylase OS=Listeria monocytogenes serovar 1/2a (strain ATCC BAA-679 / EGD-e) OX=169963 GN=def PE=3 SV=1
Q8Y6D4	LISMO	Lmo1753 protein OS=Listeria monocytogenes serovar 1/2a (strain ATCC BAA-679 / EGD-e) OX=169963 GN=lmo1753 PE=3 SV=1
GNGF	LISMO	Gluconeogenesis factor OS=Listeria monocytogenes serovar 1/2a (strain ATCC BAA-679 / EGD-e) OX=169963 GN=lmo2473 PE=3 SV=1
TGT	LISMO	Queuine tRNA-ribosyltransferase OS=Listeria monocytogenes serovar 1/2a (strain ATCC BAA-679 / EGD-e) OX=169963 GN=tgt PE=3 SV=1
Q8Y6A0	LISMO	Lmo1795 protein OS=Listeria monocytogenes serovar 1/2a (strain ATCC BAA-679 / EGD-e) OX=169963 GN=lmo1795 PE=4 SV=1
Q8Y4S4	LISMO	Lmo2358 protein OS=Listeria monocytogenes serovar 1/2a (strain ATCC BAA-679 / EGD-e) OX=169963 GN=lmo2358 PE=4 SV=1
GCST	LISMO	Aminomethyltransferase OS=Listeria monocytogenes serovar 1/2a (strain ATCC BAA-679 / EGD-e) OX=169963 GN=gcvT PE=3 SV=1
Q8Y3K6	LISMO	Lmo2829 protein OS=Listeria monocytogenes serovar 1/2a (strain ATCC BAA-679 / EGD-e) OX=169963 GN=lmo2829 PE=4 SV=1
RL31B	LISMO	50S ribosomal protein L31 type B OS=Listeria monocytogenes serovar 1/2a (strain ATCC BAA-679 / EGD-e) OX=169963 GN=rpmE2 PE=3 SV=1
Q8Y6C2	LISMO	Amidophosphoribosyltransferase OS=Listeria monocytogenes serovar 1/2a (strain ATCC BAA-679 / EGD-e) OX=169963 GN=purF PE=3 SV=1
GCSPB	LISMO	Probable glycine dehydrogenase (decarboxylating) subunit 2 OS=Listeria monocytogenes serovar 1/2a (strain ATCC BAA-679 / EGD-e) OX=169963 GN=gcvPB PE=3 SV=1
Q8Y567	LISMO	Lmo2209 protein OS=Listeria monocytogenes serovar 1/2a (strain ATCC BAA-679 / EGD-e) OX=169963 GN=lmo2209 PE=4 SV=1
Q8YA78	LISMO	Lmo0281 protein OS=Listeria monocytogenes serovar 1/2a (strain ATCC BAA-679 / EGD-e) OX=169963 GN=lmo0281 PE=4 SV=1
Q8Y6L7	LISMO	L-lactate dehydrogenase OS=Listeria monocytogenes serovar 1/2a (strain ATCC BAA-679 / EGD-e) OX=169963 GN=lmo1667 PE=3 SV=1
Q8Y684	LISMO	L-serine deaminase OS=Listeria monocytogenes serovar 1/2a (strain ATCC BAA-679 / EGD-e) OX=169963 GN=lmo1813 PE=3 SV=1
Q8Y8C5	LISMO	Glutathione peroxidase OS=Listeria monocytogenes serovar 1/2a (strain ATCC BAA-679 / EGD-e) OX=169963 GN=lmo0983 PE=3 SV=1
Q928S1	LISMO	Lmo2361 protein OS=Listeria monocytogenes serovar 1/2a (strain ATCC BAA-679 / EGD-e) OX=169963 GN=lmo2361 PE=4 SV=1
SEPF	LISMO	Cell division protein SepF OS=Listeria monocytogenes serovar 1/2a (strain ATCC BAA-679 / EGD-e) OX=169963 GN=sepF PE=3 SV=1
ACYP	LISMO	Acylphosphatase OS=Listeria monocytogenes serovar 1/2a (strain ATCC BAA-679 / EGD-e) OX=169963 GN=acyP PE=3 SV=1
FAPR	LISMO	Transcription factor FapR OS=Listeria monocytogenes serovar 1/2a (strain ATCC BAA-679 / EGD-e) OX=169963 GN=fapR PE=3 SV=1
Q8Y5N7	LISMO	DivIVA protein OS=Listeria monocytogenes serovar 1/2a (strain ATCC BAA-679 / EGD-e) OX=169963 GN=divIVA PE=4 SV=1
Q8Y4L1	LISMO	Lmo2426 protein OS=Listeria monocytogenes serovar 1/2a (strain ATCC BAA-679 / EGD-e) OX=169963 GN=lmo2426 PE=3 SV=1
Q8Y4R5	LISMO	Lmo2369 protein OS=Listeria monocytogenes serovar 1/2a (strain ATCC BAA-679 / EGD-e) OX=169963 GN=lmo2369 PE=4 SV=1
LUXS	LISMO	S-ribosylhomocysteine lyase OS=Listeria monocytogenes serovar 1/2a (strain ATCC BAA-679 / EGD-e) OX=169963 GN=luxS PE=3 SV=1
RS20	LISMO	30S ribosomal protein S20 OS=Listeria monocytogenes serovar 1/2a (strain ATCC BAA-679 / EGD-e) OX=169963 GN=rpsT PE=3 SV=1
Q8Y897	LISMO	Lmo1017 protein OS=Listeria monocytogenes serovar 1/2a (strain ATCC BAA-679 / EGD-e) OX=169963 GN=lmo1017 PE=4 SV=1
GCH1L	LISMO	GTP cyclohydrolase 1 type 2 homolog OS=Listeria monocytogenes serovar 1/2a (strain ATCC BAA-679 / EGD-e) OX=169963 GN=lmo1452 PE=3 SV=1
Q8Y895	LISMO	Lmo1019 protein OS=Listeria monocytogenes serovar 1/2a (strain ATCC BAA-679 / EGD-e) OX=169963 GN=lmo1019 PE=3 SV=1
MENE	LISMO	2-succinylbenzoate--CoA ligase OS=Listeria monocytogenes serovar 1/2a (strain ATCC BAA-679 / EGD-e) OX=169963 GN=menE PE=3 SV=2
Q8Y9H2	LISMO	Lmo0556 protein OS=Listeria monocytogenes serovar 1/2a (strain ATCC BAA-679 / EGD-e) OX=169963 GN=lmo0556 PE=4 SV=1
KGUA	LISMO	Guanylate kinase OS=Listeria monocytogenes serovar 1/2a (strain ATCC BAA-679 / EGD-e) OX=169963 GN=gmk PE=1 SV=1
Q8Y5A1	LISMO	Lmo2168 protein OS=Listeria monocytogenes serovar 1/2a (strain ATCC BAA-679 / EGD-e) OX=169963 GN=lmo2168 PE=4 SV=1
Q8Y980	LISMO	Lmo0653 protein OS=Listeria monocytogenes serovar 1/2a (strain ATCC BAA-679 / EGD-e) OX=169963 GN=lmo0653 PE=4 SV=1
IXTPA	LISMO	dITP/XTP pyrophosphatase OS=Listeria monocytogenes serovar 1/2a (strain ATCC BAA-679 / EGD-e) OX=169963 GN=lmo1239 PE=3 SV=1
Q8Y5Y5	LISMO	Lmo1918 protein OS=Listeria monocytogenes serovar 1/2a (strain ATCC BAA-679 / EGD-e) OX=169963 GN=lmo1918 PE=4 SV=1
Q8Y560	LISMO	Lmo2216 protein OS=Listeria monocytogenes serovar 1/2a (strain ATCC BAA-679 / EGD-e) OX=169963 GN=lmo2216 PE=4 SV=1
Q92AU7	LISMO	Flavodoxin OS=Listeria monocytogenes serovar 1/2a (strain ATCC BAA-679 / EGD-e) OX=169963 GN=lmo1710 PE=3 SV=1
Q8Y8P5	LISMO	Lmo0851 protein OS=Listeria monocytogenes serovar 1/2a (strain ATCC BAA-679 / EGD-e) OX=169963 GN=lmo0851 PE=4 SV=1
PUR7	LISMO	Phosphoribosylaminoimidazole-succinocarboxamide synthase OS=Listeria monocytogenes serovar 1/2a (strain ATCC BAA-679 / EGD-e) OX=169963 GN=purC PE=3 SV=1
DCEC	LISMO	Probable glutamate decarboxylase gamma OS=Listeria monocytogenes serovar 1/2a (strain ATCC BAA-679 / EGD-e) OX=169963 GN=lmo2434 PE=3 SV=1
Q8Y4U5	LISMO	Tagatose-6-phosphate kinase OS=Listeria monocytogenes serovar 1/2a (strain ATCC BAA-679 / EGD-e) OX=169963 GN=fruB PE=3 SV=1
PDXT	LISMO	Pyridoxal 5'-phosphate synthase subunit PdxT OS=Listeria monocytogenes serovar 1/2a (strain ATCC BAA-679 / EGD-e) OX=169963 GN=pdxT PE=3 SV=1
Q8Y795	LISMO	Lmo1395 protein OS=Listeria monocytogenes serovar 1/2a (strain ATCC BAA-679 / EGD-e) OX=169963 GN=lmo1395 PE=4 SV=1
RS21	LISMO	30S ribosomal protein S21 OS=Listeria monocytogenes serovar 1/2a (strain ATCC BAA-679 / EGD-e) OX=169963 GN=rpsU PE=3 SV=1
Q8Y969	LISMO	Lmo0664 protein OS=Listeria monocytogenes serovar 1/2a (strain ATCC BAA-679 / EGD-e) OX=169963 GN=lmo0664 PE=3 SV=1
AZOR1	LISMO	FMN-dependent NADH:quinone oxidoreductase 1 OS=Listeria monocytogenes serovar 1/2a (strain ATCC BAA-679 / EGD-e) OX=169963 GN=azoR1 PE=3 SV=1
Q8Y768	LISMO	Lmo1433 protein OS=Listeria monocytogenes serovar 1/2a (strain ATCC BAA-679 / EGD-e) OX=169963 GN=lmo1433 PE=3 SV=1
Q8Y437	LISMO	FAD:protein FMN transferase OS=Listeria monocytogenes serovar 1/2a (strain ATCC BAA-679 / EGD-e) OX=169963 GN=lmo2636 PE=3 SV=1
HMO	LISMO	Heme-degrading monooxygenase OS=Listeria monocytogenes serovar 1/2a (strain ATCC BAA-679 / EGD-e) OX=169963 GN=lmo2213 PE=1 SV=1
STP1	LISMO	Serine/threonine phosphatase stp OS=Listeria monocytogenes serovar 1/2a (strain ATCC BAA-679 / EGD-e) OX=169963 GN=stp PE=1 SV=1
Q8Y6X1	LISMO	Primosome component (Helicase loader) DnaI OS=Listeria monocytogenes serovar 1/2a (strain ATCC BAA-679 / EGD-e) OX=169963 GN=dnaI PE=4 SV=1
MSRA	LISMO	Peptide methionine sulfoxide reductase MsrA OS=Listeria monocytogenes serovar 1/2a (strain ATCC BAA-679 / EGD-e) OX=169963 GN=msrA PE=3 SV=1
Q8Y3V8	LISMO	Lmo2723 protein OS=Listeria monocytogenes serovar 1/2a (strain ATCC BAA-679 / EGD-e) OX=169963 GN=lmo2723 PE=4 SV=1
KITH	LISMO	Thymidine kinase OS=Listeria monocytogenes serovar 1/2a (strain ATCC BAA-679 / EGD-e) OX=169963 GN=tdk PE=3 SV=1
Q8Y6S9	LISMO	Alkyl hydroperoxide reductase C OS=Listeria monocytogenes serovar 1/2a (strain ATCC BAA-679 / EGD-e) OX=169963 GN=lmo1604 PE=3 SV=1
YQGF	LISMO	Putative pre-16S rRNA nuclease OS=Listeria monocytogenes serovar 1/2a (strain ATCC BAA-679 / EGD-e) OX=169963 GN=lmo1502 PE=3 SV=1
ZURA	LISMO	Zinc uptake system ATP-binding protein ZurA OS=Listeria monocytogenes serovar 1/2a (strain ATCC BAA-679 / EGD-e) OX=169963 GN=zurA PE=3 SV=1
Q8Y9T2	LISMO	Lmo0441 protein OS=Listeria monocytogenes serovar 1/2a (strain ATCC BAA-679 / EGD-e) OX=169963 GN=lmo0441 PE=3 SV=1
NADK1	LISMO	NAD kinase 1 OS=Listeria monocytogenes serovar 1/2a (strain ATCC BAA-679 / EGD-e) OX=169963 GN=nadK1 PE=1 SV=1
Q8Y7N4	LISMO	Phosphoesterase OS=Listeria monocytogenes serovar 1/2a (strain ATCC BAA-679 / EGD-e) OX=169963 GN=lmo1240 PE=3 SV=1
MECA	LISMO	Adapter protein MecA OS=Listeria monocytogenes serovar 1/2a (strain ATCC BAA-679 / EGD-e) OX=169963 GN=mecA PE=3 SV=1
Q8YAL9	LISMO	Lmo0099 protein OS=Listeria monocytogenes serovar 1/2a (strain ATCC BAA-679 / EGD-e) OX=169963 GN=lmo0099 PE=4 SV=1
Q8Y5I4	LISMO	t(6)A37 threonylcarbamoyladenosine biosynthesis protein TsaE OS=Listeria monocytogenes serovar 1/2a (strain ATCC BAA-679 / EGD-e) OX=169963 GN=lmo2078 PE=3 SV=1
Q8Y859	LISMO	Lmo1059 protein OS=Listeria monocytogenes serovar 1/2a (strain ATCC BAA-679 / EGD-e) OX=169963 GN=lmo1059 PE=4 SV=1
Q8Y4R1	LISMO	Lmo2373 protein OS=Listeria monocytogenes serovar 1/2a (strain ATCC BAA-679 / EGD-e) OX=169963 GN=lmo2373 PE=4 SV=1
Q8Y4L5	LISMO	Lmo2422 protein OS=Listeria monocytogenes serovar 1/2a (strain ATCC BAA-679 / EGD-e) OX=169963 GN=lmo2422 PE=4 SV=1
MRAZ	LISMO	Transcriptional regulator MraZ OS=Listeria monocytogenes serovar 1/2a (strain ATCC BAA-679 / EGD-e) OX=169963 GN=mraZ PE=3 SV=1
LEXA	LISMO	LexA repressor OS=Listeria monocytogenes serovar 1/2a (strain ATCC BAA-679 / EGD-e) OX=169963 GN=lexA PE=3 SV=1
Q8Y4L6	LISMO	Histidine kinase OS=Listeria monocytogenes serovar 1/2a (strain ATCC BAA-679 / EGD-e) OX=169963 GN=lmo2421 PE=4 SV=1
Q8Y8Q1	LISMO	Lmo0845 protein OS=Listeria monocytogenes serovar 1/2a (strain ATCC BAA-679 / EGD-e) OX=169963 GN=lmo0845 PE=1 SV=1
Q8Y7Q4	LISMO	Lmo1218 protein OS=Listeria monocytogenes serovar 1/2a (strain ATCC BAA-679 / EGD-e) OX=169963 GN=lmo1218 PE=4 SV=1
Y1608	LISMO	UPF0354 protein lmo1608 OS=Listeria monocytogenes serovar 1/2a (strain ATCC BAA-679 / EGD-e) OX=169963 GN=lmo1608 PE=3 SV=1
Q8Y6R3	LISMO	Lmo1621 protein OS=Listeria monocytogenes serovar 1/2a (strain ATCC BAA-679 / EGD-e) OX=169963 GN=lmo1621 PE=4 SV=1
Q8Y850	LISMO	Lmo1068 protein OS=Listeria monocytogenes serovar 1/2a (strain ATCC BAA-679 / EGD-e) OX=169963 GN=lmo1068 PE=1 SV=1
COAX	LISMO	Type III pantothenate kinase OS=Listeria monocytogenes serovar 1/2a (strain ATCC BAA-679 / EGD-e) OX=169963 GN=coaX PE=3 SV=1
HSLV	LISMO	ATP-dependent protease subunit HslV OS=Listeria monocytogenes serovar 1/2a (strain ATCC BAA-679 / EGD-e) OX=169963 GN=hslV PE=3 SV=1
Q927T1	LISMO	Lmo2562 protein OS=Listeria monocytogenes serovar 1/2a (strain ATCC BAA-679 / EGD-e) OX=169963 GN=lmo2562 PE=4 SV=1
Q7AP64	LISMO	Lmo1453 protein OS=Listeria monocytogenes serovar 1/2a (strain ATCC BAA-679 / EGD-e) OX=169963 GN=lmo1453 PE=4 SV=1
NUSB	LISMO	Transcription antitermination protein NusB OS=Listeria monocytogenes serovar 1/2a (strain ATCC BAA-679 / EGD-e) OX=169963 GN=nusB PE=3 SV=1
Q92BM7	LISMO	Ribosomal silencing factor RsfS OS=Listeria monocytogenes serovar 1/2a (strain ATCC BAA-679 / EGD-e) OX=169963 GN=rsfS PE=3 SV=1
Q8Y8P8	LISMO	Lmo0848 protein OS=Listeria monocytogenes serovar 1/2a (strain ATCC BAA-679 / EGD-e) OX=169963 GN=lmo0848 PE=4 SV=1
Q8Y3Y7	LISMO	Lmo2692 protein OS=Listeria monocytogenes serovar 1/2a (strain ATCC BAA-679 / EGD-e) OX=169963 GN=lmo2692 PE=1 SV=1
Q8Y9Y0	LISMO	Lmo0387 protein OS=Listeria monocytogenes serovar 1/2a (strain ATCC BAA-679 / EGD-e) OX=169963 GN=lmo0387 PE=4 SV=1
RL35	LISMO	50S ribosomal protein L35 OS=Listeria monocytogenes serovar 1/2a (strain ATCC BAA-679 / EGD-e) OX=169963 GN=rpmI PE=3 SV=2
Q8YA56	LISMO	Lmo0305 protein OS=Listeria monocytogenes serovar 1/2a (strain ATCC BAA-679 / EGD-e) OX=169963 GN=lmo0305 PE=1 SV=1
Q8Y899	LISMO	Lmo1013 protein OS=Listeria monocytogenes serovar 1/2a (strain ATCC BAA-679 / EGD-e) OX=169963 GN=lmo1013 PE=3 SV=1
Q8Y621	LISMO	Lmo1881 protein OS=Listeria monocytogenes serovar 1/2a (strain ATCC BAA-679 / EGD-e) OX=169963 GN=lmo1881 PE=4 SV=1
TRMB	LISMO	tRNA (guanine-N(7)-)-methyltransferase OS=Listeria monocytogenes serovar 1/2a (strain ATCC BAA-679 / EGD-e) OX=169963 GN=trmB PE=3 SV=1
SSRP	LISMO	SsrA-binding protein OS=Listeria monocytogenes serovar 1/2a (strain ATCC BAA-679 / EGD-e) OX=169963 GN=smpB PE=3 SV=1
Q8Y5I5	LISMO	Lmo2077 protein OS=Listeria monocytogenes serovar 1/2a (strain ATCC BAA-679 / EGD-e) OX=169963 GN=lmo2077 PE=4 SV=1
CHEY	LISMO	Chemotaxis protein CheY OS=Listeria monocytogenes serovar 1/2a (strain ATCC BAA-679 / EGD-e) OX=169963 GN=cheY PE=3 SV=1
Q8Y9H1	LISMO	Lmo0557 protein OS=Listeria monocytogenes serovar 1/2a (strain ATCC BAA-679 / EGD-e) OX=169963 GN=lmo0557 PE=4 SV=1
Q8Y4Q8	LISMO	Peptidyl-prolyl cis-trans isomerase OS=Listeria monocytogenes serovar 1/2a (strain ATCC BAA-679 / EGD-e) OX=169963 GN=lmo2376 PE=3 SV=1
Q8Y8T3	LISMO	Lmo0811 protein OS=Listeria monocytogenes serovar 1/2a (strain ATCC BAA-679 / EGD-e) OX=169963 GN=lmo0811 PE=4 SV=1
Q8Y8V1	LISMO	Lmo0791 protein OS=Listeria monocytogenes serovar 1/2a (strain ATCC BAA-679 / EGD-e) OX=169963 GN=lmo0791 PE=4 SV=1
Q8Y499	LISMO	Lmo2555 protein OS=Listeria monocytogenes serovar 1/2a (strain ATCC BAA-679 / EGD-e) OX=169963 GN=lmo2555 PE=4 SV=1
PYRR	LISMO	Bifunctional protein PyrR OS=Listeria monocytogenes serovar 1/2a (strain ATCC BAA-679 / EGD-e) OX=169963 GN=pyrR PE=3 SV=1
EFP	LISMO	Elongation factor P OS=Listeria monocytogenes serovar 1/2a (strain ATCC BAA-679 / EGD-e) OX=169963 GN=efp PE=3 SV=1
Q8Y4Q0	LISMO	Lmo2385 protein OS=Listeria monocytogenes serovar 1/2a (strain ATCC BAA-679 / EGD-e) OX=169963 GN=lmo2385 PE=4 SV=1
Q8Y5M6	LISMO	Pyridoxal phosphate homeostasis protein OS=Listeria monocytogenes serovar 1/2a (strain ATCC BAA-679 / EGD-e) OX=169963 GN=lmo2031 PE=3 SV=1
Q8Y5Z9	LISMO	Bifunctional ligase/repressor BirA OS=Listeria monocytogenes serovar 1/2a (strain ATCC BAA-679 / EGD-e) OX=169963 GN=birA PE=3 SV=1
Q8Y8G6	LISMO	Lmo0938 protein OS=Listeria monocytogenes serovar 1/2a (strain ATCC BAA-679 / EGD-e) OX=169963 GN=lmo0938 PE=3 SV=1
Q8Y3K4	LISMO	Lmo2831 protein OS=Listeria monocytogenes serovar 1/2a (strain ATCC BAA-679 / EGD-e) OX=169963 GN=lmo2831 PE=4 SV=1
RUVA	LISMO	Holliday junction ATP-dependent DNA helicase RuvA OS=Listeria monocytogenes serovar 1/2a (strain ATCC BAA-679 / EGD-e) OX=169963 GN=ruvA PE=3 SV=1
PTH	LISMO	Peptidyl-tRNA hydrolase OS=Listeria monocytogenes serovar 1/2a (strain ATCC BAA-679 / EGD-e) OX=169963 GN=pth PE=3 SV=1
Q8Y4E5	LISMO	Two-component response phosphate regulator OS=Listeria monocytogenes serovar 1/2a (strain ATCC BAA-679 / EGD-e) OX=169963 GN=phoP PE=4 SV=1
RECX	LISMO	Regulatory protein RecX OS=Listeria monocytogenes serovar 1/2a (strain ATCC BAA-679 / EGD-e) OX=169963 GN=recX PE=3 SV=1
Q92CZ9	LISMO	Lmo1023 protein OS=Listeria monocytogenes serovar 1/2a (strain ATCC BAA-679 / EGD-e) OX=169963 GN=lmo1023 PE=4 SV=1
Q8Y5B4	LISMO	Lmo2153 protein OS=Listeria monocytogenes serovar 1/2a (strain ATCC BAA-679 / EGD-e) OX=169963 GN=lmo2153 PE=4 SV=1
Q8Y8L0	LISMO	mRNA interferase OS=Listeria monocytogenes serovar 1/2a (strain ATCC BAA-679 / EGD-e) OX=169963 GN=lmo0888 PE=3 SV=1
Q8Y8E6	LISMO	Lmo0958 protein OS=Listeria monocytogenes serovar 1/2a (strain ATCC BAA-679 / EGD-e) OX=169963 GN=lmo0958 PE=4 SV=1
Q8Y8G2	LISMO	Lmo0942 protein OS=Listeria monocytogenes serovar 1/2a (strain ATCC BAA-679 / EGD-e) OX=169963 GN=lmo0942 PE=3 SV=1
RIMP	LISMO	Ribosome maturation factor RimP OS=Listeria monocytogenes serovar 1/2a (strain ATCC BAA-679 / EGD-e) OX=169963 GN=rimP PE=3 SV=1
Q8Y987	LISMO	Lmo0646 protein OS=Listeria monocytogenes serovar 1/2a (strain ATCC BAA-679 / EGD-e) OX=169963 GN=lmo0646 PE=4 SV=1
Q8Y7E7	LISMO	5-formyltetrahydrofolate cyclo-ligase OS=Listeria monocytogenes serovar 1/2a (strain ATCC BAA-679 / EGD-e) OX=169963 GN=lmo1336 PE=3 SV=1
Q8Y9L2	LISMO	Lmo0515 protein OS=Listeria monocytogenes serovar 1/2a (strain ATCC BAA-679 / EGD-e) OX=169963 GN=lmo0515 PE=3 SV=1
Q8Y775	LISMO	Lmo1422 protein OS=Listeria monocytogenes serovar 1/2a (strain ATCC BAA-679 / EGD-e) OX=169963 GN=lmo1422 PE=1 SV=1
Q8Y6E2	LISMO	Lmo1745 protein OS=Listeria monocytogenes serovar 1/2a (strain ATCC BAA-679 / EGD-e) OX=169963 GN=lmo1745 PE=4 SV=1
Y1687	LISMO	UPF0374 protein lmo1687 OS=Listeria monocytogenes serovar 1/2a (strain ATCC BAA-679 / EGD-e) OX=169963 GN=lmo1687 PE=3 SV=1
Q8YAH4	LISMO	Lmo0152 protein OS=Listeria monocytogenes serovar 1/2a (strain ATCC BAA-679 / EGD-e) OX=169963 GN=lmo0152 PE=4 SV=1
Q8Y9N1	LISMO	Lmo0494 protein OS=Listeria monocytogenes serovar 1/2a (strain ATCC BAA-679 / EGD-e) OX=169963 GN=lmo0494 PE=4 SV=1
ATPD	LISMO	ATP synthase subunit delta OS=Listeria monocytogenes serovar 1/2a (strain ATCC BAA-679 / EGD-e) OX=169963 GN=atpH PE=3 SV=1
Q8Y6Y0	LISMO	FolC protein OS=Listeria monocytogenes serovar 1/2a (strain ATCC BAA-679 / EGD-e) OX=169963 GN=folC PE=3 SV=1
Q8Y5A2	LISMO	Lmo2167 protein OS=Listeria monocytogenes serovar 1/2a (strain ATCC BAA-679 / EGD-e) OX=169963 GN=lmo2167 PE=4 SV=1
PTHP	LISMO	Phosphocarrier protein HPr OS=Listeria monocytogenes serovar 1/2a (strain ATCC BAA-679 / EGD-e) OX=169963 GN=ptsH PE=3 SV=1
Q8Y3W6	LISMO	Secreted protein with 1 GW repeat OS=Listeria monocytogenes serovar 1/2a (strain ATCC BAA-679 / EGD-e) OX=169963 GN=lmo2713 PE=4 SV=1
Q8Y483	LISMO	Lmo2572 protein OS=Listeria monocytogenes serovar 1/2a (strain ATCC BAA-679 / EGD-e) OX=169963 GN=lmo2572 PE=4 SV=1
Q8Y4P4	LISMO	Lmo2391 protein OS=Listeria monocytogenes serovar 1/2a (strain ATCC BAA-679 / EGD-e) OX=169963 GN=lmo2391 PE=4 SV=1
Q8Y568	LISMO	Lmo2208 protein OS=Listeria monocytogenes serovar 1/2a (strain ATCC BAA-679 / EGD-e) OX=169963 GN=lmo2208 PE=4 SV=1
Q8Y544	LISMO	Lmo2232 protein OS=Listeria monocytogenes serovar 1/2a (strain ATCC BAA-679 / EGD-e) OX=169963 GN=lmo2232 PE=3 SV=1
Q8Y515	LISMO	Lmo2263 protein OS=Listeria monocytogenes serovar 1/2a (strain ATCC BAA-679 / EGD-e) OX=169963 GN=lmo2263 PE=4 SV=1
Q8Y8W1	LISMO	Lmo0781 protein OS=Listeria monocytogenes serovar 1/2a (strain ATCC BAA-679 / EGD-e) OX=169963 GN=lmo0781 PE=4 SV=1
Q8Y4M5	LISMO	Lmo2412 protein OS=Listeria monocytogenes serovar 1/2a (strain ATCC BAA-679 / EGD-e) OX=169963 GN=lmo2412 PE=4 SV=1
KTHY	LISMO	Thymidylate kinase OS=Listeria monocytogenes serovar 1/2a (strain ATCC BAA-679 / EGD-e) OX=169963 GN=tmk PE=3 SV=1
Q8Y6J0	LISMO	Lmo1694 protein OS=Listeria monocytogenes serovar 1/2a (strain ATCC BAA-679 / EGD-e) OX=169963 GN=lmo1694 PE=3 SV=1
Q8Y7Q3	LISMO	Lmo1219 protein OS=Listeria monocytogenes serovar 1/2a (strain ATCC BAA-679 / EGD-e) OX=169963 GN=lmo1219 PE=4 SV=1
Q8Y8D9	LISMO	Lmo0965 protein OS=Listeria monocytogenes serovar 1/2a (strain ATCC BAA-679 / EGD-e) OX=169963 GN=lmo0965 PE=4 SV=1
Y2759	LISMO	Macro domain-containing protein lmo2759 OS=Listeria monocytogenes serovar 1/2a (strain ATCC BAA-679 / EGD-e) OX=169963 GN=lmo2759 PE=4 SV=1
Q8Y749	LISMO	Cytidine deaminase OS=Listeria monocytogenes serovar 1/2a (strain ATCC BAA-679 / EGD-e) OX=169963 GN=lmo1463 PE=3 SV=1
NDK	LISMO	Nucleoside diphosphate kinase OS=Listeria monocytogenes serovar 1/2a (strain ATCC BAA-679 / EGD-e) OX=169963 GN=ndk PE=3 SV=1
Q8Y6J3	LISMO	dUTP diphosphatase OS=Listeria monocytogenes serovar 1/2a (strain ATCC BAA-679 / EGD-e) OX=169963 GN=lmo1691 PE=4 SV=1
Q8Y6S4	LISMO	Lmo1609 protein OS=Listeria monocytogenes serovar 1/2a (strain ATCC BAA-679 / EGD-e) OX=169963 GN=lmo1609 PE=4 SV=1
Q8Y829	LISMO	TagD protein OS=Listeria monocytogenes serovar 1/2a (strain ATCC BAA-679 / EGD-e) OX=169963 GN=tagD PE=4 SV=1
Q8Y524	LISMO	Lmo2253 protein OS=Listeria monocytogenes serovar 1/2a (strain ATCC BAA-679 / EGD-e) OX=169963 GN=lmo2253 PE=4 SV=1
Q8Y5R4	LISMO	Alpha-acetolactate decarboxylase OS=Listeria monocytogenes serovar 1/2a (strain ATCC BAA-679 / EGD-e) OX=169963 GN=lmo1992 PE=3 SV=1
Q8Y8N8	LISMO	Lmo0858 protein OS=Listeria monocytogenes serovar 1/2a (strain ATCC BAA-679 / EGD-e) OX=169963 GN=lmo0858 PE=4 SV=1
Q8Y8Y3	LISMO	Lmo0759 protein OS=Listeria monocytogenes serovar 1/2a (strain ATCC BAA-679 / EGD-e) OX=169963 GN=lmo0759 PE=4 SV=1
Q8Y8K5	LISMO	Indirect negative regulation of sigma B dependant gene expression (Serine phosphatase) OS=Listeria monocytogenes serovar 1/2a (strain ATCC BAA-679 / EGD-e) OX=169963 GN=rsbX PE=4 SV=1
Q8Y3T3	LISMO	Lmo2748 protein OS=Listeria monocytogenes serovar 1/2a (strain ATCC BAA-679 / EGD-e) OX=169963 GN=lmo2748 PE=4 SV=1
RPOY	LISMO	DNA-directed RNA polymerase subunit epsilon OS=Listeria monocytogenes serovar 1/2a (strain ATCC BAA-679 / EGD-e) OX=169963 GN=rpoY PE=3 SV=1
Y2703	LISMO	Nucleoid-associated protein lmo2703 OS=Listeria monocytogenes serovar 1/2a (strain ATCC BAA-679 / EGD-e) OX=169963 GN=lmo2703 PE=3 SV=1
TRMD	LISMO	tRNA (guanine-N(1)-)-methyltransferase OS=Listeria monocytogenes serovar 1/2a (strain ATCC BAA-679 / EGD-e) OX=169963 GN=trmD PE=3 SV=1
Q8Y6L6	LISMO	Lmo1668 protein OS=Listeria monocytogenes serovar 1/2a (strain ATCC BAA-679 / EGD-e) OX=169963 GN=lmo1668 PE=4 SV=1
MGSA	LISMO	Methylglyoxal synthase OS=Listeria monocytogenes serovar 1/2a (strain ATCC BAA-679 / EGD-e) OX=169963 GN=mgsA PE=3 SV=1
Q8YAC1	LISMO	7,8-dihydroneopterin aldolase OS=Listeria monocytogenes serovar 1/2a (strain ATCC BAA-679 / EGD-e) OX=169963 GN=folA PE=3 SV=1
Q8Y6I0	LISMO	Lmo1704 protein OS=Listeria monocytogenes serovar 1/2a (strain ATCC BAA-679 / EGD-e) OX=169963 GN=lmo1704 PE=3 SV=1
RL29	LISMO	50S ribosomal protein L29 OS=Listeria monocytogenes serovar 1/2a (strain ATCC BAA-679 / EGD-e) OX=169963 GN=rpmC PE=3 SV=1
Q8Y9W3	LISMO	Lmo0406 protein OS=Listeria monocytogenes serovar 1/2a (strain ATCC BAA-679 / EGD-e) OX=169963 GN=lmo0406 PE=4 SV=1
GRPE	LISMO	Protein GrpE OS=Listeria monocytogenes serovar 1/2a (strain ATCC BAA-679 / EGD-e) OX=169963 GN=grpE PE=3 SV=1
Q8Y405	LISMO	Lmo2673 protein OS=Listeria monocytogenes serovar 1/2a (strain ATCC BAA-679 / EGD-e) OX=169963 GN=lmo2673 PE=3 SV=1
GPSB	LISMO	Cell cycle protein GpsB OS=Listeria monocytogenes serovar 1/2a (strain ATCC BAA-679 / EGD-e) OX=169963 GN=gpsB PE=1 SV=1
ISPF	LISMO	2-C-methyl-D-erythritol 2,4-cyclodiphosphate synthase OS=Listeria monocytogenes serovar 1/2a (strain ATCC BAA-679 / EGD-e) OX=169963 GN=ispF PE=3 SV=1
Q8Y3Y3	LISMO	Lmo2696 protein OS=Listeria monocytogenes serovar 1/2a (strain ATCC BAA-679 / EGD-e) OX=169963 GN=lmo2696 PE=4 SV=1
Y216	LISMO	Uncharacterized protein Lmo0216 OS=Listeria monocytogenes serovar 1/2a (strain ATCC BAA-679 / EGD-e) OX=169963 GN=lmo0216 PE=4 SV=2
RPIA	LISMO	Ribose-5-phosphate isomerase A OS=Listeria monocytogenes serovar 1/2a (strain ATCC BAA-679 / EGD-e) OX=169963 GN=rpiA PE=3 SV=1
Q8Y5N6	LISMO	Lmo2021 protein OS=Listeria monocytogenes serovar 1/2a (strain ATCC BAA-679 / EGD-e) OX=169963 GN=lmo2021 PE=4 SV=1
RNZ	LISMO	Ribonuclease Z OS=Listeria monocytogenes serovar 1/2a (strain ATCC BAA-679 / EGD-e) OX=169963 GN=rnz PE=3 SV=1
Q8Y978	LISMO	Lmo0655 protein OS=Listeria monocytogenes serovar 1/2a (strain ATCC BAA-679 / EGD-e) OX=169963 GN=lmo0655 PE=4 SV=1
Q8Y3Z5	LISMO	Lmo2683 protein OS=Listeria monocytogenes serovar 1/2a (strain ATCC BAA-679 / EGD-e) OX=169963 GN=lmo2683 PE=4 SV=1
GREA	LISMO	Transcription elongation factor GreA OS=Listeria monocytogenes serovar 1/2a (strain ATCC BAA-679 / EGD-e) OX=169963 GN=greA PE=3 SV=1
TRPB	LISMO	Tryptophan synthase beta chain OS=Listeria monocytogenes serovar 1/2a (strain ATCC BAA-679 / EGD-e) OX=169963 GN=trpB PE=3 SV=1
Q8Y8V8	LISMO	Lmo0784 protein OS=Listeria monocytogenes serovar 1/2a (strain ATCC BAA-679 / EGD-e) OX=169963 GN=lmo0784 PE=4 SV=1
Q8Y3Y2	LISMO	Phosphoenolpyruvate--glycerone phosphotransferase OS=Listeria monocytogenes serovar 1/2a (strain ATCC BAA-679 / EGD-e) OX=169963 GN=lmo2697 PE=4 SV=1
Q92AT9	LISMO	Lmo1719 protein OS=Listeria monocytogenes serovar 1/2a (strain ATCC BAA-679 / EGD-e) OX=169963 GN=lmo1719 PE=4 SV=1
Y2054	LISMO	UPF0298 protein lmo2054 OS=Listeria monocytogenes serovar 1/2a (strain ATCC BAA-679 / EGD-e) OX=169963 GN=lmo2054 PE=3 SV=1
Q8Y8U8	LISMO	Lmo0794 protein OS=Listeria monocytogenes serovar 1/2a (strain ATCC BAA-679 / EGD-e) OX=169963 GN=lmo0794 PE=1 SV=1
Y533	LISMO	UPF0237 protein lmo0533 OS=Listeria monocytogenes serovar 1/2a (strain ATCC BAA-679 / EGD-e) OX=169963 GN=lmo0533 PE=3 SV=1
Q8Y3V7	LISMO	Lmo2724 protein OS=Listeria monocytogenes serovar 1/2a (strain ATCC BAA-679 / EGD-e) OX=169963 GN=lmo2724 PE=4 SV=1
Q8Y8W0	LISMO	Lmo0782 protein OS=Listeria monocytogenes serovar 1/2a (strain ATCC BAA-679 / EGD-e) OX=169963 GN=lmo0782 PE=4 SV=1
RLMH	LISMO	Ribosomal RNA large subunit methyltransferase H OS=Listeria monocytogenes serovar 1/2a (strain ATCC BAA-679 / EGD-e) OX=169963 GN=rlmH PE=3 SV=1
SPX	LISMO	Global transcriptional regulator Spx OS=Listeria monocytogenes serovar 1/2a (strain ATCC BAA-679 / EGD-e) OX=169963 GN=spx PE=3 SV=2
RBFA	LISMO	Ribosome-binding factor A OS=Listeria monocytogenes serovar 1/2a (strain ATCC BAA-679 / EGD-e) OX=169963 GN=rbfA PE=3 SV=1
Q8Y7M5	LISMO	Lmo1249 protein OS=Listeria monocytogenes serovar 1/2a (strain ATCC BAA-679 / EGD-e) OX=169963 GN=lmo1249 PE=4 SV=1
Q8Y7P4	LISMO	Lmo1229 protein OS=Listeria monocytogenes serovar 1/2a (strain ATCC BAA-679 / EGD-e) OX=169963 GN=lmo1229 PE=4 SV=1
Q8Y5J3	LISMO	Lmo2067 protein OS=Listeria monocytogenes serovar 1/2a (strain ATCC BAA-679 / EGD-e) OX=169963 GN=lmo2067 PE=3 SV=1
Q8Y7B1	LISMO	Lmo1375 protein OS=Listeria monocytogenes serovar 1/2a (strain ATCC BAA-679 / EGD-e) OX=169963 GN=lmo1375 PE=3 SV=1
Q8Y8J8	LISMO	Lmo0903 protein OS=Listeria monocytogenes serovar 1/2a (strain ATCC BAA-679 / EGD-e) OX=169963 GN=lmo0903 PE=3 SV=1
RPOZ	LISMO	DNA-directed RNA polymerase subunit omega OS=Listeria monocytogenes serovar 1/2a (strain ATCC BAA-679 / EGD-e) OX=169963 GN=rpoZ PE=3 SV=1
Q8Y7J6	LISMO	Lmo1281 protein OS=Listeria monocytogenes serovar 1/2a (strain ATCC BAA-679 / EGD-e) OX=169963 GN=lmo1281 PE=3 SV=1
Q8Y7Z8	LISMO	Lmo1121 protein OS=Listeria monocytogenes serovar 1/2a (strain ATCC BAA-679 / EGD-e) OX=169963 GN=lmo1121 PE=4 SV=1
Q8Y702	LISMO	Lmo1528 protein OS=Listeria monocytogenes serovar 1/2a (strain ATCC BAA-679 / EGD-e) OX=169963 GN=lmo1528 PE=4 SV=1
Q7AP49	LISMO	Peptidoglycan lytic protein P45 OS=Listeria monocytogenes serovar 1/2a (strain ATCC BAA-679 / EGD-e) OX=169963 GN=spl PE=3 SV=1
Q7AP85	LISMO	Probable succinyl-diaminopimelate desuccinylase OS=Listeria monocytogenes serovar 1/2a (strain ATCC BAA-679 / EGD-e) OX=169963 GN=lmo0265 PE=4 SV=1
HDOX	LISMO	Heme-degrading monooxygenase OS=Listeria monocytogenes serovar 1/2a (strain ATCC BAA-679 / EGD-e) OX=169963 GN=isdG PE=3 SV=1
Q8Y9D0	LISMO	Lmo0602 protein OS=Listeria monocytogenes serovar 1/2a (strain ATCC BAA-679 / EGD-e) OX=169963 GN=lmo0602 PE=4 SV=1

## Sheet: C1_GO_groups
N,"High level GO category","Genes"
159,"Cellular process","dnaA ssb purA ksgA glmU ldh pth coaX hslO radA ispF rpoB rpoC rlmH lacD secA2 acpD cheY glmS azoR2 ddl cshA acpS dal rsbW fri nadK1 rpiA dapH def tagH tarI nadE guaA mutS2 proA tig clpX gid clpQ hslU luxS lexA pyrH dxr rimP rbfA ribC pnpA efp nusB folD buk ftsK recA rny mutS mutL dapA zurA ppaC cshB rpoD era dnaJ dnaK grpE lepA mtnN greA mnmA apt tgt queA ruvB ruvA ldh2 ob…
140,"Metabolic process","dnaA ssb purA ksgA glmU ldh pth coaX radA ispF rpoB rpoC rlmH lacD acpD glmS azoR2 ddl cshA acpS dal rsbW fri nadK1 rpiA dapH def tarI nadE guaA mutS2 proA tig clpX gid clpQ hslU lexA pyrH dxr rimP rbfA ribC pnpA efp nusB folD buk recA rny mutS mutL pflC dapA ppaC cshB rpoD dnaJ lepA mtnN greA mnmA apt tgt queA ruvB ruvA ldh2 glpK pfkA accD ackA tpx nadK2 thiI murC trmB d…
134,"Cellular metabolic process","dnaA ssb purA ksgA glmU ldh pth coaX radA ispF rpoB rpoC rlmH lacD acpD glmS azoR2 ddl cshA acpS dal rsbW nadK1 rpiA dapH def tarI nadE guaA mutS2 proA tig gid clpQ lexA pyrH dxr rimP rbfA ribC pnpA efp nusB folD buk recA rny mutS mutL dapA ppaC cshB rpoD dnaJ lepA mtnN greA mnmA apt tgt queA ruvB ruvA ldh2 glpK pfkA accD ackA nadK2 thiI murC trmB daaA nnrD trpB …
132,"Organic substance metabolic process","dnaA ssb purA ksgA glmU ldh pth coaX radA ispF rpoB rpoC rlmH lacD glmS ddl cshA acpS dal rsbW nadK1 rpiA dapH def tarI nadE guaA mutS2 proA tig clpX gid clpQ hslU lexA pyrH dxr rimP rbfA ribC pnpA efp nusB folD recA rny mutS mutL dapA ppaC cshB rpoD dnaJ lepA mtnN greA mnmA apt tgt queA ruvB ruvA ldh2 glpK pfkA accD ackA nadK2 thiI murC trmB daaA nnrD t…
119,"Primary metabolic process","dnaA ssb purA ksgA glmU ldh pth coaX radA ispF rpoB rpoC rlmH lacD glmS cshA acpS dal rsbW nadK1 dapH def tarI nadE guaA mutS2 proA tig clpX gid clpQ hslU lexA pyrH dxr rimP rbfA ribC pnpA efp nusB folD recA rny mutS mutL dapA cshB rpoD lepA mtnN greA mnmA apt tgt queA ruvB ruvA ldh2 glpK pfkA accD ackA nadK2 thiI trmB daaA nnrD trpB gatB gatA pepT trmD rimM plsX …
114,"Nitrogen compound metabolic process","dnaA ssb purA ksgA glmU ldh pth coaX radA rpoB rpoC rlmH glmS ddl cshA dal rsbW nadK1 dapH def nadE guaA mutS2 proA tig clpX gid clpQ hslU lexA pyrH rimP rbfA ribC pnpA efp nusB folD recA rny mutS mutL dapA cshB rpoD lepA mtnN greA mnmA apt tgt queA ruvB ruvA ldh2 pfkA accD ackA nadK2 thiI murC trmB daaA nnrD trpB gatB gatA pepT trmD rimM rpoZ carB pyrR …
83,"Biosynthetic process","dnaA ssb purA glmU pth coaX ispF rpoB rpoC glmS ddl acpS dal nadK1 dapH def tarI nadE guaA proA lexA pyrH dxr rimP ribC efp nusB folD dapA rpoD dnaJ lepA mtnN greA apt tgt queA accD ackA nadK2 thiI murC daaA trpB metK menE menD gatB gatA plsX fapR rpoZ carB pyrR panB mgsA dapB lmo1923 aroF ndk drm dra murG murD murE pdxS pdxT glmM fabH gpmA pgk fabZ murA atpD atpG atpA …
37,"Biological regulation","dnaA ssb glmU cheY ddl rsbV rsbW fri mutS2 codY luxS lexA pnpA efp nusB rny rpoD grpE lepA greA minC murC recX fapR gpsB murG murD murE mraZ rex eno pgk hprK murA murZ rpoE noc"
34,"Regulation of biological process","dnaA glmU cheY ddl rsbV rsbW mutS2 codY luxS lexA pnpA efp nusB rny rpoD lepA greA minC murC recX fapR gpsB murG murD murE mraZ rex eno pgk hprK murA murZ rpoE noc"
31,"Cellular component organization or biogenesis","ksgA glmU rlmH ddl cshA tarI rimP rbfA cshB era ruvB ruvA obgE minC engB pfkA ezrA murC rimM engA sepF murG murD murE glmM yhaM addA addB murA murZ noc"
27,"Response to stimulus","ssb radA rpoB cheY mutS2 luxS lexA recA mutS mutL cshB dnaJ dnaK ruvB ruvA tpx rex clpB addA addB pepC namA trxB hprK uvrA uvrB glyA"
27,"Cellular component biogenesis","ksgA glmU rlmH ddl cshA tarI rimP rbfA cshB era obgE minC engB pfkA ezrA murC rimM engA sepF murG murD murE glmM yhaM murA murZ noc"
25,"Catabolic process","ldh lacD cshA clpX clpQ pnpA rny ppaC cshB mtnN ldh2 glpK pfkA daaA pepT drm dra pdxT gpmA pepC eno pgm pgk clpP glyA"
24,"Cellular component organization","glmU ddl cshA tarI rimP cshB era ruvB ruvA minC engB pfkA ezrA murC engA sepF murG murD murE addA addB murA murZ noc"
23,"Regulation of cellular process","dnaA cheY rsbV rsbW mutS2 codY luxS lexA efp nusB rpoD lepA greA minC recX fapR mraZ rex eno pgk hprK rpoE noc"
20,"Regulation of metabolic process","dnaA rsbV rsbW mutS2 codY lexA pnpA efp nusB rny rpoD lepA greA recX fapR mraZ rex pgk hprK rpoE"
19,"Cellular response to stimulus","ssb radA cheY mutS2 lexA recA mutS mutL dnaK ruvB ruvA tpx addA addB trxB hprK uvrA uvrB glyA"
18,"Response to stress","ssb radA mutS2 lexA recA mutS mutL cshB dnaJ dnaK ruvB ruvA clpB addA addB trxB uvrA uvrB"
10,"Localization","secA2 cheY tagH tig zurA secA atpD atpG atpA ecfA1"
10,"Negative regulation of biological process","rsbW mutS2 codY luxS lexA pnpA rny fapR mraZ rex"
10,"Regulation of developmental process","glmU ddl murC gpsB murG murD murE murA murZ noc"
10,"Regulation of biological quality","glmU ddl fri murC gpsB murG murD murE murA murZ"
10,"Cell wall organization or biogenesis","glmU ddl tarI murC murG murD murE glmM murA murZ"
9,"Establishment of localization","secA2 tagH tig zurA secA atpD atpG atpA ecfA1"
9,"Regulation of molecular function","ssb rsbV rsbW codY rpoD grpE fapR mraZ rex"
8,"Response to chemical","rpoB cheY dnaK tpx pepC namA trxB glyA"
7,"Protein folding","hslO tig clpX dnaJ dnaK grpE clpB"
7,"Response to external stimulus","cheY lexA recA ruvB ruvA uvrA uvrB"
6,"Methylation","ksgA rlmH gid trmB trmD gidA"
5,"Cell cycle process","minC engB ezrA sepF noc"
4,"Positive regulation of biological process","rsbV lepA pgk noc"
3,"Signaling","cheY luxS hprK"
3,"Response to abiotic stimulus","cshB dnaJ clpB"
3,"Macromolecule localization","secA2 tig secA"
2,"Developmental process","glmU minC"
2,"Detoxification","tpx trxB"
2,"Pathogenesis","fri eno"
2,"Anatomical structure morphogenesis","glmU minC"
2,"Protein unfolding","tig hslU"
2,"Interspecies interaction between organisms","fri eno"
2,"Anatomical structure development","glmU minC"
2,"Cellular localization","secA2 secA"
2,"Cellular detoxification","tpx trxB"
1,"Reproduction","sepF"
1,"Reproductive process","sepF"
1,"Locomotion","cheY"
1,"Multi-organism process","luxS"
1,"Response to biotic stimulus","luxS"
1,"Asexual reproduction","sepF"
1,"Reproduction of a single-celled organism","sepF"
1,"Taxis","cheY"
1,"FtsZ-dependent cytokinesis","sepF"
1,"Multi-organism cellular process","luxS"
1,"Cell motility","cheY"
1,"Detection of stimulus","luxS"
1,"Localization of cell","cheY"

## Sheet: C3_ST7
Accession	Protein Name
Q8Y4I1	LISMO	Glyceraldehyde-3-phosphate dehydrogenase OS=Listeria monocytogenes serovar 1/2a (strain ATCC BAA-679 / EGD-e) OX=169963 GN=gap PE=3 SV=1
Q8Y6Q0	LISMO	Aldehyde-alcohol dehydrogenase OS=Listeria monocytogenes serovar 1/2a (strain ATCC BAA-679 / EGD-e) OX=169963 GN=lmo1634 PE=3 SV=1
RPOC	LISMO	DNA-directed RNA polymerase subunit beta' OS=Listeria monocytogenes serovar 1/2a (strain ATCC BAA-679 / EGD-e) OX=169963 GN=rpoC PE=3 SV=1
EFTU	LISMO	Elongation factor Tu OS=Listeria monocytogenes serovar 1/2a (strain ATCC BAA-679 / EGD-e) OX=169963 GN=tuf PE=1 SV=1
ENO	LISMO	Enolase OS=Listeria monocytogenes serovar 1/2a (strain ATCC BAA-679 / EGD-e) OX=169963 GN=eno PE=1 SV=1
RPOB	LISMO	DNA-directed RNA polymerase subunit beta OS=Listeria monocytogenes serovar 1/2a (strain ATCC BAA-679 / EGD-e) OX=169963 GN=rpoB PE=3 SV=1
Q8Y863	LISMO	Dihydrolipoamide acetyltransferase component of pyruvate dehydrogenase complex OS=Listeria monocytogenes serovar 1/2a (strain ATCC BAA-679 / EGD-e) OX=169963 GN=pdhC PE=3 SV=1
CH60	LISMO	60 kDa chaperonin OS=Listeria monocytogenes serovar 1/2a (strain ATCC BAA-679 / EGD-e) OX=169963 GN=groL PE=3 SV=1
Q8Y6W1	LISMO	Pyruvate kinase OS=Listeria monocytogenes serovar 1/2a (strain ATCC BAA-679 / EGD-e) OX=169963 GN=pykA PE=3 SV=1
EFG	LISMO	Elongation factor G OS=Listeria monocytogenes serovar 1/2a (strain ATCC BAA-679 / EGD-e) OX=169963 GN=fusA PE=3 SV=1
Q8Y5Y6	LISMO	Formate acetyltransferase OS=Listeria monocytogenes serovar 1/2a (strain ATCC BAA-679 / EGD-e) OX=169963 GN=pflA PE=3 SV=1
Q8Y862	LISMO	Dihydrolipoyl dehydrogenase OS=Listeria monocytogenes serovar 1/2a (strain ATCC BAA-679 / EGD-e) OX=169963 GN=PdhD PE=3 SV=1
RS3	LISMO	30S ribosomal protein S3 OS=Listeria monocytogenes serovar 1/2a (strain ATCC BAA-679 / EGD-e) OX=169963 GN=rpsC PE=3 SV=1
CSHA	LISMO	ATP-dependent RNA helicase CshA OS=Listeria monocytogenes serovar 1/2a (strain ATCC BAA-679 / EGD-e) OX=169963 GN=cshA PE=2 SV=1
PGK	LISMO	Phosphoglycerate kinase OS=Listeria monocytogenes serovar 1/2a (strain ATCC BAA-679 / EGD-e) OX=169963 GN=pgk PE=3 SV=1
SECA1	LISMO	Protein translocase subunit SecA 1 OS=Listeria monocytogenes serovar 1/2a (strain ATCC BAA-679 / EGD-e) OX=169963 GN=secA1 PE=3 SV=2
IF2	LISMO	Translation initiation factor IF-2 OS=Listeria monocytogenes serovar 1/2a (strain ATCC BAA-679 / EGD-e) OX=169963 GN=infB PE=3 SV=1
Q8Y846	LISMO	Pyruvate carboxylase OS=Listeria monocytogenes serovar 1/2a (strain ATCC BAA-679 / EGD-e) OX=169963 GN=pycA PE=4 SV=1
RS2	LISMO	30S ribosomal protein S2 OS=Listeria monocytogenes serovar 1/2a (strain ATCC BAA-679 / EGD-e) OX=169963 GN=rpsB PE=3 SV=1
DNAK	LISMO	Chaperone protein DnaK OS=Listeria monocytogenes serovar 1/2a (strain ATCC BAA-679 / EGD-e) OX=169963 GN=dnaK PE=3 SV=1
Q926Y9	LISMO	Inosine-5'-monophosphate dehydrogenase OS=Listeria monocytogenes serovar 1/2a (strain ATCC BAA-679 / EGD-e) OX=169963 GN=guaB PE=1 SV=1
Q8Y435	LISMO	Lmo2638 protein OS=Listeria monocytogenes serovar 1/2a (strain ATCC BAA-679 / EGD-e) OX=169963 GN=lmo2638 PE=4 SV=1
PNP	LISMO	Polyribonucleotide nucleotidyltransferase OS=Listeria monocytogenes serovar 1/2a (strain ATCC BAA-679 / EGD-e) OX=169963 GN=pnp PE=3 SV=1
Q8Y498	LISMO	FbaA protein OS=Listeria monocytogenes serovar 1/2a (strain ATCC BAA-679 / EGD-e) OX=169963 GN=fbaA PE=4 SV=1
Q8Y786	LISMO	Formate acetyltransferase OS=Listeria monocytogenes serovar 1/2a (strain ATCC BAA-679 / EGD-e) OX=169963 GN=pflB PE=3 SV=1
Q8Y5B2	LISMO	Ribonucleoside-diphosphate reductase OS=Listeria monocytogenes serovar 1/2a (strain ATCC BAA-679 / EGD-e) OX=169963 GN=lmo2155 PE=3 SV=1
SYI	LISMO	Isoleucine--tRNA ligase OS=Listeria monocytogenes serovar 1/2a (strain ATCC BAA-679 / EGD-e) OX=169963 GN=ileS PE=3 SV=1
CLPB	LISMO	Chaperone protein ClpB OS=Listeria monocytogenes serovar 1/2a (strain ATCC BAA-679 / EGD-e) OX=169963 GN=clpB PE=1 SV=1
Q8Y865	LISMO	Pyruvate dehydrogenase E1 component subunit alpha OS=Listeria monocytogenes serovar 1/2a (strain ATCC BAA-679 / EGD-e) OX=169963 GN=pdhA PE=4 SV=1
Q8Y7B0	LISMO	6-phosphogluconate dehydrogenase, decarboxylating OS=Listeria monocytogenes serovar 1/2a (strain ATCC BAA-679 / EGD-e) OX=169963 GN=lmo1376 PE=3 SV=1
EFTS	LISMO	Elongation factor Ts OS=Listeria monocytogenes serovar 1/2a (strain ATCC BAA-679 / EGD-e) OX=169963 GN=tsf PE=3 SV=1
Q8YAB6	LISMO	Endopeptidase Clp ATP-binding chain C OS=Listeria monocytogenes serovar 1/2a (strain ATCC BAA-679 / EGD-e) OX=169963 GN=clpC PE=3 SV=1
SYA	LISMO	Alanine--tRNA ligase OS=Listeria monocytogenes serovar 1/2a (strain ATCC BAA-679 / EGD-e) OX=169963 GN=alaS PE=3 SV=1
Q8YAV6	LISMO	DNA gyrase subunit A OS=Listeria monocytogenes serovar 1/2a (strain ATCC BAA-679 / EGD-e) OX=169963 GN=gyrA PE=3 SV=1
RS5	LISMO	30S ribosomal protein S5 OS=Listeria monocytogenes serovar 1/2a (strain ATCC BAA-679 / EGD-e) OX=169963 GN=rpsE PE=3 SV=1
Q8Y851	LISMO	50S ribosomal subunit assembly factor BipA OS=Listeria monocytogenes serovar 1/2a (strain ATCC BAA-679 / EGD-e) OX=169963 GN=bipA PE=3 SV=1
RL3	LISMO	50S ribosomal protein L3 OS=Listeria monocytogenes serovar 1/2a (strain ATCC BAA-679 / EGD-e) OX=169963 GN=rplC PE=3 SV=1
Q8Y8K3	LISMO	Lmo0898 protein OS=Listeria monocytogenes serovar 1/2a (strain ATCC BAA-679 / EGD-e) OX=169963 GN=lmo0898 PE=4 SV=1
Q8YAC6	LISMO	ATP-dependent zinc metalloprotease FtsH OS=Listeria monocytogenes serovar 1/2a (strain ATCC BAA-679 / EGD-e) OX=169963 GN=ftsH PE=3 SV=1
PT1	LISMO	Phosphoenolpyruvate-protein phosphotransferase OS=Listeria monocytogenes serovar 1/2a (strain ATCC BAA-679 / EGD-e) OX=169963 GN=ptsI PE=3 SV=2
ATPA2	LISMO	ATP synthase subunit alpha 2 OS=Listeria monocytogenes serovar 1/2a (strain ATCC BAA-679 / EGD-e) OX=169963 GN=atpA2 PE=3 SV=1
ATPB2	LISMO	ATP synthase subunit beta 2 OS=Listeria monocytogenes serovar 1/2a (strain ATCC BAA-679 / EGD-e) OX=169963 GN=atpD2 PE=3 SV=1
Q8Y5Q0	LISMO	AlsS protein OS=Listeria monocytogenes serovar 1/2a (strain ATCC BAA-679 / EGD-e) OX=169963 GN=alsS PE=3 SV=1
RS4	LISMO	30S ribosomal protein S4 OS=Listeria monocytogenes serovar 1/2a (strain ATCC BAA-679 / EGD-e) OX=169963 GN=rpsD PE=3 SV=1
Q8Y6Y3	LISMO	Cell shape-determining protein MreB OS=Listeria monocytogenes serovar 1/2a (strain ATCC BAA-679 / EGD-e) OX=169963 GN=mreB PE=3 SV=1
CATA	LISMO	Catalase OS=Listeria monocytogenes serovar 1/2a (strain ATCC BAA-679 / EGD-e) OX=169963 GN=kat PE=3 SV=1
RL2	LISMO	50S ribosomal protein L2 OS=Listeria monocytogenes serovar 1/2a (strain ATCC BAA-679 / EGD-e) OX=169963 GN=rplB PE=3 SV=1
SYV	LISMO	Valine--tRNA ligase OS=Listeria monocytogenes serovar 1/2a (strain ATCC BAA-679 / EGD-e) OX=169963 GN=valS PE=3 SV=1
RS8	LISMO	30S ribosomal protein S8 OS=Listeria monocytogenes serovar 1/2a (strain ATCC BAA-679 / EGD-e) OX=169963 GN=rpsH PE=3 SV=1
Q8Y6M1	LISMO	AnsB protein OS=Listeria monocytogenes serovar 1/2a (strain ATCC BAA-679 / EGD-e) OX=169963 GN=ansB PE=3 SV=1
RL19	LISMO	50S ribosomal protein L19 OS=Listeria monocytogenes serovar 1/2a (strain ATCC BAA-679 / EGD-e) OX=169963 GN=rplS PE=3 SV=1
RL6	LISMO	50S ribosomal protein L6 OS=Listeria monocytogenes serovar 1/2a (strain ATCC BAA-679 / EGD-e) OX=169963 GN=rplF PE=3 SV=1
Q8Y4M3	LISMO	Lmo2414 protein OS=Listeria monocytogenes serovar 1/2a (strain ATCC BAA-679 / EGD-e) OX=169963 GN=lmo2414 PE=3 SV=1
PFKA	LISMO	ATP-dependent 6-phosphofructokinase OS=Listeria monocytogenes serovar 1/2a (strain ATCC BAA-679 / EGD-e) OX=169963 GN=pfkA PE=3 SV=1
SYK	LISMO	Lysine--tRNA ligase OS=Listeria monocytogenes serovar 1/2a (strain ATCC BAA-679 / EGD-e) OX=169963 GN=lysS PE=3 SV=1
GPMI	LISMO	2,3-bisphosphoglycerate-independent phosphoglycerate mutase OS=Listeria monocytogenes serovar 1/2a (strain ATCC BAA-679 / EGD-e) OX=169963 GN=gpmI PE=3 SV=1
RL4	LISMO	50S ribosomal protein L4 OS=Listeria monocytogenes serovar 1/2a (strain ATCC BAA-679 / EGD-e) OX=169963 GN=rplD PE=3 SV=1
RL5	LISMO	50S ribosomal protein L5 OS=Listeria monocytogenes serovar 1/2a (strain ATCC BAA-679 / EGD-e) OX=169963 GN=rplE PE=3 SV=1
TIG	LISMO	Trigger factor OS=Listeria monocytogenes serovar 1/2a (strain ATCC BAA-679 / EGD-e) OX=169963 GN=tig PE=3 SV=1
SYFB	LISMO	Phenylalanine--tRNA ligase beta subunit OS=Listeria monocytogenes serovar 1/2a (strain ATCC BAA-679 / EGD-e) OX=169963 GN=pheT PE=3 SV=1
GLMS	LISMO	Glutamine--fructose-6-phosphate aminotransferase [isomerizing] OS=Listeria monocytogenes serovar 1/2a (strain ATCC BAA-679 / EGD-e) OX=169963 GN=glmS PE=3 SV=3
LDH1	LISMO	L-lactate dehydrogenase 1 OS=Listeria monocytogenes serovar 1/2a (strain ATCC BAA-679 / EGD-e) OX=169963 GN=ldh1 PE=3 SV=2
GATB	LISMO	Aspartyl/glutamyl-tRNA(Asn/Gln) amidotransferase subunit B OS=Listeria monocytogenes serovar 1/2a (strain ATCC BAA-679 / EGD-e) OX=169963 GN=gatB PE=3 SV=1
ACKA1	LISMO	Acetate kinase 1 OS=Listeria monocytogenes serovar 1/2a (strain ATCC BAA-679 / EGD-e) OX=169963 GN=ackA1 PE=3 SV=1
Q8Y4G8	LISMO	Lmo2475 protein OS=Listeria monocytogenes serovar 1/2a (strain ATCC BAA-679 / EGD-e) OX=169963 GN=lmo2475 PE=3 SV=1
Q8Y6V3	LISMO	Lmo1578 protein OS=Listeria monocytogenes serovar 1/2a (strain ATCC BAA-679 / EGD-e) OX=169963 GN=lmo1578 PE=4 SV=1
Q8Y6R4	LISMO	Lmo1620 protein OS=Listeria monocytogenes serovar 1/2a (strain ATCC BAA-679 / EGD-e) OX=169963 GN=lmo1620 PE=4 SV=1
Q8Y864	LISMO	PdhB protein OS=Listeria monocytogenes serovar 1/2a (strain ATCC BAA-679 / EGD-e) OX=169963 GN=PdhB PE=4 SV=1
Q8Y767	LISMO	Ribonuclease J OS=Listeria monocytogenes serovar 1/2a (strain ATCC BAA-679 / EGD-e) OX=169963 GN=rnj PE=3 SV=1
PURA	LISMO	Adenylosuccinate synthetase OS=Listeria monocytogenes serovar 1/2a (strain ATCC BAA-679 / EGD-e) OX=169963 GN=purA PE=3 SV=1
TPIS1	LISMO	Triosephosphate isomerase 1 OS=Listeria monocytogenes serovar 1/2a (strain ATCC BAA-679 / EGD-e) OX=169963 GN=tpiA1 PE=3 SV=1
PYRG	LISMO	CTP synthase OS=Listeria monocytogenes serovar 1/2a (strain ATCC BAA-679 / EGD-e) OX=169963 GN=pyrG PE=3 SV=1
Q8Y7H4	LISMO	Transketolase OS=Listeria monocytogenes serovar 1/2a (strain ATCC BAA-679 / EGD-e) OX=169963 GN=tkt PE=3 SV=1
Q8YA11	LISMO	Lmo0355 protein OS=Listeria monocytogenes serovar 1/2a (strain ATCC BAA-679 / EGD-e) OX=169963 GN=lmo0355 PE=3 SV=1
Q8Y6W6	LISMO	DNA polymerase I OS=Listeria monocytogenes serovar 1/2a (strain ATCC BAA-679 / EGD-e) OX=169963 GN=polA PE=3 SV=1
Q8Y9H0	LISMO	Lmo0558 protein OS=Listeria monocytogenes serovar 1/2a (strain ATCC BAA-679 / EGD-e) OX=169963 GN=lmo0558 PE=3 SV=1
Q92CZ5	LISMO	Ribonuclease J OS=Listeria monocytogenes serovar 1/2a (strain ATCC BAA-679 / EGD-e) OX=169963 GN=rnj PE=3 SV=1
Q8Y6P3	LISMO	Aconitate hydratase OS=Listeria monocytogenes serovar 1/2a (strain ATCC BAA-679 / EGD-e) OX=169963 GN=citB PE=3 SV=1
SYN	LISMO	Asparagine--tRNA ligase OS=Listeria monocytogenes serovar 1/2a (strain ATCC BAA-679 / EGD-e) OX=169963 GN=asnS PE=3 SV=1
Q8Y496	LISMO	Autolysin, amidase OS=Listeria monocytogenes serovar 1/2a (strain ATCC BAA-679 / EGD-e) OX=169963 GN=ami PE=3 SV=1
Q928M6	LISMO	Lmo2411 protein OS=Listeria monocytogenes serovar 1/2a (strain ATCC BAA-679 / EGD-e) OX=169963 GN=lmo2411 PE=3 SV=1
Q8YAV7	LISMO	DNA gyrase subunit B OS=Listeria monocytogenes serovar 1/2a (strain ATCC BAA-679 / EGD-e) OX=169963 GN=gyrB PE=3 SV=1
NAMA	LISMO	NADPH dehydrogenase OS=Listeria monocytogenes serovar 1/2a (strain ATCC BAA-679 / EGD-e) OX=169963 GN=namA PE=3 SV=1
RS12	LISMO	30S ribosomal protein S12 OS=Listeria monocytogenes serovar 1/2a (strain ATCC BAA-679 / EGD-e) OX=169963 GN=rpsL PE=3 SV=1
GUAA	LISMO	GMP synthase [glutamine-hydrolyzing] OS=Listeria monocytogenes serovar 1/2a (strain ATCC BAA-679 / EGD-e) OX=169963 GN=guaA PE=3 SV=1
Q8Y7I0	LISMO	Glutamine synthetase OS=Listeria monocytogenes serovar 1/2a (strain ATCC BAA-679 / EGD-e) OX=169963 GN=glnA PE=3 SV=1
Q8Y4U6	LISMO	FruA protein OS=Listeria monocytogenes serovar 1/2a (strain ATCC BAA-679 / EGD-e) OX=169963 GN=fruA PE=4 SV=1
RL23	LISMO	50S ribosomal protein L23 OS=Listeria monocytogenes serovar 1/2a (strain ATCC BAA-679 / EGD-e) OX=169963 GN=rplW PE=3 SV=1
SYM	LISMO	Methionine--tRNA ligase OS=Listeria monocytogenes serovar 1/2a (strain ATCC BAA-679 / EGD-e) OX=169963 GN=metG PE=3 SV=1
SYD	LISMO	Aspartate--tRNA ligase OS=Listeria monocytogenes serovar 1/2a (strain ATCC BAA-679 / EGD-e) OX=169963 GN=aspS PE=3 SV=1
UVRA	LISMO	UvrABC system protein A OS=Listeria monocytogenes serovar 1/2a (strain ATCC BAA-679 / EGD-e) OX=169963 GN=uvrA PE=3 SV=1
Q8YAM2	LISMO	EIIAB-Man OS=Listeria monocytogenes serovar 1/2a (strain ATCC BAA-679 / EGD-e) OX=169963 GN=lmo0096 PE=4 SV=1
RPOA	LISMO	DNA-directed RNA polymerase subunit alpha OS=Listeria monocytogenes serovar 1/2a (strain ATCC BAA-679 / EGD-e) OX=169963 GN=rpoA PE=3 SV=1
G6PI	LISMO	Glucose-6-phosphate isomerase OS=Listeria monocytogenes serovar 1/2a (strain ATCC BAA-679 / EGD-e) OX=169963 GN=pgi PE=3 SV=1
Q8YAC3	LISMO	Cysteine synthase OS=Listeria monocytogenes serovar 1/2a (strain ATCC BAA-679 / EGD-e) OX=169963 GN=cysK PE=3 SV=1
Q8Y5H3	LISMO	Lmo2089 protein OS=Listeria monocytogenes serovar 1/2a (strain ATCC BAA-679 / EGD-e) OX=169963 GN=lmo2089 PE=4 SV=1
Q8Y7I4	LISMO	Glycerol-3-phosphate dehydrogenase OS=Listeria monocytogenes serovar 1/2a (strain ATCC BAA-679 / EGD-e) OX=169963 GN=glpD PE=3 SV=1
KPRS1	LISMO	Ribose-phosphate pyrophosphokinase 1 OS=Listeria monocytogenes serovar 1/2a (strain ATCC BAA-679 / EGD-e) OX=169963 GN=prs1 PE=3 SV=1
SYT	LISMO	Threonine--tRNA ligase OS=Listeria monocytogenes serovar 1/2a (strain ATCC BAA-679 / EGD-e) OX=169963 GN=thrS PE=3 SV=1
Q92A74	LISMO	Hup protein OS=Listeria monocytogenes serovar 1/2a (strain ATCC BAA-679 / EGD-e) OX=169963 GN=hup PE=3 SV=1
RL17	LISMO	50S ribosomal protein L17 OS=Listeria monocytogenes serovar 1/2a (strain ATCC BAA-679 / EGD-e) OX=169963 GN=rplQ PE=3 SV=1
MUTS	LISMO	DNA mismatch repair protein MutS OS=Listeria monocytogenes serovar 1/2a (strain ATCC BAA-679 / EGD-e) OX=169963 GN=mutS PE=3 SV=1
RL1	LISMO	50S ribosomal protein L1 OS=Listeria monocytogenes serovar 1/2a (strain ATCC BAA-679 / EGD-e) OX=169963 GN=rplA PE=3 SV=1
SYE	LISMO	Glutamate--tRNA ligase OS=Listeria monocytogenes serovar 1/2a (strain ATCC BAA-679 / EGD-e) OX=169963 GN=gltX PE=3 SV=1
Q8Y4P6	LISMO	Lmo2389 protein OS=Listeria monocytogenes serovar 1/2a (strain ATCC BAA-679 / EGD-e) OX=169963 GN=lmo2389 PE=4 SV=1
Q8Y838	LISMO	Lmo1080 protein OS=Listeria monocytogenes serovar 1/2a (strain ATCC BAA-679 / EGD-e) OX=169963 GN=lmo1080 PE=4 SV=1
RECA	LISMO	Protein RecA OS=Listeria monocytogenes serovar 1/2a (strain ATCC BAA-679 / EGD-e) OX=169963 GN=recA PE=3 SV=1
Q8Y4J0	LISMO	Ribonuclease R OS=Listeria monocytogenes serovar 1/2a (strain ATCC BAA-679 / EGD-e) OX=169963 GN=rnr PE=3 SV=1
SP5G2	LISMO	Putative septation protein SpoVG 2 OS=Listeria monocytogenes serovar 1/2a (strain ATCC BAA-679 / EGD-e) OX=169963 GN=spoVG2 PE=3 SV=1
Q8Y5W7	LISMO	Lmo1938 protein OS=Listeria monocytogenes serovar 1/2a (strain ATCC BAA-679 / EGD-e) OX=169963 GN=lmo1938 PE=4 SV=1
RL16	LISMO	50S ribosomal protein L16 OS=Listeria monocytogenes serovar 1/2a (strain ATCC BAA-679 / EGD-e) OX=169963 GN=rplP PE=3 SV=1
Q8Y7J0	LISMO	DNA topoisomerase 4 subunit A OS=Listeria monocytogenes serovar 1/2a (strain ATCC BAA-679 / EGD-e) OX=169963 GN=parC PE=3 SV=1
Q8Y7F9	LISMO	Transcription termination/antitermination protein NusA OS=Listeria monocytogenes serovar 1/2a (strain ATCC BAA-679 / EGD-e) OX=169963 GN=nusA PE=3 SV=1
Q8YAD0	LISMO	Transcription-repair-coupling factor OS=Listeria monocytogenes serovar 1/2a (strain ATCC BAA-679 / EGD-e) OX=169963 GN=mfd PE=3 SV=1
RS11	LISMO	30S ribosomal protein S11 OS=Listeria monocytogenes serovar 1/2a (strain ATCC BAA-679 / EGD-e) OX=169963 GN=rpsK PE=3 SV=1
Q8Y7Q5	LISMO	Lmo1217 protein OS=Listeria monocytogenes serovar 1/2a (strain ATCC BAA-679 / EGD-e) OX=169963 GN=lmo1217 PE=3 SV=1
RS19	LISMO	30S ribosomal protein S19 OS=Listeria monocytogenes serovar 1/2a (strain ATCC BAA-679 / EGD-e) OX=169963 GN=rpsS PE=3 SV=1
RNY	LISMO	Ribonuclease Y OS=Listeria monocytogenes serovar 1/2a (strain ATCC BAA-679 / EGD-e) OX=169963 GN=rny PE=3 SV=1
RS17	LISMO	30S ribosomal protein S17 OS=Listeria monocytogenes serovar 1/2a (strain ATCC BAA-679 / EGD-e) OX=169963 GN=rpsQ PE=3 SV=1
RL14	LISMO	50S ribosomal protein L14 OS=Listeria monocytogenes serovar 1/2a (strain ATCC BAA-679 / EGD-e) OX=169963 GN=rplN PE=3 SV=1
Q8Y581	LISMO	Lmo2192 protein OS=Listeria monocytogenes serovar 1/2a (strain ATCC BAA-679 / EGD-e) OX=169963 GN=lmo2192 PE=3 SV=1
Q7AP76	LISMO	GbuA protein OS=Listeria monocytogenes serovar 1/2a (strain ATCC BAA-679 / EGD-e) OX=169963 GN=gbuA PE=3 SV=1
RL22	LISMO	50S ribosomal protein L22 OS=Listeria monocytogenes serovar 1/2a (strain ATCC BAA-679 / EGD-e) OX=169963 GN=rplV PE=3 SV=1
SSB1	LISMO	Single-stranded DNA-binding protein 1 OS=Listeria monocytogenes serovar 1/2a (strain ATCC BAA-679 / EGD-e) OX=169963 GN=ssb1 PE=3 SV=1
Q8Y692	LISMO	Chromosome partition protein Smc OS=Listeria monocytogenes serovar 1/2a (strain ATCC BAA-679 / EGD-e) OX=169963 GN=smc PE=3 SV=1
Q8Y8D0	LISMO	Branched-chain-amino-acid aminotransferase OS=Listeria monocytogenes serovar 1/2a (strain ATCC BAA-679 / EGD-e) OX=169963 GN=lmo0978 PE=3 SV=1
MUTS2	LISMO	Endonuclease MutS2 OS=Listeria monocytogenes serovar 1/2a (strain ATCC BAA-679 / EGD-e) OX=169963 GN=mutS2 PE=3 SV=1
RL13	LISMO	50S ribosomal protein L13 OS=Listeria monocytogenes serovar 1/2a (strain ATCC BAA-679 / EGD-e) OX=169963 GN=rplM PE=3 SV=1
Q8Y695	LISMO	Signal recognition particle protein OS=Listeria monocytogenes serovar 1/2a (strain ATCC BAA-679 / EGD-e) OX=169963 GN=ffh PE=3 SV=1
RL7	LISMO	50S ribosomal protein L7/L12 OS=Listeria monocytogenes serovar 1/2a (strain ATCC BAA-679 / EGD-e) OX=169963 GN=rplL PE=3 SV=1
Q8Y6W5	LISMO	Isocitrate dehydrogenase [NADP] OS=Listeria monocytogenes serovar 1/2a (strain ATCC BAA-679 / EGD-e) OX=169963 GN=citC PE=4 SV=1
Q8Y6C9	LISMO	ATP-dependent DNA helicase OS=Listeria monocytogenes serovar 1/2a (strain ATCC BAA-679 / EGD-e) OX=169963 GN=pcrA PE=3 SV=1
Q8Y8R6	LISMO	NifJ protein OS=Listeria monocytogenes serovar 1/2a (strain ATCC BAA-679 / EGD-e) OX=169963 GN=nifJ PE=3 SV=1
Q7AP59	LISMO	Lmo1601 protein OS=Listeria monocytogenes serovar 1/2a (strain ATCC BAA-679 / EGD-e) OX=169963 GN=lmo1601 PE=4 SV=1
RL21	LISMO	50S ribosomal protein L21 OS=Listeria monocytogenes serovar 1/2a (strain ATCC BAA-679 / EGD-e) OX=169963 GN=rplU PE=3 SV=1
RL15	LISMO	50S ribosomal protein L15 OS=Listeria monocytogenes serovar 1/2a (strain ATCC BAA-679 / EGD-e) OX=169963 GN=rplO PE=3 SV=1
CARB	LISMO	Carbamoyl-phosphate synthase large chain OS=Listeria monocytogenes serovar 1/2a (strain ATCC BAA-679 / EGD-e) OX=169963 GN=carB PE=3 SV=1
Y392	LISMO	UPF0365 protein lmo0392 OS=Listeria monocytogenes serovar 1/2a (strain ATCC BAA-679 / EGD-e) OX=169963 GN=lmo0392 PE=3 SV=1
LACD	LISMO	Tagatose 1,6-diphosphate aldolase OS=Listeria monocytogenes serovar 1/2a (strain ATCC BAA-679 / EGD-e) OX=169963 GN=lacD PE=3 SV=1
Q8Y6T3	LISMO	Catabolite control protein A OS=Listeria monocytogenes serovar 1/2a (strain ATCC BAA-679 / EGD-e) OX=169963 GN=ccpA PE=4 SV=1
SYR	LISMO	Arginine--tRNA ligase OS=Listeria monocytogenes serovar 1/2a (strain ATCC BAA-679 / EGD-e) OX=169963 GN=argS PE=3 SV=1
Q7AP52	LISMO	Lmo2196 protein OS=Listeria monocytogenes serovar 1/2a (strain ATCC BAA-679 / EGD-e) OX=169963 GN=lmo2196 PE=3 SV=1
SYP	LISMO	Proline--tRNA ligase OS=Listeria monocytogenes serovar 1/2a (strain ATCC BAA-679 / EGD-e) OX=169963 GN=proS PE=3 SV=1
Q7AP53	LISMO	Lmo2193 protein OS=Listeria monocytogenes serovar 1/2a (strain ATCC BAA-679 / EGD-e) OX=169963 GN=lmo2193 PE=3 SV=1
Q8Y6T2	LISMO	3-deoxy-D-arabino-heptulosonate 7-phosphate synthase OS=Listeria monocytogenes serovar 1/2a (strain ATCC BAA-679 / EGD-e) OX=169963 GN=aroA PE=1 SV=1
CSHB	LISMO	DEAD-box ATP-dependent RNA helicase CshB OS=Listeria monocytogenes serovar 1/2a (strain ATCC BAA-679 / EGD-e) OX=169963 GN=cshB PE=2 SV=1
Q8Y610	LISMO	DD-transpeptidase OS=Listeria monocytogenes serovar 1/2a (strain ATCC BAA-679 / EGD-e) OX=169963 GN=pbpA PE=4 SV=1
Q8Y7B5	LISMO	Dihydrolipoyl dehydrogenase OS=Listeria monocytogenes serovar 1/2a (strain ATCC BAA-679 / EGD-e) OX=169963 GN=lmo1371 PE=3 SV=1
Q8Y7K2	LISMO	DNA topoisomerase 1 OS=Listeria monocytogenes serovar 1/2a (strain ATCC BAA-679 / EGD-e) OX=169963 GN=topA PE=3 SV=1
Q8Y841	LISMO	Lmo1077 protein OS=Listeria monocytogenes serovar 1/2a (strain ATCC BAA-679 / EGD-e) OX=169963 GN=lmo1077 PE=3 SV=1
Q8Y9P3	LISMO	Lmo0481 protein OS=Listeria monocytogenes serovar 1/2a (strain ATCC BAA-679 / EGD-e) OX=169963 GN=lmo0481 PE=4 SV=1
RS13	LISMO	30S ribosomal protein S13 OS=Listeria monocytogenes serovar 1/2a (strain ATCC BAA-679 / EGD-e) OX=169963 GN=rpsM PE=3 SV=1
RL10	LISMO	50S ribosomal protein L10 OS=Listeria monocytogenes serovar 1/2a (strain ATCC BAA-679 / EGD-e) OX=169963 GN=rplJ PE=3 SV=1
MNMG	LISMO	tRNA uridine 5-carboxymethylaminomethyl modification enzyme MnmG OS=Listeria monocytogenes serovar 1/2a (strain ATCC BAA-679 / EGD-e) OX=169963 GN=mnmG PE=3 SV=1
Q8Y8H3	LISMO	Lipoate--protein ligase OS=Listeria monocytogenes serovar 1/2a (strain ATCC BAA-679 / EGD-e) OX=169963 GN=lmo0931 PE=4 SV=1
Q92CE7	LISMO	Lmo1257 protein OS=Listeria monocytogenes serovar 1/2a (strain ATCC BAA-679 / EGD-e) OX=169963 GN=lmo1257 PE=4 SV=1
UVRB	LISMO	UvrABC system protein B OS=Listeria monocytogenes serovar 1/2a (strain ATCC BAA-679 / EGD-e) OX=169963 GN=uvrB PE=3 SV=1
Q8Y3W1	LISMO	Lmo2720 protein OS=Listeria monocytogenes serovar 1/2a (strain ATCC BAA-679 / EGD-e) OX=169963 GN=lmo2720 PE=4 SV=1
Q8YAM0	LISMO	Lmo0098 protein OS=Listeria monocytogenes serovar 1/2a (strain ATCC BAA-679 / EGD-e) OX=169963 GN=lmo0098 PE=4 SV=1
RS9	LISMO	30S ribosomal protein S9 OS=Listeria monocytogenes serovar 1/2a (strain ATCC BAA-679 / EGD-e) OX=169963 GN=rpsI PE=3 SV=1
GLMM	LISMO	Phosphoglucosamine mutase OS=Listeria monocytogenes serovar 1/2a (strain ATCC BAA-679 / EGD-e) OX=169963 GN=glmM PE=3 SV=1
GATA	LISMO	Glutamyl-tRNA(Gln) amidotransferase subunit A OS=Listeria monocytogenes serovar 1/2a (strain ATCC BAA-679 / EGD-e) OX=169963 GN=gatA PE=3 SV=1
Q8Y574	LISMO	3-oxoacyl-[acyl-carrier-protein] synthase 2 OS=Listeria monocytogenes serovar 1/2a (strain ATCC BAA-679 / EGD-e) OX=169963 GN=lmo2201 PE=1 SV=1
Q8Y6S2	LISMO	Lmo1611 protein OS=Listeria monocytogenes serovar 1/2a (strain ATCC BAA-679 / EGD-e) OX=169963 GN=lmo1611 PE=3 SV=1
Q8Y703	LISMO	Multifunctional fusion protein OS=Listeria monocytogenes serovar 1/2a (strain ATCC BAA-679 / EGD-e) OX=169963 GN=secD PE=3 SV=1
MNTB	LISMO	Manganese transport system ATP-binding protein MntB OS=Listeria monocytogenes serovar 1/2a (strain ATCC BAA-679 / EGD-e) OX=169963 GN=mntB PE=3 SV=1
Q8Y5M5	LISMO	Cell division protein FtsZ OS=Listeria monocytogenes serovar 1/2a (strain ATCC BAA-679 / EGD-e) OX=169963 GN=ftsZ PE=3 SV=1
Q92AU6	LISMO	Lmo1711 protein OS=Listeria monocytogenes serovar 1/2a (strain ATCC BAA-679 / EGD-e) OX=169963 GN=lmo1711 PE=3 SV=1
Q8Y7J1	LISMO	DNA topoisomerase 4 subunit B OS=Listeria monocytogenes serovar 1/2a (strain ATCC BAA-679 / EGD-e) OX=169963 GN=parE PE=3 SV=1
Q8Y8V7	LISMO	Lmo0785 protein OS=Listeria monocytogenes serovar 1/2a (strain ATCC BAA-679 / EGD-e) OX=169963 GN=lmo0785 PE=4 SV=1
Q8Y7C7	LISMO	Biotin carboxylase OS=Listeria monocytogenes serovar 1/2a (strain ATCC BAA-679 / EGD-e) OX=169963 GN=lmo1357 PE=4 SV=1
DPS	LISMO	DNA protection during starvation protein OS=Listeria monocytogenes serovar 1/2a (strain ATCC BAA-679 / EGD-e) OX=169963 GN=dps PE=1 SV=1
RL11	LISMO	50S ribosomal protein L11 OS=Listeria monocytogenes serovar 1/2a (strain ATCC BAA-679 / EGD-e) OX=169963 GN=rplK PE=3 SV=1
Q8Y7A1	LISMO	Lmo1389 protein OS=Listeria monocytogenes serovar 1/2a (strain ATCC BAA-679 / EGD-e) OX=169963 GN=lmo1389 PE=4 SV=1
Q8Y3P4	LISMO	Partition protein ParB homolg OS=Listeria monocytogenes serovar 1/2a (strain ATCC BAA-679 / EGD-e) OX=169963 GN=parB PE=3 SV=1
TARI	LISMO	Ribitol-5-phosphate cytidylyltransferase OS=Listeria monocytogenes serovar 1/2a (strain ATCC BAA-679 / EGD-e) OX=169963 GN=tarI PE=3 SV=1
Q8Y6V1	LISMO	Universal stress protein OS=Listeria monocytogenes serovar 1/2a (strain ATCC BAA-679 / EGD-e) OX=169963 GN=lmo1580 PE=3 SV=1
Q8Y5M4	LISMO	Cell division protein FtsA OS=Listeria monocytogenes serovar 1/2a (strain ATCC BAA-679 / EGD-e) OX=169963 GN=ftsA PE=3 SV=1
Q8Y436	LISMO	Lmo2637 protein OS=Listeria monocytogenes serovar 1/2a (strain ATCC BAA-679 / EGD-e) OX=169963 GN=lmo2637 PE=4 SV=1
UPP	LISMO	Uracil phosphoribosyltransferase OS=Listeria monocytogenes serovar 1/2a (strain ATCC BAA-679 / EGD-e) OX=169963 GN=upp PE=3 SV=1
DER	LISMO	GTPase Der OS=Listeria monocytogenes serovar 1/2a (strain ATCC BAA-679 / EGD-e) OX=169963 GN=der PE=3 SV=1
Q8Y835	LISMO	dTDP-glucose 4,6-dehydratase OS=Listeria monocytogenes serovar 1/2a (strain ATCC BAA-679 / EGD-e) OX=169963 GN=lmo1083 PE=3 SV=1
Q8Y5G0	LISMO	Pta protein OS=Listeria monocytogenes serovar 1/2a (strain ATCC BAA-679 / EGD-e) OX=169963 GN=pta PE=3 SV=1
GLMU	LISMO	Bifunctional protein GlmU OS=Listeria monocytogenes serovar 1/2a (strain ATCC BAA-679 / EGD-e) OX=169963 GN=glmU PE=3 SV=1
SYGB	LISMO	Glycine--tRNA ligase beta subunit OS=Listeria monocytogenes serovar 1/2a (strain ATCC BAA-679 / EGD-e) OX=169963 GN=glyS PE=3 SV=1
Q8Y674	LISMO	Coenzyme A biosynthesis bifunctional protein CoaBC OS=Listeria monocytogenes serovar 1/2a (strain ATCC BAA-679 / EGD-e) OX=169963 GN=coaBC PE=3 SV=1
HSLU	LISMO	ATP-dependent protease ATPase subunit HslU OS=Listeria monocytogenes serovar 1/2a (strain ATCC BAA-679 / EGD-e) OX=169963 GN=hslU PE=3 SV=1
Q8YAW1	LISMO	Beta sliding clamp OS=Listeria monocytogenes serovar 1/2a (strain ATCC BAA-679 / EGD-e) OX=169963 GN=dnaN PE=3 SV=1
SYY	LISMO	Tyrosine--tRNA ligase OS=Listeria monocytogenes serovar 1/2a (strain ATCC BAA-679 / EGD-e) OX=169963 GN=tyrS PE=3 SV=1
Q8Y6B8	LISMO	Adenylosuccinate lyase OS=Listeria monocytogenes serovar 1/2a (strain ATCC BAA-679 / EGD-e) OX=169963 GN=purB PE=3 SV=1
TCSA	LISMO	CD4+ T-cell-stimulating antigen OS=Listeria monocytogenes serovar 1/2a (strain ATCC BAA-679 / EGD-e) OX=169963 GN=tcsA PE=3 SV=2
SECA2	LISMO	Protein translocase subunit SecA 2 OS=Listeria monocytogenes serovar 1/2a (strain ATCC BAA-679 / EGD-e) OX=169963 GN=secA2 PE=1 SV=1
Q8Y8B1	LISMO	ATP-dependent protease OS=Listeria monocytogenes serovar 1/2a (strain ATCC BAA-679 / EGD-e) OX=169963 GN=clpE PE=3 SV=1
Q8Y6S7	LISMO	Lmo1606 protein OS=Listeria monocytogenes serovar 1/2a (strain ATCC BAA-679 / EGD-e) OX=169963 GN=lmo1606 PE=3 SV=1
Q8Y4C5	LISMO	Cell shape-determining protein MreB OS=Listeria monocytogenes serovar 1/2a (strain ATCC BAA-679 / EGD-e) OX=169963 GN=mbl PE=3 SV=1
Q8Y4M2	LISMO	Lmo2415 protein OS=Listeria monocytogenes serovar 1/2a (strain ATCC BAA-679 / EGD-e) OX=169963 GN=lmo2415 PE=3 SV=1
Q8Y6V2	LISMO	Alanine dehydrogenase OS=Listeria monocytogenes serovar 1/2a (strain ATCC BAA-679 / EGD-e) OX=169963 GN=lmo1579 PE=3 SV=1
FABH	LISMO	3-oxoacyl-[acyl-carrier-protein] synthase 3 OS=Listeria monocytogenes serovar 1/2a (strain ATCC BAA-679 / EGD-e) OX=169963 GN=fabH PE=3 SV=1
Q8Y8D5	LISMO	Enoyl-[acyl-carrier-protein] reductase [NADH] OS=Listeria monocytogenes serovar 1/2a (strain ATCC BAA-679 / EGD-e) OX=169963 GN=lmo0970 PE=3 SV=1
Q8Y4S2	LISMO	Transmembrane protein OS=Listeria monocytogenes serovar 1/2a (strain ATCC BAA-679 / EGD-e) OX=169963 GN=lmo2360 PE=4 SV=1
DPO3	LISMO	DNA polymerase III PolC-type OS=Listeria monocytogenes serovar 1/2a (strain ATCC BAA-679 / EGD-e) OX=169963 GN=polC PE=3 SV=1
SYS	LISMO	Serine--tRNA ligase OS=Listeria monocytogenes serovar 1/2a (strain ATCC BAA-679 / EGD-e) OX=169963 GN=serS PE=3 SV=1
Q8Y9H5	LISMO	Lmo0553 protein OS=Listeria monocytogenes serovar 1/2a (strain ATCC BAA-679 / EGD-e) OX=169963 GN=lmo0553 PE=4 SV=1
Q8Y683	LISMO	Lmo1814 protein OS=Listeria monocytogenes serovar 1/2a (strain ATCC BAA-679 / EGD-e) OX=169963 GN=lmo1814 PE=4 SV=1
Q8YAJ3	LISMO	Lmo0132 protein OS=Listeria monocytogenes serovar 1/2a (strain ATCC BAA-679 / EGD-e) OX=169963 GN=lmo0132 PE=3 SV=1
Y1967	LISMO	Uncharacterized protein Lmo1967 OS=Listeria monocytogenes serovar 1/2a (strain ATCC BAA-679 / EGD-e) OX=169963 GN=lmo1967 PE=3 SV=1
Q8Y7B2	LISMO	Dihydrolipoamide acetyltransferase component of pyruvate dehydrogenase complex OS=Listeria monocytogenes serovar 1/2a (strain ATCC BAA-679 / EGD-e) OX=169963 GN=lmo1374 PE=3 SV=1
Q8Y6G6	LISMO	Lmo1721 protein OS=Listeria monocytogenes serovar 1/2a (strain ATCC BAA-679 / EGD-e) OX=169963 GN=lmo1721 PE=4 SV=1
Q8Y3Y8	LISMO	Peptidoglycan hydrolase OS=Listeria monocytogenes serovar 1/2a (strain ATCC BAA-679 / EGD-e) OX=169963 GN=lmo2691 PE=4 SV=1
ADDB	LISMO	ATP-dependent helicase/deoxyribonuclease subunit B OS=Listeria monocytogenes serovar 1/2a (strain ATCC BAA-679 / EGD-e) OX=169963 GN=addB PE=3 SV=1
Q8Y8C6	LISMO	Lmo0982 protein OS=Listeria monocytogenes serovar 1/2a (strain ATCC BAA-679 / EGD-e) OX=169963 GN=lmo0982 PE=3 SV=1
PDXS	LISMO	Pyridoxal 5'-phosphate synthase subunit PdxS OS=Listeria monocytogenes serovar 1/2a (strain ATCC BAA-679 / EGD-e) OX=169963 GN=pdxS PE=3 SV=1
MURD	LISMO	UDP-N-acetylmuramoylalanine--D-glutamate ligase OS=Listeria monocytogenes serovar 1/2a (strain ATCC BAA-679 / EGD-e) OX=169963 GN=murD PE=3 SV=1
Q8Y5S7	LISMO	Glucose-6-phosphate 1-dehydrogenase OS=Listeria monocytogenes serovar 1/2a (strain ATCC BAA-679 / EGD-e) OX=169963 GN=zwf PE=3 SV=1
SYL	LISMO	Leucine--tRNA ligase OS=Listeria monocytogenes serovar 1/2a (strain ATCC BAA-679 / EGD-e) OX=169963 GN=leuS PE=3 SV=1
Q8YA12	LISMO	Lmo0354 protein OS=Listeria monocytogenes serovar 1/2a (strain ATCC BAA-679 / EGD-e) OX=169963 GN=lmo0354 PE=4 SV=1
RL28	LISMO	50S ribosomal protein L28 OS=Listeria monocytogenes serovar 1/2a (strain ATCC BAA-679 / EGD-e) OX=169963 GN=rpmB PE=3 SV=1
RL25	LISMO	50S ribosomal protein L25 OS=Listeria monocytogenes serovar 1/2a (strain ATCC BAA-679 / EGD-e) OX=169963 GN=rplY PE=3 SV=1
Q8Y730	LISMO	Lmo1493 protein OS=Listeria monocytogenes serovar 1/2a (strain ATCC BAA-679 / EGD-e) OX=169963 GN=lmo1493 PE=3 SV=1
SYH	LISMO	Histidine--tRNA ligase OS=Listeria monocytogenes serovar 1/2a (strain ATCC BAA-679 / EGD-e) OX=169963 GN=hisS PE=3 SV=1
GSHAB	LISMO	Glutathione biosynthesis bifunctional protein GshAB OS=Listeria monocytogenes serovar 1/2a (strain ATCC BAA-679 / EGD-e) OX=169963 GN=gshAB PE=1 SV=2
Q8Y4F7	LISMO	Lmo2487 protein OS=Listeria monocytogenes serovar 1/2a (strain ATCC BAA-679 / EGD-e) OX=169963 GN=lmo2487 PE=4 SV=1
PLSX	LISMO	Phosphate acyltransferase OS=Listeria monocytogenes serovar 1/2a (strain ATCC BAA-679 / EGD-e) OX=169963 GN=plsX PE=3 SV=1
SODM	LISMO	Superoxide dismutase [Mn] OS=Listeria monocytogenes serovar 1/2a (strain ATCC BAA-679 / EGD-e) OX=169963 GN=sodA PE=3 SV=1
SIGA	LISMO	RNA polymerase sigma factor SigA OS=Listeria monocytogenes serovar 1/2a (strain ATCC BAA-679 / EGD-e) OX=169963 GN=sigA PE=3 SV=1
MURC	LISMO	UDP-N-acetylmuramate--L-alanine ligase OS=Listeria monocytogenes serovar 1/2a (strain ATCC BAA-679 / EGD-e) OX=169963 GN=murC PE=3 SV=1
Q8Y770	LISMO	Lmo1431 protein OS=Listeria monocytogenes serovar 1/2a (strain ATCC BAA-679 / EGD-e) OX=169963 GN=lmo1431 PE=4 SV=1
OBG	LISMO	GTPase Obg OS=Listeria monocytogenes serovar 1/2a (strain ATCC BAA-679 / EGD-e) OX=169963 GN=obg PE=3 SV=1
Q8Y6N9	LISMO	Lmo1645 protein OS=Listeria monocytogenes serovar 1/2a (strain ATCC BAA-679 / EGD-e) OX=169963 GN=lmo1645 PE=4 SV=1
Q8Y764	LISMO	Aspartate-semialdehyde dehydrogenase OS=Listeria monocytogenes serovar 1/2a (strain ATCC BAA-679 / EGD-e) OX=169963 GN=asd PE=3 SV=1
P60	LISMO	Probable endopeptidase p60 OS=Listeria monocytogenes serovar 1/2a (strain ATCC BAA-679 / EGD-e) OX=169963 GN=iap PE=1 SV=2
Q8Y7C9	LISMO	Lmo1354 protein OS=Listeria monocytogenes serovar 1/2a (strain ATCC BAA-679 / EGD-e) OX=169963 GN=lmo1354 PE=3 SV=1
CLPX	LISMO	ATP-dependent Clp protease ATP-binding subunit ClpX OS=Listeria monocytogenes serovar 1/2a (strain ATCC BAA-679 / EGD-e) OX=169963 GN=clpX PE=1 SV=1
Q8YA10	LISMO	Lmo0356 protein OS=Listeria monocytogenes serovar 1/2a (strain ATCC BAA-679 / EGD-e) OX=169963 GN=lmo0356 PE=4 SV=1
Q8Y948	LISMO	Lmo0689 protein OS=Listeria monocytogenes serovar 1/2a (strain ATCC BAA-679 / EGD-e) OX=169963 GN=lmo0689 PE=4 SV=1
TRXB	LISMO	Thioredoxin reductase OS=Listeria monocytogenes serovar 1/2a (strain ATCC BAA-679 / EGD-e) OX=169963 GN=trxB PE=3 SV=1
RS10	LISMO	30S ribosomal protein S10 OS=Listeria monocytogenes serovar 1/2a (strain ATCC BAA-679 / EGD-e) OX=169963 GN=rpsJ PE=3 SV=1
Q8Y6G9	LISMO	Type I site-specific deoxyribonuclease OS=Listeria monocytogenes serovar 1/2a (strain ATCC BAA-679 / EGD-e) OX=169963 GN=lmo1717 PE=3 SV=1
MUTL	LISMO	DNA mismatch repair protein MutL OS=Listeria monocytogenes serovar 1/2a (strain ATCC BAA-679 / EGD-e) OX=169963 GN=mutL PE=3 SV=1
PEPT	LISMO	Peptidase T OS=Listeria monocytogenes serovar 1/2a (strain ATCC BAA-679 / EGD-e) OX=169963 GN=pepT PE=3 SV=1
RS15	LISMO	30S ribosomal protein S15 OS=Listeria monocytogenes serovar 1/2a (strain ATCC BAA-679 / EGD-e) OX=169963 GN=rpsO PE=3 SV=1
Q8Y919	LISMO	Lmo0723 protein OS=Listeria monocytogenes serovar 1/2a (strain ATCC BAA-679 / EGD-e) OX=169963 GN=lmo0723 PE=4 SV=1
PPAC	LISMO	Probable manganese-dependent inorganic pyrophosphatase OS=Listeria monocytogenes serovar 1/2a (strain ATCC BAA-679 / EGD-e) OX=169963 GN=ppaC PE=3 SV=1
RS7	LISMO	30S ribosomal protein S7 OS=Listeria monocytogenes serovar 1/2a (strain ATCC BAA-679 / EGD-e) OX=169963 GN=rpsG PE=3 SV=1
Q926X1	LISMO	Ribosome-binding ATPase YchF OS=Listeria monocytogenes serovar 1/2a (strain ATCC BAA-679 / EGD-e) OX=169963 GN=ychF PE=3 SV=1
Q8Y642	LISMO	Lmo1858 protein OS=Listeria monocytogenes serovar 1/2a (strain ATCC BAA-679 / EGD-e) OX=169963 GN=lmo1858 PE=4 SV=1
Q8Y706	LISMO	(p)ppGpp synthase OS=Listeria monocytogenes serovar 1/2a (strain ATCC BAA-679 / EGD-e) OX=169963 GN=relA PE=3 SV=1
LMCA1	LISMO	Calcium-transporting ATPase lmo0841 OS=Listeria monocytogenes serovar 1/2a (strain ATCC BAA-679 / EGD-e) OX=169963 GN=lmo0841 PE=1 SV=1
Q8Y5V6	LISMO	Pseudouridine synthase OS=Listeria monocytogenes serovar 1/2a (strain ATCC BAA-679 / EGD-e) OX=169963 GN=lmo1949 PE=3 SV=1
Q8Y6H5	LISMO	Methionine aminopeptidase OS=Listeria monocytogenes serovar 1/2a (strain ATCC BAA-679 / EGD-e) OX=169963 GN=map PE=3 SV=1
Q8Y677	LISMO	16S rRNA m5C967 methyltransferase OS=Listeria monocytogenes serovar 1/2a (strain ATCC BAA-679 / EGD-e) OX=169963 GN=lmo1822 PE=3 SV=1
NADK2	LISMO	NAD kinase 2 OS=Listeria monocytogenes serovar 1/2a (strain ATCC BAA-679 / EGD-e) OX=169963 GN=nadK2 PE=3 SV=1
Q8Y679	LISMO	Non-specific serine/threonine protein kinase OS=Listeria monocytogenes serovar 1/2a (strain ATCC BAA-679 / EGD-e) OX=169963 GN=lmo1820 PE=4 SV=1
Q8Y5B3	LISMO	Ribonucleoside-diphosphate reductase subunit beta OS=Listeria monocytogenes serovar 1/2a (strain ATCC BAA-679 / EGD-e) OX=169963 GN=lmo2154 PE=3 SV=1
MURE	LISMO	UDP-N-acetylmuramoyl-L-alanyl-D-glutamate--2,6-diaminopimelate ligase OS=Listeria monocytogenes serovar 1/2a (strain ATCC BAA-679 / EGD-e) OX=169963 GN=murE PE=3 SV=1
ADDA	LISMO	ATP-dependent helicase/nuclease subunit A OS=Listeria monocytogenes serovar 1/2a (strain ATCC BAA-679 / EGD-e) OX=169963 GN=addA PE=3 SV=1
Q927Y2	LISMO	Ribosome hibernation promoting factor OS=Listeria monocytogenes serovar 1/2a (strain ATCC BAA-679 / EGD-e) OX=169963 GN=hpf PE=1 SV=1
METK	LISMO	S-adenosylmethionine synthase OS=Listeria monocytogenes serovar 1/2a (strain ATCC BAA-679 / EGD-e) OX=169963 GN=metK PE=3 SV=1
DEOB	LISMO	Phosphopentomutase OS=Listeria monocytogenes serovar 1/2a (strain ATCC BAA-679 / EGD-e) OX=169963 GN=deoB PE=3 SV=1
Q8Y6K8	LISMO	Isochorismate synthase OS=Listeria monocytogenes serovar 1/2a (strain ATCC BAA-679 / EGD-e) OX=169963 GN=menF PE=3 SV=1
CH10	LISMO	10 kDa chaperonin OS=Listeria monocytogenes serovar 1/2a (strain ATCC BAA-679 / EGD-e) OX=169963 GN=groS PE=3 SV=2
Q8Y615	LISMO	Lmo1887 protein OS=Listeria monocytogenes serovar 1/2a (strain ATCC BAA-679 / EGD-e) OX=169963 GN=lmo1887 PE=4 SV=1
Q8Y6H3	LISMO	Cell shape-determining protein MreB OS=Listeria monocytogenes serovar 1/2a (strain ATCC BAA-679 / EGD-e) OX=169963 GN=mreB PE=3 SV=1
Q8Y842	LISMO	Lmo1076 protein OS=Listeria monocytogenes serovar 1/2a (strain ATCC BAA-679 / EGD-e) OX=169963 GN=lmo1076 PE=1 SV=1
Q8Y7P7	LISMO	Lmo1226 protein OS=Listeria monocytogenes serovar 1/2a (strain ATCC BAA-679 / EGD-e) OX=169963 GN=lmo1226 PE=4 SV=1
LEPA	LISMO	Elongation factor 4 OS=Listeria monocytogenes serovar 1/2a (strain ATCC BAA-679 / EGD-e) OX=169963 GN=lepA PE=3 SV=1
GPDA	LISMO	Glycerol-3-phosphate dehydrogenase [NAD(P)+] OS=Listeria monocytogenes serovar 1/2a (strain ATCC BAA-679 / EGD-e) OX=169963 GN=gpsA PE=3 SV=1
Q8Y8L3	LISMO	Coproporphyrinogen III oxidase OS=Listeria monocytogenes serovar 1/2a (strain ATCC BAA-679 / EGD-e) OX=169963 GN=lmo0884 PE=3 SV=1
DNAA	LISMO	Chromosomal replication initiator protein DnaA OS=Listeria monocytogenes serovar 1/2a (strain ATCC BAA-679 / EGD-e) OX=169963 GN=dnaA PE=3 SV=1
IF3	LISMO	Translation initiation factor IF-3 OS=Listeria monocytogenes serovar 1/2a (strain ATCC BAA-679 / EGD-e) OX=169963 GN=infC PE=3 SV=1
ATPG	LISMO	ATP synthase gamma chain OS=Listeria monocytogenes serovar 1/2a (strain ATCC BAA-679 / EGD-e) OX=169963 GN=atpG PE=3 SV=1
MURA2	LISMO	UDP-N-acetylglucosamine 1-carboxyvinyltransferase 2 OS=Listeria monocytogenes serovar 1/2a (strain ATCC BAA-679 / EGD-e) OX=169963 GN=murA2 PE=3 SV=1
Q8Y3P3	LISMO	Lmo2792 protein OS=Listeria monocytogenes serovar 1/2a (strain ATCC BAA-679 / EGD-e) OX=169963 GN=lmo2792 PE=4 SV=1
Q8Y9G8	LISMO	Glutamate dehydrogenase OS=Listeria monocytogenes serovar 1/2a (strain ATCC BAA-679 / EGD-e) OX=169963 GN=lmo0560 PE=3 SV=1
Q8Y5B0	LISMO	SepA protein OS=Listeria monocytogenes serovar 1/2a (strain ATCC BAA-679 / EGD-e) OX=169963 GN=sepA PE=4 SV=1
CPFC	LISMO	Coproporphyrin III ferrochelatase OS=Listeria monocytogenes serovar 1/2a (strain ATCC BAA-679 / EGD-e) OX=169963 GN=cpfC PE=1 SV=1
Q8Y8S1	LISMO	Lmo0823 protein OS=Listeria monocytogenes serovar 1/2a (strain ATCC BAA-679 / EGD-e) OX=169963 GN=lmo0823 PE=4 SV=1
RL18	LISMO	50S ribosomal protein L18 OS=Listeria monocytogenes serovar 1/2a (strain ATCC BAA-679 / EGD-e) OX=169963 GN=rplR PE=3 SV=1
Q8Y8W9	LISMO	Lmo0773 protein OS=Listeria monocytogenes serovar 1/2a (strain ATCC BAA-679 / EGD-e) OX=169963 GN=lmo0773 PE=4 SV=1
Q8Y6X7	LISMO	Delta-aminolevulinic acid dehydratase OS=Listeria monocytogenes serovar 1/2a (strain ATCC BAA-679 / EGD-e) OX=169963 GN=hemB PE=3 SV=1
Q8Y7B3	LISMO	Lmo1373 protein OS=Listeria monocytogenes serovar 1/2a (strain ATCC BAA-679 / EGD-e) OX=169963 GN=lmo1373 PE=4 SV=1
DNLJ	LISMO	DNA ligase OS=Listeria monocytogenes serovar 1/2a (strain ATCC BAA-679 / EGD-e) OX=169963 GN=ligA PE=3 SV=1
Q8Y616	LISMO	Metal-dependent carboxypeptidase OS=Listeria monocytogenes serovar 1/2a (strain ATCC BAA-679 / EGD-e) OX=169963 GN=lmo1886 PE=3 SV=1
MURG	LISMO	UDP-N-acetylglucosamine--N-acetylmuramyl-(pentapeptide) pyrophosphoryl-undecaprenol N-acetylglucosamine transferase OS=Listeria monocytogenes serovar 1/2a (strain ATCC BAA-679 / EGD-e) OX=169963 GN=murG PE=3 SV=1
GSA1	LISMO	Glutamate-1-semialdehyde 2,1-aminomutase 1 OS=Listeria monocytogenes serovar 1/2a (strain ATCC BAA-679 / EGD-e) OX=169963 GN=hemL1 PE=3 SV=1
REX	LISMO	Redox-sensing transcriptional repressor Rex OS=Listeria monocytogenes serovar 1/2a (strain ATCC BAA-679 / EGD-e) OX=169963 GN=rex PE=3 SV=1
Q8Y3S5	LISMO	DNA topoisomerase 3 OS=Listeria monocytogenes serovar 1/2a (strain ATCC BAA-679 / EGD-e) OX=169963 GN=topB PE=3 SV=1
AROC	LISMO	Chorismate synthase OS=Listeria monocytogenes serovar 1/2a (strain ATCC BAA-679 / EGD-e) OX=169963 GN=aroC PE=3 SV=1
Q8YA81	LISMO	Lmo0278 protein OS=Listeria monocytogenes serovar 1/2a (strain ATCC BAA-679 / EGD-e) OX=169963 GN=lmo0278 PE=4 SV=1
PURL	LISMO	Phosphoribosylformylglycinamidine synthase subunit PurL OS=Listeria monocytogenes serovar 1/2a (strain ATCC BAA-679 / EGD-e) OX=169963 GN=purL PE=3 SV=1
Q8Y765	LISMO	Aspartokinase OS=Listeria monocytogenes serovar 1/2a (strain ATCC BAA-679 / EGD-e) OX=169963 GN=lmo1436 PE=3 SV=1
Q8Y8W8	LISMO	Lmo0774 protein OS=Listeria monocytogenes serovar 1/2a (strain ATCC BAA-679 / EGD-e) OX=169963 GN=lmo0774 PE=3 SV=1
Q8Y837	LISMO	Glucose-1-phosphate thymidylyltransferase OS=Listeria monocytogenes serovar 1/2a (strain ATCC BAA-679 / EGD-e) OX=169963 GN=lmo1081 PE=3 SV=1
Q8Y7P2	LISMO	Lmo1231 protein OS=Listeria monocytogenes serovar 1/2a (strain ATCC BAA-679 / EGD-e) OX=169963 GN=lmo1231 PE=4 SV=1
Q8Y949	LISMO	Lmo0688 protein OS=Listeria monocytogenes serovar 1/2a (strain ATCC BAA-679 / EGD-e) OX=169963 GN=lmo0688 PE=4 SV=1
Q8Y831	LISMO	Ribulose-5-phosphate reductase OS=Listeria monocytogenes serovar 1/2a (strain ATCC BAA-679 / EGD-e) OX=169963 GN=tarJ PE=3 SV=1
Q8Y4I0	LISMO	Lmo2460 protein OS=Listeria monocytogenes serovar 1/2a (strain ATCC BAA-679 / EGD-e) OX=169963 GN=lmo2460 PE=3 SV=1
Q8Y7N9	LISMO	Aspartokinase OS=Listeria monocytogenes serovar 1/2a (strain ATCC BAA-679 / EGD-e) OX=169963 GN=lmo1235 PE=3 SV=1
Q8Y8V4	LISMO	Lmo0788 protein OS=Listeria monocytogenes serovar 1/2a (strain ATCC BAA-679 / EGD-e) OX=169963 GN=lmo0788 PE=3 SV=1
Q8YAJ6	LISMO	Lmo0129 protein OS=Listeria monocytogenes serovar 1/2a (strain ATCC BAA-679 / EGD-e) OX=169963 GN=lmo0129 PE=4 SV=1
TRMFO	LISMO	Methylenetetrahydrofolate--tRNA-(uracil-5-)-methyltransferase TrmFO OS=Listeria monocytogenes serovar 1/2a (strain ATCC BAA-679 / EGD-e) OX=169963 GN=trmFO PE=3 SV=1
CODY	LISMO	GTP-sensing transcriptional pleiotropic repressor CodY OS=Listeria monocytogenes serovar 1/2a (strain ATCC BAA-679 / EGD-e) OX=169963 GN=codY PE=3 SV=1
Q8Y971	LISMO	ThiD protein OS=Listeria monocytogenes serovar 1/2a (strain ATCC BAA-679 / EGD-e) OX=169963 GN=thiD PE=3 SV=1
Y2474	LISMO	Nucleotide-binding protein lmo2474 OS=Listeria monocytogenes serovar 1/2a (strain ATCC BAA-679 / EGD-e) OX=169963 GN=lmo2474 PE=3 SV=1
Q8Y8E8	LISMO	Lmo0956 protein OS=Listeria monocytogenes serovar 1/2a (strain ATCC BAA-679 / EGD-e) OX=169963 GN=lmo0956 PE=3 SV=1
DNAJ	LISMO	Chaperone protein DnaJ OS=Listeria monocytogenes serovar 1/2a (strain ATCC BAA-679 / EGD-e) OX=169963 GN=dnaJ PE=3 SV=1
Q8YAC8	LISMO	Polyribonucleotide nucleotidyltransferase domain present OS=Listeria monocytogenes serovar 1/2a (strain ATCC BAA-679 / EGD-e) OX=169963 GN=lmo0218 PE=4 SV=1
Q8Y3X9	LISMO	Lmo2700 protein OS=Listeria monocytogenes serovar 1/2a (strain ATCC BAA-679 / EGD-e) OX=169963 GN=lmo2700 PE=4 SV=1
CHDC	LISMO	Coproheme decarboxylase OS=Listeria monocytogenes serovar 1/2a (strain ATCC BAA-679 / EGD-e) OX=169963 GN=chdC PE=1 SV=1
Q8Y3W3	LISMO	CydC protein OS=Listeria monocytogenes serovar 1/2a (strain ATCC BAA-679 / EGD-e) OX=169963 GN=cydC PE=4 SV=1
SP5G1	LISMO	Putative septation protein SpoVG 1 OS=Listeria monocytogenes serovar 1/2a (strain ATCC BAA-679 / EGD-e) OX=169963 GN=spoVG1 PE=3 SV=1
GLYA	LISMO	Serine hydroxymethyltransferase OS=Listeria monocytogenes serovar 1/2a (strain ATCC BAA-679 / EGD-e) OX=169963 GN=glyA PE=3 SV=1
Y208	LISMO	UPF0145 protein lmo0208 OS=Listeria monocytogenes serovar 1/2a (strain ATCC BAA-679 / EGD-e) OX=169963 GN=lmo0208 PE=3 SV=1
Q8Y836	LISMO	dTDP-4-dehydrorhamnose 3,5-epimerase OS=Listeria monocytogenes serovar 1/2a (strain ATCC BAA-679 / EGD-e) OX=169963 GN=lmo1082 PE=3 SV=1
QUEA	LISMO	S-adenosylmethionine:tRNA ribosyltransferase-isomerase OS=Listeria monocytogenes serovar 1/2a (strain ATCC BAA-679 / EGD-e) OX=169963 GN=queA PE=3 SV=1
Q8Y6T0	LISMO	Lmo1603 protein OS=Listeria monocytogenes serovar 1/2a (strain ATCC BAA-679 / EGD-e) OX=169963 GN=lmo1603 PE=3 SV=1
Q8Y6Y7	LISMO	Cell division inhibitor MinD OS=Listeria monocytogenes serovar 1/2a (strain ATCC BAA-679 / EGD-e) OX=169963 GN=minD PE=3 SV=1
RS18	LISMO	30S ribosomal protein S18 OS=Listeria monocytogenes serovar 1/2a (strain ATCC BAA-679 / EGD-e) OX=169963 GN=rpsR PE=3 SV=1
SYFA	LISMO	Phenylalanine--tRNA ligase alpha subunit OS=Listeria monocytogenes serovar 1/2a (strain ATCC BAA-679 / EGD-e) OX=169963 GN=pheS PE=3 SV=1
Q927X8	LISMO	Lmo2515 protein OS=Listeria monocytogenes serovar 1/2a (strain ATCC BAA-679 / EGD-e) OX=169963 GN=lmo2515 PE=4 SV=1
Q8Y826	LISMO	Nicotinate phosphoribosyltransferase OS=Listeria monocytogenes serovar 1/2a (strain ATCC BAA-679 / EGD-e) OX=169963 GN=lmo1092 PE=3 SV=1
Q92EC0	LISMO	Lmo0536 protein OS=Listeria monocytogenes serovar 1/2a (strain ATCC BAA-679 / EGD-e) OX=169963 GN=lmo0536 PE=3 SV=1
ERA	LISMO	GTPase Era OS=Listeria monocytogenes serovar 1/2a (strain ATCC BAA-679 / EGD-e) OX=169963 GN=era PE=3 SV=1
Q8Y9T0	LISMO	Lmo0443 protein OS=Listeria monocytogenes serovar 1/2a (strain ATCC BAA-679 / EGD-e) OX=169963 GN=lmo0443 PE=3 SV=1
Q8Y670	LISMO	Rqc2 homolog RqcH OS=Listeria monocytogenes serovar 1/2a (strain ATCC BAA-679 / EGD-e) OX=169963 GN=rqcH PE=3 SV=1
RL20	LISMO	50S ribosomal protein L20 OS=Listeria monocytogenes serovar 1/2a (strain ATCC BAA-679 / EGD-e) OX=169963 GN=rplT PE=3 SV=1
Q8Y3X5	LISMO	DNA polymerase III subunit gamma/tau OS=Listeria monocytogenes serovar 1/2a (strain ATCC BAA-679 / EGD-e) OX=169963 GN=dnaX PE=3 SV=1
Q8YA72	LISMO	Lmo0287 protein OS=Listeria monocytogenes serovar 1/2a (strain ATCC BAA-679 / EGD-e) OX=169963 GN=lmo0287 PE=4 SV=1
Q929B9	LISMO	Lmo2256 protein OS=Listeria monocytogenes serovar 1/2a (strain ATCC BAA-679 / EGD-e) OX=169963 GN=lmo2256 PE=3 SV=1
MEND	LISMO	2-succinyl-5-enolpyruvyl-6-hydroxy-3-cyclohexene-1-carboxylate synthase OS=Listeria monocytogenes serovar 1/2a (strain ATCC BAA-679 / EGD-e) OX=169963 GN=menD PE=3 SV=1
RIBCF	LISMO	Bifunctional riboflavin kinase/FMN adenylyltransferase OS=Listeria monocytogenes serovar 1/2a (strain ATCC BAA-679 / EGD-e) OX=169963 GN=ribCF PE=1 SV=1
Q7AP78	LISMO	Protein DltD OS=Listeria monocytogenes serovar 1/2a (strain ATCC BAA-679 / EGD-e) OX=169963 GN=dltD PE=3 SV=1
Q8Y693	LISMO	Signal recognition particle receptor FtsY OS=Listeria monocytogenes serovar 1/2a (strain ATCC BAA-679 / EGD-e) OX=169963 GN=ftsY PE=3 SV=1
MNMA	LISMO	tRNA-specific 2-thiouridylase MnmA OS=Listeria monocytogenes serovar 1/2a (strain ATCC BAA-679 / EGD-e) OX=169963 GN=mnmA PE=3 SV=1
Q8Y689	LISMO	Malonyl CoA-acyl carrier protein transacylase OS=Listeria monocytogenes serovar 1/2a (strain ATCC BAA-679 / EGD-e) OX=169963 GN=fabD PE=3 SV=1
RF3	LISMO	Peptide chain release factor 3 OS=Listeria monocytogenes serovar 1/2a (strain ATCC BAA-679 / EGD-e) OX=169963 GN=prfC PE=3 SV=1
DAPH	LISMO	2,3,4,5-tetrahydropyridine-2,6-dicarboxylate N-acetyltransferase OS=Listeria monocytogenes serovar 1/2a (strain ATCC BAA-679 / EGD-e) OX=169963 GN=dapH PE=3 SV=1
Q8Y9B9	LISMO	Lmo0613 protein OS=Listeria monocytogenes serovar 1/2a (strain ATCC BAA-679 / EGD-e) OX=169963 GN=lmo0613 PE=4 SV=1
MURA1	LISMO	UDP-N-acetylglucosamine 1-carboxyvinyltransferase 1 OS=Listeria monocytogenes serovar 1/2a (strain ATCC BAA-679 / EGD-e) OX=169963 GN=murA1 PE=1 SV=1
Q8Y8H6	LISMO	Lmo0927 protein OS=Listeria monocytogenes serovar 1/2a (strain ATCC BAA-679 / EGD-e) OX=169963 GN=lmo0927 PE=1 SV=1
FTSK	LISMO	DNA translocase FtsK OS=Listeria monocytogenes serovar 1/2a (strain ATCC BAA-679 / EGD-e) OX=169963 GN=ftsK PE=3 SV=1
DXR	LISMO	1-deoxy-D-xylulose 5-phosphate reductoisomerase OS=Listeria monocytogenes serovar 1/2a (strain ATCC BAA-679 / EGD-e) OX=169963 GN=dxr PE=3 SV=1
Q8Y7Y1	LISMO	ATP-dependent Clp protease proteolytic subunit OS=Listeria monocytogenes serovar 1/2a (strain ATCC BAA-679 / EGD-e) OX=169963 GN=clpP PE=1 SV=1
Q8Y6I5	LISMO	Lmo1699 protein OS=Listeria monocytogenes serovar 1/2a (strain ATCC BAA-679 / EGD-e) OX=169963 GN=lmo1699 PE=4 SV=1
GSA2	LISMO	Glutamate-1-semialdehyde 2,1-aminomutase 2 OS=Listeria monocytogenes serovar 1/2a (strain ATCC BAA-679 / EGD-e) OX=169963 GN=hemL2 PE=3 SV=1
Q8Y6L1	LISMO	1,4-dihydroxy-2-naphthoyl-CoA synthase OS=Listeria monocytogenes serovar 1/2a (strain ATCC BAA-679 / EGD-e) OX=169963 GN=menB PE=3 SV=1
PFLA	LISMO	Pyruvate formate-lyase-activating enzyme OS=Listeria monocytogenes serovar 1/2a (strain ATCC BAA-679 / EGD-e) OX=169963 GN=pflA PE=3 SV=1
Q8YA88	LISMO	Lmo0271 protein OS=Listeria monocytogenes serovar 1/2a (strain ATCC BAA-679 / EGD-e) OX=169963 GN=lmo0271 PE=3 SV=1
Q8Y705	LISMO	Single-stranded-DNA-specific exonuclease RecJ OS=Listeria monocytogenes serovar 1/2a (strain ATCC BAA-679 / EGD-e) OX=169963 GN=lmo1525 PE=3 SV=1
Q8Y690	LISMO	3-oxoacyl-[acyl-carrier-protein] reductase OS=Listeria monocytogenes serovar 1/2a (strain ATCC BAA-679 / EGD-e) OX=169963 GN=fabG PE=1 SV=1
Q8Y9K6	LISMO	Lmo0521 protein OS=Listeria monocytogenes serovar 1/2a (strain ATCC BAA-679 / EGD-e) OX=169963 GN=lmo0521 PE=3 SV=1
Q8Y606	LISMO	Aminotransferase OS=Listeria monocytogenes serovar 1/2a (strain ATCC BAA-679 / EGD-e) OX=169963 GN=aspB PE=3 SV=1
Q8Y6V5	LISMO	Lmo1576 protein OS=Listeria monocytogenes serovar 1/2a (strain ATCC BAA-679 / EGD-e) OX=169963 GN=lmo1576 PE=4 SV=1
GLPK	LISMO	Glycerol kinase OS=Listeria monocytogenes serovar 1/2a (strain ATCC BAA-679 / EGD-e) OX=169963 GN=glpK PE=3 SV=1
YHAM	LISMO	3'-5' exoribonuclease YhaM OS=Listeria monocytogenes serovar 1/2a (strain ATCC BAA-679 / EGD-e) OX=169963 GN=yhaM PE=3 SV=1
PROA	LISMO	Gamma-glutamyl phosphate reductase OS=Listeria monocytogenes serovar 1/2a (strain ATCC BAA-679 / EGD-e) OX=169963 GN=proA PE=3 SV=1
GPMA	LISMO	2,3-bisphosphoglycerate-dependent phosphoglycerate mutase OS=Listeria monocytogenes serovar 1/2a (strain ATCC BAA-679 / EGD-e) OX=169963 GN=gpmA PE=3 SV=1
Q8Y5F4	LISMO	Mannose-6-phosphate isomerase OS=Listeria monocytogenes serovar 1/2a (strain ATCC BAA-679 / EGD-e) OX=169963 GN=lmo2110 PE=3 SV=1
DGTL2	LISMO	Deoxyguanosinetriphosphate triphosphohydrolase-like protein OS=Listeria monocytogenes serovar 1/2a (strain ATCC BAA-679 / EGD-e) OX=169963 GN=lmo2657 PE=3 SV=1
RL9	LISMO	50S ribosomal protein L9 OS=Listeria monocytogenes serovar 1/2a (strain ATCC BAA-679 / EGD-e) OX=169963 GN=rplI PE=3 SV=1
Q8Y583	LISMO	Lmo2188 protein OS=Listeria monocytogenes serovar 1/2a (strain ATCC BAA-679 / EGD-e) OX=169963 GN=lmo2188 PE=3 SV=1
FOLD	LISMO	Bifunctional protein FolD OS=Listeria monocytogenes serovar 1/2a (strain ATCC BAA-679 / EGD-e) OX=169963 GN=folD PE=3 SV=1
Q8Y4R3	LISMO	Lmo2371 protein OS=Listeria monocytogenes serovar 1/2a (strain ATCC BAA-679 / EGD-e) OX=169963 GN=lmo2371 PE=4 SV=1
Q8Y839	LISMO	Lmo1079 protein OS=Listeria monocytogenes serovar 1/2a (strain ATCC BAA-679 / EGD-e) OX=169963 GN=lmo1079 PE=4 SV=1
KPRS2	LISMO	Putative ribose-phosphate pyrophosphokinase 2 OS=Listeria monocytogenes serovar 1/2a (strain ATCC BAA-679 / EGD-e) OX=169963 GN=prs2 PE=3 SV=1
Q8Y5V7	LISMO	ResD protein OS=Listeria monocytogenes serovar 1/2a (strain ATCC BAA-679 / EGD-e) OX=169963 GN=resD PE=4 SV=1
Q7AP89	LISMO	Transcriptional regulator CtsR OS=Listeria monocytogenes serovar 1/2a (strain ATCC BAA-679 / EGD-e) OX=169963 GN=lmo0229 PE=3 SV=1
Q8Y3I3	LISMO	Lmo2853 protein OS=Listeria monocytogenes serovar 1/2a (strain ATCC BAA-679 / EGD-e) OX=169963 GN=lmo2853 PE=4 SV=1
Q8Y6V7	LISMO	DNA polymerase III subunit alpha OS=Listeria monocytogenes serovar 1/2a (strain ATCC BAA-679 / EGD-e) OX=169963 GN=dnaE PE=3 SV=1
Q8Y9R9	LISMO	Lmo0454 protein OS=Listeria monocytogenes serovar 1/2a (strain ATCC BAA-679 / EGD-e) OX=169963 GN=lmo0454 PE=4 SV=1
THII	LISMO	Probable tRNA sulfurtransferase OS=Listeria monocytogenes serovar 1/2a (strain ATCC BAA-679 / EGD-e) OX=169963 GN=thiI PE=3 SV=1
Q8Y7E4	LISMO	Glucokinase OS=Listeria monocytogenes serovar 1/2a (strain ATCC BAA-679 / EGD-e) OX=169963 GN=lmo1339 PE=3 SV=1
SYC	LISMO	Cysteine--tRNA ligase OS=Listeria monocytogenes serovar 1/2a (strain ATCC BAA-679 / EGD-e) OX=169963 GN=cysS PE=3 SV=1
Q8YAR3	LISMO	Cyclic-di-AMP phosphodiesterase OS=Listeria monocytogenes serovar 1/2a (strain ATCC BAA-679 / EGD-e) OX=169963 GN=lmo0052 PE=3 SV=1
Q8Y4E0	LISMO	Cell division ATP-binding protein FtsE OS=Listeria monocytogenes serovar 1/2a (strain ATCC BAA-679 / EGD-e) OX=169963 GN=ftsE PE=3 SV=1
Q8Y3W4	LISMO	CydD protein OS=Listeria monocytogenes serovar 1/2a (strain ATCC BAA-679 / EGD-e) OX=169963 GN=cydD PE=4 SV=1
LDH2	LISMO	L-lactate dehydrogenase 2 OS=Listeria monocytogenes serovar 1/2a (strain ATCC BAA-679 / EGD-e) OX=169963 GN=ldh2 PE=3 SV=1
PEPC	LISMO	Aminopeptidase C OS=Listeria monocytogenes serovar 1/2a (strain ATCC BAA-679 / EGD-e) OX=169963 GN=pepC PE=3 SV=1
Q8Y6G5	LISMO	Lmo1722 protein OS=Listeria monocytogenes serovar 1/2a (strain ATCC BAA-679 / EGD-e) OX=169963 GN=lmo1722 PE=4 SV=1
Q8Y7B4	LISMO	2-oxoisovalerate dehydrogenase subunit alpha OS=Listeria monocytogenes serovar 1/2a (strain ATCC BAA-679 / EGD-e) OX=169963 GN=lmo1372 PE=3 SV=1
Q8Y798	LISMO	Lmo1392 protein OS=Listeria monocytogenes serovar 1/2a (strain ATCC BAA-679 / EGD-e) OX=169963 GN=lmo1392 PE=4 SV=1
Q8Y6P8	LISMO	Lmo1636 protein OS=Listeria monocytogenes serovar 1/2a (strain ATCC BAA-679 / EGD-e) OX=169963 GN=lmo1636 PE=4 SV=1
Q8YAJ0	LISMO	Lmo0135 protein OS=Listeria monocytogenes serovar 1/2a (strain ATCC BAA-679 / EGD-e) OX=169963 GN=lmo0135 PE=1 SV=1
Q8Y834	LISMO	dTDP-4-dehydrorhamnose reductase OS=Listeria monocytogenes serovar 1/2a (strain ATCC BAA-679 / EGD-e) OX=169963 GN=lmo1084 PE=3 SV=1
HPRK	LISMO	HPr kinase/phosphorylase OS=Listeria monocytogenes serovar 1/2a (strain ATCC BAA-679 / EGD-e) OX=169963 GN=hprK PE=3 SV=1
Q8Y6P0	LISMO	Lmo1644 protein OS=Listeria monocytogenes serovar 1/2a (strain ATCC BAA-679 / EGD-e) OX=169963 GN=lmo1644 PE=4 SV=1
Q8Y763	LISMO	Lmo1438 protein OS=Listeria monocytogenes serovar 1/2a (strain ATCC BAA-679 / EGD-e) OX=169963 GN=lmo1438 PE=3 SV=1
CHEA	LISMO	Chemotaxis protein CheA OS=Listeria monocytogenes serovar 1/2a (strain ATCC BAA-679 / EGD-e) OX=169963 GN=cheA PE=3 SV=2
Q8Y6B7	LISMO	N5-carboxyaminoimidazole ribonucleotide synthase OS=Listeria monocytogenes serovar 1/2a (strain ATCC BAA-679 / EGD-e) OX=169963 GN=purK PE=3 SV=1
Q92F34	LISMO	Lmo0241 protein OS=Listeria monocytogenes serovar 1/2a (strain ATCC BAA-679 / EGD-e) OX=169963 GN=lmo0241 PE=4 SV=1
AROA	LISMO	3-phosphoshikimate 1-carboxyvinyltransferase OS=Listeria monocytogenes serovar 1/2a (strain ATCC BAA-679 / EGD-e) OX=169963 GN=aroA PE=3 SV=1
Q8Y633	LISMO	Pyruvate, phosphate dikinase OS=Listeria monocytogenes serovar 1/2a (strain ATCC BAA-679 / EGD-e) OX=169963 GN=lmo1867 PE=3 SV=1
CLPP	LISMO	ATP-dependent Clp protease proteolytic subunit OS=Listeria monocytogenes serovar 1/2a (strain ATCC BAA-679 / EGD-e) OX=169963 GN=clpP PE=1 SV=1
Q8Y580	LISMO	Lmo2194 protein OS=Listeria monocytogenes serovar 1/2a (strain ATCC BAA-679 / EGD-e) OX=169963 GN=lmo2194 PE=3 SV=1
Q8YA67	LISMO	Lmo0292 protein OS=Listeria monocytogenes serovar 1/2a (strain ATCC BAA-679 / EGD-e) OX=169963 GN=lmo0292 PE=4 SV=1
DLTA	LISMO	D-alanine--D-alanyl carrier protein ligase OS=Listeria monocytogenes serovar 1/2a (strain ATCC BAA-679 / EGD-e) OX=169963 GN=dltA PE=3 SV=1
DAAA	LISMO	D-alanine aminotransferase OS=Listeria monocytogenes serovar 1/2a (strain ATCC BAA-679 / EGD-e) OX=169963 GN=dat PE=3 SV=1
PYRH	LISMO	Uridylate kinase OS=Listeria monocytogenes serovar 1/2a (strain ATCC BAA-679 / EGD-e) OX=169963 GN=pyrH PE=3 SV=1
Q8Y4D2	LISMO	Lmo2518 protein OS=Listeria monocytogenes serovar 1/2a (strain ATCC BAA-679 / EGD-e) OX=169963 GN=lmo2518 PE=3 SV=1
PUR9	LISMO	Bifunctional purine biosynthesis protein PurH OS=Listeria monocytogenes serovar 1/2a (strain ATCC BAA-679 / EGD-e) OX=169963 GN=purH PE=3 SV=1
Q8Y4H9	LISMO	Lmo2462 protein OS=Listeria monocytogenes serovar 1/2a (strain ATCC BAA-679 / EGD-e) OX=169963 GN=lmo2462 PE=1 SV=1
TILS	LISMO	Bifunctional protein TilS/HprT OS=Listeria monocytogenes serovar 1/2a (strain ATCC BAA-679 / EGD-e) OX=169963 GN=tilS/hprT PE=3 SV=1
DAPEL	LISMO	N-acetyldiaminopimelate deacetylase OS=Listeria monocytogenes serovar 1/2a (strain ATCC BAA-679 / EGD-e) OX=169963 GN=lmo1012 PE=3 SV=1
Q8Y8E3	LISMO	Lmo0961 protein OS=Listeria monocytogenes serovar 1/2a (strain ATCC BAA-679 / EGD-e) OX=169963 GN=lmo0961 PE=4 SV=1
PGDA	LISMO	Peptidoglycan-N-acetylglucosamine deacetylase PgdA OS=Listeria monocytogenes serovar 1/2a (strain ATCC BAA-679 / EGD-e) OX=169963 GN=pgdA PE=1 SV=1
Q8Y5V9	LISMO	Lmo1946 protein OS=Listeria monocytogenes serovar 1/2a (strain ATCC BAA-679 / EGD-e) OX=169963 GN=lmo1946 PE=3 SV=1
Q8Y5F0	LISMO	Lmo2114 protein OS=Listeria monocytogenes serovar 1/2a (strain ATCC BAA-679 / EGD-e) OX=169963 GN=lmo2114 PE=4 SV=1
Q8Y791	LISMO	Lmo1401 protein OS=Listeria monocytogenes serovar 1/2a (strain ATCC BAA-679 / EGD-e) OX=169963 GN=lmo1401 PE=4 SV=1
Q8Y8J4	LISMO	Lmo0907 protein OS=Listeria monocytogenes serovar 1/2a (strain ATCC BAA-679 / EGD-e) OX=169963 GN=lmo0907 PE=4 SV=1
RSMA	LISMO	Ribosomal RNA small subunit methyltransferase A OS=Listeria monocytogenes serovar 1/2a (strain ATCC BAA-679 / EGD-e) OX=169963 GN=rsmA PE=3 SV=1
Q8Y4R2	LISMO	Lmo2372 protein OS=Listeria monocytogenes serovar 1/2a (strain ATCC BAA-679 / EGD-e) OX=169963 GN=lmo2372 PE=4 SV=1
Q8Y992	LISMO	Lmo0641 protein OS=Listeria monocytogenes serovar 1/2a (strain ATCC BAA-679 / EGD-e) OX=169963 GN=lmo0641 PE=3 SV=1
FABZ	LISMO	3-hydroxyacyl-[acyl-carrier-protein] dehydratase FabZ OS=Listeria monocytogenes serovar 1/2a (strain ATCC BAA-679 / EGD-e) OX=169963 GN=fabZ PE=3 SV=1
HSLO	LISMO	33 kDa chaperonin OS=Listeria monocytogenes serovar 1/2a (strain ATCC BAA-679 / EGD-e) OX=169963 GN=hslO PE=3 SV=1
Q8Y6J6	LISMO	Lmo1688 protein OS=Listeria monocytogenes serovar 1/2a (strain ATCC BAA-679 / EGD-e) OX=169963 GN=lmo1688 PE=4 SV=1
Q8Y6F0	LISMO	Lmo1737 protein OS=Listeria monocytogenes serovar 1/2a (strain ATCC BAA-679 / EGD-e) OX=169963 GN=lmo1737 PE=3 SV=1
Q8Y448	LISMO	Protein translocase subunit SecY OS=Listeria monocytogenes serovar 1/2a (strain ATCC BAA-679 / EGD-e) OX=169963 GN=secY PE=3 SV=1
Q8YAM1	LISMO	Lmo0097 protein OS=Listeria monocytogenes serovar 1/2a (strain ATCC BAA-679 / EGD-e) OX=169963 GN=lmo0097 PE=4 SV=1
Y534	LISMO	UPF0210 protein lmo0534 OS=Listeria monocytogenes serovar 1/2a (strain ATCC BAA-679 / EGD-e) OX=169963 GN=lmo0534 PE=3 SV=1
TYSY	LISMO	Thymidylate synthase OS=Listeria monocytogenes serovar 1/2a (strain ATCC BAA-679 / EGD-e) OX=169963 GN=thyA PE=3 SV=1
SYGA	LISMO	Glycine--tRNA ligase alpha subunit OS=Listeria monocytogenes serovar 1/2a (strain ATCC BAA-679 / EGD-e) OX=169963 GN=glyQ PE=3 SV=1
Q8Y4U2	LISMO	Pseudouridine-5'-phosphate glycosidase OS=Listeria monocytogenes serovar 1/2a (strain ATCC BAA-679 / EGD-e) OX=169963 GN=psuG PE=3 SV=1
RS16	LISMO	30S ribosomal protein S16 OS=Listeria monocytogenes serovar 1/2a (strain ATCC BAA-679 / EGD-e) OX=169963 GN=rpsP PE=3 SV=1
Q8Y970	LISMO	Lmo0663 protein OS=Listeria monocytogenes serovar 1/2a (strain ATCC BAA-679 / EGD-e) OX=169963 GN=lmo0663 PE=4 SV=1
DAPA	LISMO	4-hydroxy-tetrahydrodipicolinate synthase OS=Listeria monocytogenes serovar 1/2a (strain ATCC BAA-679 / EGD-e) OX=169963 GN=dapA PE=3 SV=1
Q8YA80	LISMO	Lmo0279 protein OS=Listeria monocytogenes serovar 1/2a (strain ATCC BAA-679 / EGD-e) OX=169963 GN=lmo0279 PE=4 SV=1
Q8Y7D2	LISMO	Lmo1351 protein OS=Listeria monocytogenes serovar 1/2a (strain ATCC BAA-679 / EGD-e) OX=169963 GN=lmo1351 PE=4 SV=1
RL30	LISMO	50S ribosomal protein L30 OS=Listeria monocytogenes serovar 1/2a (strain ATCC BAA-679 / EGD-e) OX=169963 GN=rpmD PE=3 SV=1
Q8Y9H4	LISMO	Lmo0554 protein OS=Listeria monocytogenes serovar 1/2a (strain ATCC BAA-679 / EGD-e) OX=169963 GN=lmo0554 PE=4 SV=1
Q8Y8E2	LISMO	Listeria epitope LemA OS=Listeria monocytogenes serovar 1/2a (strain ATCC BAA-679 / EGD-e) OX=169963 GN=lemA PE=3 SV=1
Q8Y6G1	LISMO	Lmo1726 protein OS=Listeria monocytogenes serovar 1/2a (strain ATCC BAA-679 / EGD-e) OX=169963 GN=lmo1726 PE=4 SV=1
Q8Y9D8	LISMO	Lmo0592 protein OS=Listeria monocytogenes serovar 1/2a (strain ATCC BAA-679 / EGD-e) OX=169963 GN=lmo0592 PE=4 SV=1
Q929C7	LISMO	Lmo2248 protein OS=Listeria monocytogenes serovar 1/2a (strain ATCC BAA-679 / EGD-e) OX=169963 GN=lmo2248 PE=3 SV=1
Q8Y9E8	LISMO	Lmo0581 protein OS=Listeria monocytogenes serovar 1/2a (strain ATCC BAA-679 / EGD-e) OX=169963 GN=lmo0581 PE=4 SV=1
Q8Y8Y0	LISMO	GTPase HflX OS=Listeria monocytogenes serovar 1/2a (strain ATCC BAA-679 / EGD-e) OX=169963 GN=hflX PE=3 SV=1
ATPE	LISMO	ATP synthase epsilon chain OS=Listeria monocytogenes serovar 1/2a (strain ATCC BAA-679 / EGD-e) OX=169963 GN=atpC PE=3 SV=1
METN2	LISMO	Methionine import ATP-binding protein MetN 2 OS=Listeria monocytogenes serovar 1/2a (strain ATCC BAA-679 / EGD-e) OX=169963 GN=metN2 PE=3 SV=1
Q8Y8K9	LISMO	RsbR protein OS=Listeria monocytogenes serovar 1/2a (strain ATCC BAA-679 / EGD-e) OX=169963 GN=RsbR PE=1 SV=1
Q8Y4A3	LISMO	Transcription termination factor Rho OS=Listeria monocytogenes serovar 1/2a (strain ATCC BAA-679 / EGD-e) OX=169963 GN=rho PE=3 SV=1
Q8Y734	LISMO	Lmo1489 protein OS=Listeria monocytogenes serovar 1/2a (strain ATCC BAA-679 / EGD-e) OX=169963 GN=lmo1489 PE=4 SV=1
Q8Y966	LISMO	Lmo0667 protein OS=Listeria monocytogenes serovar 1/2a (strain ATCC BAA-679 / EGD-e) OX=169963 GN=lmo0667 PE=4 SV=1
NADE	LISMO	NH(3)-dependent NAD(+) synthetase OS=Listeria monocytogenes serovar 1/2a (strain ATCC BAA-679 / EGD-e) OX=169963 GN=nadE PE=3 SV=1
TAGH	LISMO	Teichoic acids export ATP-binding protein TagH OS=Listeria monocytogenes serovar 1/2a (strain ATCC BAA-679 / EGD-e) OX=169963 GN=tagH PE=3 SV=1
Q8Y4A4	LISMO	Homoserine dehydrogenase OS=Listeria monocytogenes serovar 1/2a (strain ATCC BAA-679 / EGD-e) OX=169963 GN=hom PE=3 SV=1
Q8YAD6	LISMO	Lmo0195 protein OS=Listeria monocytogenes serovar 1/2a (strain ATCC BAA-679 / EGD-e) OX=169963 GN=lmo0195 PE=4 SV=1
Q8Y657	LISMO	Pseudouridine synthase OS=Listeria monocytogenes serovar 1/2a (strain ATCC BAA-679 / EGD-e) OX=169963 GN=lmo1843 PE=3 SV=1
Q7AP65	LISMO	OpuCA protein OS=Listeria monocytogenes serovar 1/2a (strain ATCC BAA-679 / EGD-e) OX=169963 GN=opuCA PE=3 SV=1
CINA	LISMO	Putative competence-damage inducible protein OS=Listeria monocytogenes serovar 1/2a (strain ATCC BAA-679 / EGD-e) OX=169963 GN=cinA PE=3 SV=1
Q8Y6E3	LISMO	Lmo1744 protein OS=Listeria monocytogenes serovar 1/2a (strain ATCC BAA-679 / EGD-e) OX=169963 GN=lmo1744 PE=4 SV=1
RSBV	LISMO	Anti-sigma-B factor antagonist OS=Listeria monocytogenes serovar 1/2a (strain ATCC BAA-679 / EGD-e) OX=169963 GN=rsbV PE=3 SV=1
RS6	LISMO	30S ribosomal protein S6 OS=Listeria monocytogenes serovar 1/2a (strain ATCC BAA-679 / EGD-e) OX=169963 GN=rpsF PE=3 SV=1
Q8Y7J4	LISMO	Lmo1283 protein OS=Listeria monocytogenes serovar 1/2a (strain ATCC BAA-679 / EGD-e) OX=169963 GN=lmo1283 PE=4 SV=1
Q8Y4B4	LISMO	Lmo2537 protein OS=Listeria monocytogenes serovar 1/2a (strain ATCC BAA-679 / EGD-e) OX=169963 GN=lmo2537 PE=1 SV=1
Q8Y5A3	LISMO	Lmo2166 protein OS=Listeria monocytogenes serovar 1/2a (strain ATCC BAA-679 / EGD-e) OX=169963 GN=lmo2166 PE=4 SV=1
Q8YAN9	LISMO	Lmo0078 protein OS=Listeria monocytogenes serovar 1/2a (strain ATCC BAA-679 / EGD-e) OX=169963 GN=lmo0078 PE=3 SV=1
RS14Z	LISMO	30S ribosomal protein S14 type Z OS=Listeria monocytogenes serovar 1/2a (strain ATCC BAA-679 / EGD-e) OX=169963 GN=rpsZ PE=3 SV=1
Q8Y8P0	LISMO	UDP-N-acetylmuramoyl-tripeptide--D-alanyl-D-alanine ligase OS=Listeria monocytogenes serovar 1/2a (strain ATCC BAA-679 / EGD-e) OX=169963 GN=murF PE=3 SV=1
Q8Y5X0	LISMO	Lmo1935 protein OS=Listeria monocytogenes serovar 1/2a (strain ATCC BAA-679 / EGD-e) OX=169963 GN=lmo1935 PE=4 SV=1
Q8Y5Q1	LISMO	Lmo2005 protein OS=Listeria monocytogenes serovar 1/2a (strain ATCC BAA-679 / EGD-e) OX=169963 GN=lmo2005 PE=4 SV=1
Q8Y732	LISMO	Lmo1491 protein OS=Listeria monocytogenes serovar 1/2a (strain ATCC BAA-679 / EGD-e) OX=169963 GN=lmo1491 PE=4 SV=1
Y1863	LISMO	DegV domain-containing protein lmo1863 OS=Listeria monocytogenes serovar 1/2a (strain ATCC BAA-679 / EGD-e) OX=169963 GN=lmo1863 PE=3 SV=1
Q8Y629	LISMO	Lmo1871 protein OS=Listeria monocytogenes serovar 1/2a (strain ATCC BAA-679 / EGD-e) OX=169963 GN=lmo1871 PE=3 SV=1
Q8Y478	LISMO	Lmo2577 protein OS=Listeria monocytogenes serovar 1/2a (strain ATCC BAA-679 / EGD-e) OX=169963 GN=lmo2577 PE=4 SV=1
Q92FQ6	LISMO	Replicative DNA helicase OS=Listeria monocytogenes serovar 1/2a (strain ATCC BAA-679 / EGD-e) OX=169963 GN=dnaC PE=3 SV=1
Q8Y713	LISMO	Cysteine desulfurase OS=Listeria monocytogenes serovar 1/2a (strain ATCC BAA-679 / EGD-e) OX=169963 GN=lmo1513 PE=3 SV=1
RL24	LISMO	50S ribosomal protein L24 OS=Listeria monocytogenes serovar 1/2a (strain ATCC BAA-679 / EGD-e) OX=169963 GN=rplX PE=3 SV=1
Q7AP63	LISMO	Lmo1467 protein OS=Listeria monocytogenes serovar 1/2a (strain ATCC BAA-679 / EGD-e) OX=169963 GN=lmo1467 PE=4 SV=1
Q8Y5V2	LISMO	Purine nucleoside phosphorylase OS=Listeria monocytogenes serovar 1/2a (strain ATCC BAA-679 / EGD-e) OX=169963 GN=pnp PE=3 SV=1
Q8Y5Y8	LISMO	Malate dehydrogenase (oxaloacetate-decarboxylating) OS=Listeria monocytogenes serovar 1/2a (strain ATCC BAA-679 / EGD-e) OX=169963 GN=lmo1915 PE=3 SV=1
Q8Y671	LISMO	Lmo1828 protein OS=Listeria monocytogenes serovar 1/2a (strain ATCC BAA-679 / EGD-e) OX=169963 GN=lmo1828 PE=4 SV=1
PANB	LISMO	3-methyl-2-oxobutanoate hydroxymethyltransferase OS=Listeria monocytogenes serovar 1/2a (strain ATCC BAA-679 / EGD-e) OX=169963 GN=panB PE=3 SV=1
Q8Y8K8	LISMO	RsbT protein OS=Listeria monocytogenes serovar 1/2a (strain ATCC BAA-679 / EGD-e) OX=169963 GN=rsbT PE=4 SV=1
Q8YA59	LISMO	Lmo0302 protein OS=Listeria monocytogenes serovar 1/2a (strain ATCC BAA-679 / EGD-e) OX=169963 GN=lmo0302 PE=4 SV=1
Q8Y6S6	LISMO	PheT protein OS=Listeria monocytogenes serovar 1/2a (strain ATCC BAA-679 / EGD-e) OX=169963 GN=pheT PE=4 SV=1
Q8Y555	LISMO	Lmo2221 protein OS=Listeria monocytogenes serovar 1/2a (strain ATCC BAA-679 / EGD-e) OX=169963 GN=lmo2221 PE=4 SV=1
ACCD	LISMO	Acetyl-coenzyme A carboxylase carboxyl transferase subunit beta OS=Listeria monocytogenes serovar 1/2a (strain ATCC BAA-679 / EGD-e) OX=169963 GN=accD PE=3 SV=1
Q8Y4R4	LISMO	Lmo2370 protein OS=Listeria monocytogenes serovar 1/2a (strain ATCC BAA-679 / EGD-e) OX=169963 GN=lmo2370 PE=4 SV=1
FENR2	LISMO	Ferredoxin--NADP reductase 2 OS=Listeria monocytogenes serovar 1/2a (strain ATCC BAA-679 / EGD-e) OX=169963 GN=lmo2390 PE=3 SV=1
MNME	LISMO	tRNA modification GTPase MnmE OS=Listeria monocytogenes serovar 1/2a (strain ATCC BAA-679 / EGD-e) OX=169963 GN=mnmE PE=3 SV=1
DEOD	LISMO	Purine nucleoside phosphorylase DeoD-type OS=Listeria monocytogenes serovar 1/2a (strain ATCC BAA-679 / EGD-e) OX=169963 GN=deoD PE=3 SV=1
SYW	LISMO	Tryptophan--tRNA ligase OS=Listeria monocytogenes serovar 1/2a (strain ATCC BAA-679 / EGD-e) OX=169963 GN=trpS PE=3 SV=1
Y1577	LISMO	UPF0173 metal-dependent hydrolase lmo1577 OS=Listeria monocytogenes serovar 1/2a (strain ATCC BAA-679 / EGD-e) OX=169963 GN=lmo1577 PE=3 SV=1
Q8YA94	LISMO	Lmo0261 protein OS=Listeria monocytogenes serovar 1/2a (strain ATCC BAA-679 / EGD-e) OX=169963 GN=lmo0261 PE=3 SV=1
Q8Y8T1	LISMO	Lmo0813 protein OS=Listeria monocytogenes serovar 1/2a (strain ATCC BAA-679 / EGD-e) OX=169963 GN=lmo0813 PE=4 SV=1
Q8Y9X2	LISMO	Pyrroline-5-carboxylate reductase OS=Listeria monocytogenes serovar 1/2a (strain ATCC BAA-679 / EGD-e) OX=169963 GN=proC PE=3 SV=1
Q92AJ3	LISMO	Lmo1815 protein OS=Listeria monocytogenes serovar 1/2a (strain ATCC BAA-679 / EGD-e) OX=169963 GN=lmo1815 PE=3 SV=1
TPX	LISMO	Thiol peroxidase OS=Listeria monocytogenes serovar 1/2a (strain ATCC BAA-679 / EGD-e) OX=169963 GN=tpx PE=3 SV=1
DAPB	LISMO	4-hydroxy-tetrahydrodipicolinate reductase OS=Listeria monocytogenes serovar 1/2a (strain ATCC BAA-679 / EGD-e) OX=169963 GN=dapB PE=3 SV=1
Q8Y7L6	LISMO	Lmo1261 protein OS=Listeria monocytogenes serovar 1/2a (strain ATCC BAA-679 / EGD-e) OX=169963 GN=lmo1261 PE=4 SV=1
Q8Y781	LISMO	Lmo1415 protein OS=Listeria monocytogenes serovar 1/2a (strain ATCC BAA-679 / EGD-e) OX=169963 GN=lmo1415 PE=3 SV=1
EZRA	LISMO	Septation ring formation regulator EzrA OS=Listeria monocytogenes serovar 1/2a (strain ATCC BAA-679 / EGD-e) OX=169963 GN=ezrA PE=3 SV=1
Q926W7	LISMO	Partition protein, ParA homolog OS=Listeria monocytogenes serovar 1/2a (strain ATCC BAA-679 / EGD-e) OX=169963 GN=parA PE=4 SV=1
Q8Y625	LISMO	Lmo1875 protein OS=Listeria monocytogenes serovar 1/2a (strain ATCC BAA-679 / EGD-e) OX=169963 GN=lmo1875 PE=4 SV=1
Q8Y782	LISMO	Lmo1414 protein OS=Listeria monocytogenes serovar 1/2a (strain ATCC BAA-679 / EGD-e) OX=169963 GN=lmo1414 PE=3 SV=1
TAL1	LISMO	Probable transaldolase 1 OS=Listeria monocytogenes serovar 1/2a (strain ATCC BAA-679 / EGD-e) OX=169963 GN=tal1 PE=3 SV=1
Q8Y4U4	LISMO	Lmo2337 protein OS=Listeria monocytogenes serovar 1/2a (strain ATCC BAA-679 / EGD-e) OX=169963 GN=lmo2337 PE=4 SV=1
Q92D14	LISMO	Lmo1008 protein OS=Listeria monocytogenes serovar 1/2a (strain ATCC BAA-679 / EGD-e) OX=169963 GN=lmo1008 PE=4 SV=1
Q8Y5S9	LISMO	Lmo1976 protein OS=Listeria monocytogenes serovar 1/2a (strain ATCC BAA-679 / EGD-e) OX=169963 GN=lmo1976 PE=3 SV=1
Q8YAB9	LISMO	tRNA-dihydrouridine synthase OS=Listeria monocytogenes serovar 1/2a (strain ATCC BAA-679 / EGD-e) OX=169963 GN=lmo0227 PE=3 SV=1
PRMA	LISMO	Ribosomal protein L11 methyltransferase OS=Listeria monocytogenes serovar 1/2a (strain ATCC BAA-679 / EGD-e) OX=169963 GN=prmA PE=3 SV=1
Q8Y4M4	LISMO	Cysteine desulfurase OS=Listeria monocytogenes serovar 1/2a (strain ATCC BAA-679 / EGD-e) OX=169963 GN=lmo2413 PE=3 SV=1
Q8Y7N8	LISMO	Lmo1236 protein OS=Listeria monocytogenes serovar 1/2a (strain ATCC BAA-679 / EGD-e) OX=169963 GN=lmo1236 PE=4 SV=1
RIMM	LISMO	Ribosome maturation factor RimM OS=Listeria monocytogenes serovar 1/2a (strain ATCC BAA-679 / EGD-e) OX=169963 GN=rimM PE=3 SV=1
Q8YAF6	LISMO	Lmo0170 protein OS=Listeria monocytogenes serovar 1/2a (strain ATCC BAA-679 / EGD-e) OX=169963 GN=lmo0170 PE=4 SV=1
PHOT	LISMO	Blue-light photoreceptor OS=Listeria monocytogenes serovar 1/2a (strain ATCC BAA-679 / EGD-e) OX=169963 GN=lmo0799 PE=3 SV=1
Q7AP79	LISMO	RNA polymerase sigma factor OS=Listeria monocytogenes serovar 1/2a (strain ATCC BAA-679 / EGD-e) OX=169963 GN=sigB PE=3 SV=1
Q8Y9J7	LISMO	Lmo0530 protein OS=Listeria monocytogenes serovar 1/2a (strain ATCC BAA-679 / EGD-e) OX=169963 GN=lmo0530 PE=4 SV=1
Y1703	LISMO	Uncharacterized RNA methyltransferase lmo1703 OS=Listeria monocytogenes serovar 1/2a (strain ATCC BAA-679 / EGD-e) OX=169963 GN=lmo1703 PE=3 SV=1
Q8Y604	LISMO	3'-5' exonuclease DinG OS=Listeria monocytogenes serovar 1/2a (strain ATCC BAA-679 / EGD-e) OX=169963 GN=dinG PE=3 SV=1
ECFA1	LISMO	Energy-coupling factor transporter ATP-binding protein EcfA1 OS=Listeria monocytogenes serovar 1/2a (strain ATCC BAA-679 / EGD-e) OX=169963 GN=ecfA1 PE=3 SV=1
Q8Y6W4	LISMO	Citrate synthase OS=Listeria monocytogenes serovar 1/2a (strain ATCC BAA-679 / EGD-e) OX=169963 GN=citZ PE=3 SV=1
DEOC	LISMO	Deoxyribose-phosphate aldolase OS=Listeria monocytogenes serovar 1/2a (strain ATCC BAA-679 / EGD-e) OX=169963 GN=deoC PE=3 SV=1
DDL	LISMO	D-alanine--D-alanine ligase OS=Listeria monocytogenes serovar 1/2a (strain ATCC BAA-679 / EGD-e) OX=169963 GN=ddl PE=3 SV=1
Q7AP84	LISMO	Lmo0319 protein OS=Listeria monocytogenes serovar 1/2a (strain ATCC BAA-679 / EGD-e) OX=169963 GN=lmo0319 PE=3 SV=1
DBPA	LISMO	ATP-dependent RNA helicase DbpA OS=Listeria monocytogenes serovar 1/2a (strain ATCC BAA-679 / EGD-e) OX=169963 GN=dbpA PE=2 SV=1
ENGB	LISMO	Probable GTP-binding protein EngB OS=Listeria monocytogenes serovar 1/2a (strain ATCC BAA-679 / EGD-e) OX=169963 GN=engB PE=3 SV=1
Q8Y5R3	LISMO	Pyrimidine-nucleoside phosphorylase OS=Listeria monocytogenes serovar 1/2a (strain ATCC BAA-679 / EGD-e) OX=169963 GN=pdp PE=3 SV=1
Q8Y8R9	LISMO	3-hydroxy-3-methylglutaryl coenzyme A reductase OS=Listeria monocytogenes serovar 1/2a (strain ATCC BAA-679 / EGD-e) OX=169963 GN=lmo0825 PE=3 SV=1
Q92BX8	LISMO	Two-component response regulator OS=Listeria monocytogenes serovar 1/2a (strain ATCC BAA-679 / EGD-e) OX=169963 GN=lisR PE=4 SV=1
AROE	LISMO	Shikimate dehydrogenase (NADP(+)) OS=Listeria monocytogenes serovar 1/2a (strain ATCC BAA-679 / EGD-e) OX=169963 GN=aroE PE=1 SV=1
PANC	LISMO	Pantothenate synthetase OS=Listeria monocytogenes serovar 1/2a (strain ATCC BAA-679 / EGD-e) OX=169963 GN=panC PE=3 SV=1
Q8Y681	LISMO	Ribulose-phosphate 3-epimerase OS=Listeria monocytogenes serovar 1/2a (strain ATCC BAA-679 / EGD-e) OX=169963 GN=rpe PE=3 SV=1
RNPH	LISMO	Ribonuclease PH OS=Listeria monocytogenes serovar 1/2a (strain ATCC BAA-679 / EGD-e) OX=169963 GN=rph PE=3 SV=1
Q8YAD9	LISMO	Pur operon repressor OS=Listeria monocytogenes serovar 1/2a (strain ATCC BAA-679 / EGD-e) OX=169963 GN=lmo0192 PE=3 SV=1
AZOR2	LISMO	FMN-dependent NADH:quinone oxidoreductase 2 OS=Listeria monocytogenes serovar 1/2a (strain ATCC BAA-679 / EGD-e) OX=169963 GN=azoR2 PE=3 SV=1
APT	LISMO	Adenine phosphoribosyltransferase OS=Listeria monocytogenes serovar 1/2a (strain ATCC BAA-679 / EGD-e) OX=169963 GN=apt PE=3 SV=1
Q8Y774	LISMO	Lmo1423 protein OS=Listeria monocytogenes serovar 1/2a (strain ATCC BAA-679 / EGD-e) OX=169963 GN=lmo1423 PE=4 SV=1
Q8Y892	LISMO	Lmo1022 protein OS=Listeria monocytogenes serovar 1/2a (strain ATCC BAA-679 / EGD-e) OX=169963 GN=lmo1022 PE=4 SV=1
CARA	LISMO	Carbamoyl-phosphate synthase small chain OS=Listeria monocytogenes serovar 1/2a (strain ATCC BAA-679 / EGD-e) OX=169963 GN=carA PE=3 SV=1
Q7AP48	LISMO	Lmo2550 protein OS=Listeria monocytogenes serovar 1/2a (strain ATCC BAA-679 / EGD-e) OX=169963 GN=lmo2550 PE=4 SV=1
Q8Y6S1	LISMO	Lmo1612 protein OS=Listeria monocytogenes serovar 1/2a (strain ATCC BAA-679 / EGD-e) OX=169963 GN=lmo1612 PE=4 SV=1
PDRP1	LISMO	Putative pyruvate, phosphate dikinase regulatory protein 1 OS=Listeria monocytogenes serovar 1/2a (strain ATCC BAA-679 / EGD-e) OX=169963 GN=lmo1457 PE=3 SV=1
RADA	LISMO	DNA repair protein RadA OS=Listeria monocytogenes serovar 1/2a (strain ATCC BAA-679 / EGD-e) OX=169963 GN=radA PE=3 SV=2
ACCA	LISMO	Acetyl-coenzyme A carboxylase carboxyl transferase subunit alpha OS=Listeria monocytogenes serovar 1/2a (strain ATCC BAA-679 / EGD-e) OX=169963 GN=accA PE=3 SV=1
IDI2	LISMO	Isopentenyl-diphosphate delta-isomerase OS=Listeria monocytogenes serovar 1/2a (strain ATCC BAA-679 / EGD-e) OX=169963 GN=fni PE=3 SV=1
Q8Y675	LISMO	Primosomal protein N' OS=Listeria monocytogenes serovar 1/2a (strain ATCC BAA-679 / EGD-e) OX=169963 GN=priA PE=3 SV=1
Q8Y7L9	LISMO	Lmo1255 protein OS=Listeria monocytogenes serovar 1/2a (strain ATCC BAA-679 / EGD-e) OX=169963 GN=lmo1255 PE=4 SV=1
Q8YA82	LISMO	Lmo0277 protein OS=Listeria monocytogenes serovar 1/2a (strain ATCC BAA-679 / EGD-e) OX=169963 GN=lmo0277 PE=4 SV=1
MNTA	LISMO	Manganese-binding lipoprotein MntA OS=Listeria monocytogenes serovar 1/2a (strain ATCC BAA-679 / EGD-e) OX=169963 GN=mntA PE=1 SV=1
Q8Y888	LISMO	Lmo1029 protein OS=Listeria monocytogenes serovar 1/2a (strain ATCC BAA-679 / EGD-e) OX=169963 GN=lmo1029 PE=4 SV=1
Q8Y8P9	LISMO	Lmo0847 protein OS=Listeria monocytogenes serovar 1/2a (strain ATCC BAA-679 / EGD-e) OX=169963 GN=lmo0847 PE=3 SV=1
Q8Y404	LISMO	Lmo2674 protein OS=Listeria monocytogenes serovar 1/2a (strain ATCC BAA-679 / EGD-e) OX=169963 GN=lmo2674 PE=3 SV=1
Y234	LISMO	Uncharacterized PIN and TRAM-domain containing protein Lmo0234 OS=Listeria monocytogenes serovar 1/2a (strain ATCC BAA-679 / EGD-e) OX=169963 GN=lmo0234 PE=3 SV=1
Q8Y797	LISMO	Lmo1393 protein OS=Listeria monocytogenes serovar 1/2a (strain ATCC BAA-679 / EGD-e) OX=169963 GN=lmo1393 PE=4 SV=1
[truncated: 419 more rows]

## Sheet: C3_GO_groups
N,"High level GO category","Genes"
[truncated: 58 more rows]

## Sheet: C2_ST7
Accession	Protein Name
[truncated: 840 more rows]

## Sheet: C2_GO_groups
N,"High level GO category","Genes"
[truncated: 54 more rows]

## Sheet: C4_ST7
Accession	Protein Name
[truncated: 649 more rows]

[truncated: 1 more sheets: C4_GO_groups]
